# Supplementary material for: Annotated genome and transcriptome of the endangered Caribbean mountainous star coral (Orbicella faveolata) using PacBio long-read sequencing
Source: BMC Genomics. 2024 Feb 29;25:226. doi: 10.1186/s12864-024-10092-w (PMC10905781; doi:10.1186/s12864-024-10092-w)
Supplement: Supplementary file 1 — Supplementary Material 1 [file 12864_2024_10092_MOESM1_ESM.xlsx]

## Sheet: Sheet1
#ERROR!
file name: ofav_s55_prm.fa.k32.w100.z1000.ntLink.5rounds.fa
sequences: 51
total length: 493925641 bp (493920580 bp excl N/X-runs)
GC level: 39.49 %
bases masked: 249816189 bp ( 50.58 %)
#ERROR!
number of length percentage
elements* occupied of sequence
--------------------------------------------------
Retroelements 98089 35029228 bp 7.09 %
SINEs: 30763 6149058 bp 1.24 %
Penelope: 754 275740 bp 0.06 %
LINEs: 51497 19137769 bp 3.87 %
CRE/SLACS 299 160904 bp 0.03 %
L2/CR1/Rex 16756 5020892 bp 1.02 %
R1/LOA/Jockey 0 0 bp 0.00 %
R2/R4/NeSL 533 268749 bp 0.05 %
RTE/Bov-B 6741 2036478 bp 0.41 %
L1/CIN4 574 871049 bp 0.18 %
LTR elements: 15829 9742401 bp 1.97 %
BEL/Pao 2237 2074925 bp 0.42 %
Ty1/Copia 465 128716 bp 0.03 %
Gypsy/DIRS1 7205 5541324 bp 1.12 %
Retroviral 1130 313861 bp 0.06 %
DNA transposons 49728 18891893 bp 3.82 %
hobo-Activator 6098 1801799 bp 0.36 %
Tc1-IS630-Pogo 5222 1413558 bp 0.29 %
En-Spm 0 0 bp 0.00 %
MULE-MuDR 0 0 bp 0.00 %
PiggyBac 32 30583 bp 0.01 %
Tourist/Harbinger 12699 2797292 bp 0.57 %
Other (Mirage, 437 92853 bp 0.02 %
P-element, Transib)
Rolling-circles 6651 2189361 bp 0.44 %
Unclassified: 645344 186500661 bp 37.76 %
Total interspersed repeats: 240697522 bp 48.73 %
Small RNA: 16857 3383231 bp 0.68 %
Satellites: 0 0 bp 0.00 %
Simple repeats: 89895 5436583 bp 1.10 %
Low complexity: 10678 541522 bp 0.11 %
#ERROR!
* most repeats fragmented by insertions or deletions
have been counted as one element
RepeatMasker version 4.1.5 , sensitive mode
run with rmblastn version 2.14.0+
The query was compared to classified sequences in ".../Ofav-families.fa"
FamDB:
