# Supplementary material for: Annotated genome and transcriptome of the endangered Caribbean mountainous star coral (Orbicella faveolata) using PacBio long-read sequencing
Source: BMC Genomics. 2024 Feb 29;25:226. doi: 10.1186/s12864-024-10092-w (PMC10905781; doi:10.1186/s12864-024-10092-w)
Supplement: Supplementary file 2 — Supplementary Material 2 [file 12864_2024_10092_MOESM2_ESM.xlsx]

## Sheet: Sheet1
hifi_param	# contigs	Largest contig	Total length	GC (%)	N50	N75	L50	L75	# contigs (>= 0 bp)	# contigs (>= 1000 bp)	# contigs (>= 5000 bp)	# contigs (>= 10000 bp)	# contigs (>= 25000 bp)	# contigs (>= 50000 bp)	Total length (>= 0 bp)	Total length (>= 1000 bp)	Total length (>= 5000 bp)	Total length (>= 10000 bp)	Total length (>= 25000 bp)	Total length (>= 50000 bp)	# N's per 100 kbp
s55_prm	62	40246328	493936574	39.49	33295526	24061036	7	12	62	62	61	61	57	43	493936574	493936574	493932685	493932685	493846547	493344699	0
s55_alt	603	19518064	480500208	39.45	4617355	2688422	34	68	603	603	601	596	399	218	480500208	480500208	480493507	480450966	476636214	470470039	0
