# Supplementary material for: Annotated genome and transcriptome of the endangered Caribbean mountainous star coral (Orbicella faveolata) using PacBio long-read sequencing
Source: BMC Genomics. 2024 Feb 29;25:226. doi: 10.1186/s12864-024-10092-w (PMC10905781; doi:10.1186/s12864-024-10092-w)
Supplement: Supplementary file 4 — Supplementary Material 4 [file 12864_2024_10092_MOESM4_ESM.xlsx]

## Sheet: fun_results
Measure	Predict	Update	Annotate
Genes	34696	35821	35821
Common name	0	0	0
mRNA	28663	32172	32172
tRNA	6033	5762	5762
ncRNA	0	0	0
rRNA	0	0	0
Average gene length	5721.33	5977.66	5977.66
CDS transcripts	28663	32172	32172
CDS five UTR	0	0	0
CDS three UTR	0	5490	5490
CDS no UTR	28663	13456	13456
CDS five three UTR	0	13226	13226
CDS complete	28037	31697	31697
CDS no start	331	269	269
CDS no stop	228	158	158
CDS no start and no stop	67	48	48
Total exons	183341	252321	252321
Total CDS exons	183341	210013	210013
Multiple exon transcript	22818	25757	25757
Single exon transcript	5845	6415	6415
Average exon length	190.27	272.01	272.01
Average protein length	453.54	468.94	468.94
GO terms	0	0	13260
Interproscan	0	0	23266
EggNOG	0	0	24434
pFAM	0	0	19829
Cazyme	0	0	487
merops	0	0	1151
BUSCO	0	0	1048
secretion	0	0	0

## Sheet: gene_model_programs
Program	Training Set	Weight	Gene Models
Augustus	PASA	1	16468
HiQ	PASA	2	12402
glimmerhmm	PASA	1	72148
SNAP	PASA	1	77838
GeneMark-ES	Self training	1	42108
PASA	na	6	53678
