# Supplementary material for: Annotated genome and transcriptome of the endangered Caribbean mountainous star coral (Orbicella faveolata) using PacBio long-read sequencing
Source: BMC Genomics. 2024 Feb 29;25:226. doi: 10.1186/s12864-024-10092-w (PMC10905781; doi:10.1186/s12864-024-10092-w)
Supplement: Supplementary file 5 — Supplementary Material 5 [file 12864_2024_10092_MOESM5_ESM.xlsx]

## Sheet: Sheet1
Tool	Version	Link
MitoHiFi	v3.2	https://github.com/marcelauliano/MitoHiFi
trimal	v1.4.1	https://github.com/inab/trimal
circulator	v1.5.5	https://github.com/sanger-pathogens/circlator
mafft	v7.471	https://github.com/GSLBiotech/mafft
raxml	v8.2	https://cme.h-its.org/exelixis/web/software/raxml/
ggplot	v3.4.1	https://github.com/tidyverse/ggplot2
ggtree	v3.10	https://github.com/YuLab-SMU/ggtree
figtree	v1.4.4	http://tree.bio.ed.ac.uk/software/figtree/
r	v4.2.3	https://www.r-project.org/
rstudio	v2022.12.0	https://posit.co/download/rstudio-desktop/
blastn	v2.13.0	https://www.ncbi.nlm.nih.gov/books/NBK279690/
meryl	v1.4	https://github.com/marbl/meryl
genomescope2	v1.0	https://github.com/tbenavi1/genomescope2.0
quast	v5.2.0	https://github.com/ablab/quast
busco	v5.4.5	https://busco.ezlab.org/
merqury	v1.3	https://github.com/marbl/merqury
nt-links	v1.3.8	https://github.com/bcgsc/ntLink
repeatmodeler2	v2.0.4	https://github.com/Dfam-consortium/RepeatModeler
repeatmasker2	v4.1.2	https://github.com/rmhubley/RepeatMasker
tidk	v0.2.31	https://github.com/tolkit/telomeric-identifier
PASA	v2.5.2	https://github.com/PASApipeline/PASApipeline
funannotate	v1.8.13	https://github.com/nextgenusfs/funannotate
seqclean	n/a	https://github.com/PASApipeline/PASApipeline/tree/master/pasa-plugins/seqclean/seqclean
augustus	3.5.0	https://github.com/Gaius-Augustus/Augustus
genemark-es/et	v3.68.0	http://exon.gatech.edu/GeneMark/
snap	v2013_11_29	https://github.com/KorfLab/SNAP
glimmerhmm	v3.0.4	https://github.com/kblin/glimmerhmm
evidence modeler	v1.1.1	https://github.com/EVidenceModeler/EVidenceModeler
tRNA-scan	v2.0.12	https://github.com/UCSC-LoweLab/tRNAscan-SE
trinity	v2.15.1	https://github.com/trinityrnaseq/trinityrnaseq
eggNOG-mapper	v2.1.10	https://github.com/eggnogdb/eggnog-mapper
minimap2	v2.24 (r1122)	https://github.com/lh3/minimap2
samtools	v1.16.1	https://github.com/samtools/samtools
orthofinder	v2.5.5	https://github.com/davidemms/OrthoFinder
circos	v0.69-9	http://circos.ca/
tidyverse	v2.0.0	https://github.com/tidyverse
seqinR	v4.2-30	https://cran.r-project.org/web/packages/seqinr/index.html
GCcalc	v1.0.0	https://github.com/WenchaoLin/GCcalc/tree/master
bedops	v2.4.41	https://github.com/bedops/bedops
deepstats	v0.4	https://github.com/gtrichard/deepStats
