# Supplementary material for: Annotated genome and transcriptome of the endangered Caribbean mountainous star coral (Orbicella faveolata) using PacBio long-read sequencing
Source: BMC Genomics. 2024 Feb 29;25:226. doi: 10.1186/s12864-024-10092-w (PMC10905781; doi:10.1186/s12864-024-10092-w)
Supplement: Supplementary file 6 — Supplementary Material 6 [file 12864_2024_10092_MOESM6_ESM.xlsx]

## Sheet: supp_file_3
#Organism Name	Organism Groups	Strain	BioSample	BioProject	Size(Mb)	GC%	Type	Replicons	CDS	Release Date	In family Merulinidae
Alveopora japonica	Eukaryota;Animals;Other Animals			PRJNA509806	0.018144	37.7921	mitochondrion	NC_040136.1/MG851913.1	13	2018-12-14T00:00:00Z
Anacropora matthai	Eukaryota;Animals;Other Animals			PRJNA13727	0.017888	38.3777	mitochondrion	NC_006898.1/AY903295.1	13	2005-04-02T00:00:00Z
Astrangia sp. JVK-2006	Eukaryota;Animals;Other Animals			PRJNA17085	0.014853	31.8993	mitochondrion	NC_008161.1/DQ643832.1	13	2006-06-16T00:00:00Z
Astreopora explanata	Eukaryota;Animals;Other Animals			PRJNA247649	0.018106	37.8107	mitochondrion	NC_024090.1/KJ634269.1	13	2014-05-14T00:00:00Z
Blastomussa wellsi	Eukaryota;Animals;Other Animals		SAMEA8576599	PRJEB58379	0.01738	34.4534	mitochondrion	MT:OX393575.1	0	2022-12-19T00:00:00Z
Caryophyllia scobinosa	Eukaryota;Animals;Other Animals			PRJNA873544	0.016105	36.6346	mitochondrion	NC_065776.1/OL584334.1	13	2022-08-25T00:00:00Z
Crispatotrochus rugosus	Eukaryota;Animals;Other Animals			PRJNA900824	0.016536	35.8853	mitochondrion	NC_068221.1/OP594309.1	13	2022-11-12T00:00:00Z
Dendrophyllia arbuscula	Eukaryota;Animals;Other Animals			PRJNA290771	0.019069	37.3014	mitochondrion	NC_027590.1/KR824937.1	13	2015-07-23T00:00:00Z
Dendrophyllia cribrosa	Eukaryota;Animals;Other Animals			PRJNA271961	0.019072	37.3427	mitochondrion	NC_026026.1/JQ290080.1	13	2015-01-10T00:00:00Z
Dendrophyllia minuscula	Eukaryota;Animals;Other Animals			PRJNA805944	0.019054	37.315	mitochondrion	NC_060606.1/OL634845.1	13	2022-02-11T00:00:00Z
Gardineria hawaiiensis	Eukaryota;Animals;Other Animals			PRJNA738055	0.01943	39.7272	mitochondrion	NC_056290.1/MT376619.1	13	2021-06-19T00:00:00Z
Goniopora columna	Eukaryota;Animals;Other Animals			PRJNA67993	0.018766	37.1043	mitochondrion	NC_015643.1/JF825141.1	13	2011-06-14T00:00:00Z
Goniopora djiboutiensis	Eukaryota;Animals;Other Animals			PRJNA608316	0.018765	37.133	mitochondrion	NC_045931.1/MH746816.1	13	2020-02-24T00:00:00Z
Montipora cactus	Eukaryota;Animals;Other Animals			PRJNA13723	0.017887	38.4022	mitochondrion	NC_006902.1/AY903296.2	13	2005-04-02T00:00:00Z
Montipora efflorescens	Eukaryota;Animals;Other Animals			PRJNA509803	0.017886	38.3652	mitochondrion	NC_040137.1/MG851914.1	13	2018-12-14T00:00:00Z
Platygyra carnosa	Eukaryota;Animals;Other Animals			PRJNA184946	0.016463	32.9891	mitochondrion	NC_020049.1/JX911333.1	13	2012-12-31T00:00:00Z	*
Polycyathus sp. MFL-2011	Eukaryota;Animals;Other Animals			PRJNA67991	0.015357	29.0942	mitochondrion	NC_015642.1/JF825140.1	13	2011-06-14T00:00:00Z
Porites harrisoni	Eukaryota;Animals;Other Animals			PRJNA453338	0.01863	36.3446	mitochondrion	NC_037435.1/MG754070.1	13	2018-04-24T00:00:00Z
Porites lobata	Eukaryota;Animals;Other Animals			PRJNA321871	0.018647	36.2364	mitochondrion	NC_030186.1/KU572435.1	13	2016-05-19T00:00:00Z
Porites panamensis	Eukaryota;Animals;Other Animals			PRJNA248847	0.018628	36.2841	mitochondrion	NC_024182.1/KJ546638.1	13	2014-05-30T00:00:00Z
Pseudosiderastrea formosa	Eukaryota;Animals;Other Animals			PRJNA276215	0.019475	36.303	mitochondrion	NC_026530.1/KP260632.1	13	2015-02-25T00:00:00Z
Pseudosiderastrea tayamai	Eukaryota;Animals;Other Animals			PRJNA276238	0.019475	36.2721	mitochondrion	NC_026531.1/KP260633.1	13	2015-02-25T00:00:00Z
Seriatopora caliendrum	Eukaryota;Animals;Other Animals			PRJNA28287	0.01701	30.3175	mitochondrion	NC_010245.2/EF633601.2	13	2008-01-10T00:00:00Z
Solenosmilia variabilis	Eukaryota;Animals;Other Animals			PRJNA267133	0.015968	34.6756	mitochondrion	NC_025472.1/KM609293.1	13	2014-11-14T00:00:00Z
Trochocyathus caryophylloides	Eukaryota;Animals;Other Animals			PRJNA873442	0.016127	35.115	mitochondrion	NC_065775.1/OL584332.1	13	2022-08-25T00:00:00Z
Acropora digitifera	Eukaryota;Animals;Other Animals			PRJNA314803	0.018479	38.1406	mitochondrion	MT:NC_022830.1/	13	2013-11-19T00:00:00Z
Acropora florida	Eukaryota;Animals;Other Animals			PRJNA228993	0.018365	38.0506	mitochondrion	NC_022828.1/KF448533.1	13	2013-11-19T00:00:00Z
Acropora nasuta	Eukaryota;Animals;Other Animals			PRJNA228996	0.018481	38.1094	mitochondrion	NC_022831.1/KF448536.1	13	2013-11-19T00:00:00Z
Acropora yongei	Eukaryota;Animals;Other Animals			PRJNA229044	0.018342	37.9512	mitochondrion	NC_022829.1/KF448534.1	13	2013-11-19T00:00:00Z
Agaricia humilis	Eukaryota;Animals;Other Animals			PRJNA17079	0.018735	40.4003	mitochondrion	NC_008160.1/DQ643831.1	13	2006-06-16T00:00:00Z
Astreopora myriophthalma	Eukaryota;Animals;Other Animals			PRJNA247663	0.018106	37.8549	mitochondrion	NC_024092.1/KJ634272.1	13	2014-05-14T00:00:00Z
Diploastrea heliopora	Eukaryota;Animals;Other Animals			PRJNA805818	0.018363	33.317	mitochondrion	NC_060802.1/MT560600.1	13	2022-02-11T00:00:00Z
Echinophyllia aspera	Eukaryota;Animals;Other Animals			PRJNA509840	0.017697	34.0792	mitochondrion	NC_040169.1/MG792550.1	13	2018-12-14T00:00:00Z
Fungiacyathus stephanus	Eukaryota;Animals;Other Animals			PRJNA67987	0.019381	37.8257	mitochondrion	NC_015640.1/JF825138.1	13	2011-06-14T00:00:00Z
Isopora palifera	Eukaryota;Animals;Other Animals			PRJNA247670	0.018725	38.2697	mitochondrion	NC_024091.1/KJ634270.1	13	2014-05-14T00:00:00Z
Isopora togianensis	Eukaryota;Animals;Other Animals			PRJNA247654	0.018637	38.2411	mitochondrion	NC_024089.1/KJ634268.1	13	2014-05-14T00:00:00Z
Madrepora oculata	Eukaryota;Animals;Other Animals			PRJNA172356	0.015841	30.3264	mitochondrion	NC_018364.1/JX236041.1	13	2012-08-10T00:00:00Z
Montipora aequituberculata	Eukaryota;Animals;Other Animals			PRJNA453321	0.017886	38.3764	mitochondrion	NC_037359.1/KU762339.1	13	2018-04-24T00:00:00Z
Pavona decussata	Eukaryota;Animals;Other Animals			PRJNA276201	0.018378	40.7335	mitochondrion	NC_026527.1/KP231535.1	13	2015-02-25T00:00:00Z
Physogyra lichtensteini	Eukaryota;Animals;Other Animals			PRJNA919339	0.017286	35.0746	mitochondrion	NC_069233.1/MW970409.1	13	2023-01-10T00:00:00Z
Plerogyra sinuosa	Eukaryota;Animals;Other Animals			PRJNA919281	0.017586	35.17	mitochondrion	NC_069232.1/MW936598.1	13	2023-01-10T00:00:00Z
Plesiastrea versipora	Eukaryota;Animals;Other Animals			PRJNA546389	0.01532	32.0039	mitochondrion	NC_042481.1/MH025639.1	13	2019-06-06T00:00:00Z
Porites fontanesii	Eukaryota;Animals;Other Animals			PRJNA453318	0.018658	36.6438	mitochondrion	NC_037434.1/MG754069.1	13	2018-04-24T00:00:00Z
Porites lutea	Eukaryota;Animals;Other Animals			PRJNA316266	0.018646	36.2598	mitochondrion	NC_029695.1/KU159432.1	13	2016-03-28T00:00:00Z
Porites okinawensis	Eukaryota;Animals;Other Animals			PRJNA67995	0.018647	36.2042	mitochondrion	NC_015644.1/JF825142.1	13	2011-06-14T00:00:00Z
Seriatopora hystrix	Eukaryota;Animals;Other Animals			PRJNA28285	0.017059	30.1424	mitochondrion	NC_010244.2/EF633600.2	13	2008-01-10T00:00:00Z
Stylophora pistillata	Eukaryota;Animals;Other Animals	CSM Monaco		PRJNA415215	0.017177	29.883	mitochondrion	MT:NC_011162.1/	13	2008-08-25T00:00:00Z
Tubastraea tagusensis	Eukaryota;Animals;Other Animals			PRJNA325984	0.019094	37.1478	mitochondrion	NC_030352.1/KX024567.1	13	2016-06-17T00:00:00Z
Turbinaria bifrons	Eukaryota;Animals;Other Animals			PRJNA927775	0.01888	37.2034	mitochondrion	NC_070437.1/MT806020.1	13	2023-01-25T00:00:00Z
Acropora aspera	Eukaryota;Animals;Other Animals			PRJNA229043	0.018479	38.1189	mitochondrion	NC_022827.1/KF448532.1	13	2013-11-19T00:00:00Z
Acropora divaricata	Eukaryota;Animals;Other Animals			PRJNA229038	0.018481	38.1527	mitochondrion	NC_022832.1/KF448537.1	13	2013-11-19T00:00:00Z
Acropora horrida	Eukaryota;Animals;Other Animals			PRJNA229011	0.01848	38.2035	mitochondrion	NC_022825.1/KF448530.1	13	2013-11-19T00:00:00Z
Acropora humilis	Eukaryota;Animals;Other Animals			PRJNA229010	0.018479	38.1298	mitochondrion	NC_022823.1/KF448528.1	13	2013-11-19T00:00:00Z
Acropora tenuis	Eukaryota;Animals;Other Animals			PRJNA12036	0.018338	37.9594	mitochondrion	NC_003522.1/AF338425.1	13	2002-04-03T00:00:00Z
Colpophyllia natans	Eukaryota;Animals;Other Animals			PRJNA17077	0.016906	33.568	mitochondrion	NC_008162.1/DQ643833.1	13	2006-06-16T00:00:00Z
Crispatotrochus rubescens	Eukaryota;Animals;Other Animals			PRJNA900806	0.016536	35.8853	mitochondrion	NC_068220.1/OP594308.1	13	2022-11-12T00:00:00Z
Desmophyllum dianthus	Eukaryota;Animals;Other Animals			PRJNA383211	0.01631	35.095	mitochondrion	NC_034275.1/KX000893.1	12	2017-04-17T00:00:00Z
Desmophyllum pertusum	Eukaryota;Animals;Other Animals			PRJNA63091	0.01615	34.8731	mitochondrion	NC_015143.1/FR821799.1	12	2011-02-15T00:00:00Z
Dipsastraea favus	Eukaryota;Animals;Other Animals			PRJNA624613	0.017054	33.5288	mitochondrion	NC_046690.1/MK516277.1	13	2020-04-10T00:00:00Z	*
Favites pentagona	Eukaryota;Animals;Other Animals			PRJNA389056	0.018006	33.5721	mitochondrion	NC_034916.1/KY247139.1	13	2017-06-02T00:00:00Z	*
Fimbriaphyllia ancora	Eukaryota;Animals;Other Animals			PRJNA344268	0.018875	37.796	mitochondrion	NC_015641.1/JF825139.1	13	2011-06-14T00:00:00Z
Galaxea fascicularis	Eukaryota;Animals;Other Animals			PRJNA316269	0.018751	38.3393	mitochondrion	NC_029696.1/KU159433.1	13	2016-03-28T00:00:00Z
Galaxea fascicularis	Eukaryota;Animals;Other Animals		SAMEA8576633	PRJEB59183	0.018771	38.3624	mitochondrion	MT:OX419348.1	0	2023-01-29T00:00:00Z
Hydnophora exesa	Eukaryota;Animals;Other Animals			PRJNA550822	0.01779	33.3727	mitochondrion	NC_042795.1/MH086217.1	13	2019-06-25T00:00:00Z	*
Madracis myriaster	Eukaryota;Animals;Other Animals			PRJNA31047	0.016951	31.6854	mitochondrion	NC_011160.1/EU400212.1	13	2008-08-25T00:00:00Z
Mussa angulosa	Eukaryota;Animals;Other Animals			PRJNA17073	0.017245	33.7141	mitochondrion	NC_008163.1/DQ643834.1	13	2006-06-16T00:00:00Z
Orbicella faveolata Pa00-9	Eukaryota;Animals;Other Animals	FL		PRJNA381078	0.016138	33.5853	mitochondrion	MT:NC_007226.1/	13	2005-08-03T00:00:00Z	*
Orbicella franksi Pa01-5	Eukaryota;Animals;Other Animals			PRJNA15544	0.016137	33.5502	mitochondrion	NC_007225.1/AP008976.1	13	2005-08-03T00:00:00Z	*
Paraconotrochus antarcticus	Eukaryota;Animals;Other Animals			PRJNA737915	0.017562	37.1996	mitochondrion	NC_056275.1/MT409109.1	13	2021-06-19T00:00:00Z
Pavona clavus	Eukaryota;Animals;Other Animals			PRJNA17081	0.018315	40.5078	mitochondrion	NC_008165.1/DQ643836.1	13	2006-06-16T00:00:00Z
Pocillopora grandis	Eukaryota;Animals;Other Animals			PRJNA20753	0.017422	30.1056	mitochondrion	NC_009798.1/EF526303.1	13	2007-09-13T00:00:00Z
Porites porites	Eukaryota;Animals;Other Animals			PRJNA17065	0.018648	36.272	mitochondrion	NC_008166.1/DQ643837.1	13	2006-06-16T00:00:00Z
Siderastrea radians	Eukaryota;Animals;Other Animals			PRJNA17075	0.019387	36.8649	mitochondrion	NC_008167.1/DQ643838.1	13	2006-06-16T00:00:00Z
Tubastraea coccinea	Eukaryota;Animals;Other Animals			PRJNA272003	0.01907	37.247	mitochondrion	NC_026025.1/JQ290078.1	13	2015-01-10T00:00:00Z
Tubastraea diaphana	Eukaryota;Animals;Other Animals			PRJNA747534	0.019093	37.1602	mitochondrion	NC_056884.1/MK959042.1	13	2021-08-31T00:00:00Z
Tubastraea micranthus	Eukaryota;Animals;Other Animals			PRJNA747496	0.019085	37.1968	mitochondrion	NC_056883.1/MK959041.1	13	2021-08-31T00:00:00Z
Acropora hyacinthus	Eukaryota;Animals;Other Animals			PRJNA229005	0.018566	38.145	mitochondrion	NC_022826.1/KF448531.1	13	2013-11-19T00:00:00Z
Acropora muricata	Eukaryota;Animals;Other Animals			PRJNA229022	0.018481	38.1365	mitochondrion	NC_022824.1/KF448529.1	13	2013-11-19T00:00:00Z
Acropora robusta	Eukaryota;Animals;Other Animals			PRJNA228999	0.01848	38.1331	mitochondrion	NC_022833.1/KF448538.1	13	2013-11-19T00:00:00Z
Acropora valida	Eukaryota;Animals;Other Animals			PRJNA550907	0.018385	38.0364	mitochondrion	NC_042742.1/MH141598.1	13	2019-06-25T00:00:00Z
Dipsastraea rotumana	Eukaryota;Animals;Other Animals			PRJNA557924	0.016466	33.1835	mitochondrion	NC_044074.1/MH119077.1	13	2019-08-01T00:00:00Z
Duncanopsammia peltata	Eukaryota;Animals;Other Animals			PRJNA257596	0.018966	37.0189	mitochondrion	NC_024671.1/KJ725201.1	13	2014-08-06T00:00:00Z
Favites abdita	Eukaryota;Animals;Other Animals			PRJNA407178	0.017825	33.7952	mitochondrion	NC_035879.1/KY094479.1	13	2017-09-13T00:00:00Z	*
Orbicella annularis Pa01-23	Eukaryota;Animals;Other Animals			PRJNA15545	0.016138	33.5729	mitochondrion	NC_007224.1/AP008973.1	13	2005-08-03T00:00:00Z	*
Pocillopora damicornis	Eukaryota;Animals;Other Animals	RSMAS		PRJNA506040	0.017415	30.1292	mitochondrion	MT:NC_009797.1/	13	2007-09-13T00:00:00Z
Heterocyathus sulcatus	Eukaryota;Animals;Other Animals			PRJNA873443	0.018218	30.7333	mitochondrion	NC_065774.1/OL584330.1	14	2022-08-25T00:00:00Z
