# Supplementary material for: Annotated genome and transcriptome of the endangered Caribbean mountainous star coral (Orbicella faveolata) using PacBio long-read sequencing
Source: BMC Genomics. 2024 Feb 29;25:226. doi: 10.1186/s12864-024-10092-w (PMC10905781; doi:10.1186/s12864-024-10092-w)
Supplement: Supplementary file 7 — Supplementary Material 7 [file 12864_2024_10092_MOESM7_ESM.xlsx]

## Sheet: stats_overall
Number of species	9
Number of genes	343410
Number of genes in orthogroups	324868
Number of unassigned genes	18542
Percentage of genes in orthogroups	94.6
Percentage of unassigned genes	5.4
Number of orthogroups	32669
Number of species-specific orthogroups	4944
Number of genes in species-specific orthogroups	19986
Percentage of genes in species-specific orthogroups	5.8
Mean orthogroup size	9.9
Median orthogroup size	8
G50 (assigned genes)	12
G50 (all genes)	11
O50 (assigned genes)	6270
O50 (all genes)	7083
Number of orthogroups with all species present	10175
Number of single-copy orthogroups	3675
Date	2023-11-16
Orthogroups file	Orthogroups.tsv
Unassigned genes file	Orthogroups_UnassignedGenes.tsv
Per-species statistics	Statistics_PerSpecies.tsv
Overall statistics	Statistics_Overall.tsv
Orthogroups shared between species	Orthogroups_SpeciesOverlaps.tsv
Average number of genes per-species in orthogroup	Number of orthogroups	Percentage of orthogroups	Number of genes	Percentage of genes
<1	16711	51.2	68024	20.9
'1	12835	39.3	138327	42.6
'2	1433	4.4	30273	9.3
'3	628	1.9	19210	5.9
'4	303	0.9	11988	3.7
'5	229	0.7	11166	3.4
'6	130	0.4	7486	2.3
'7	104	0.3	6928	2.1
'8	72	0.2	5468	1.7
'9	55	0.2	4656	1.4
'10	45	0.1	4219	1.3
2023-11-15	84	0.3	9709	3
16-20	27	0.1	4304	1.3
21-50	13	0	3110	1
51-100	0	0	0	0
101-150	0	0	0	0
151-200	0	0	0	0
201-500	0	0	0	0
501-1000	0	0	0	0
'1001+	0	0	0	0
Number of species in orthogroup	Number of orthogroups
1	4944
2	6074
3	2989
4	1737
5	1254
6	1505
7	1410
8	2581
9	10175

## Sheet: stats_per_species
	GCF_013753865.1_Amil_v2.1_protein	Montipora_capitata_HIv3.genes.pep	Orbicella_faveolata_gen_17.proteins	Pocillopora_acuta_HIv2.genes.pep	Pocillopora_effusa_v3.annot.pep	Pocillopora_meandrina_HIv1.genes.pep	Porites_compressa_HIv1.genes.pep	Porites_lobata_v3.annot.pep	aten_0.11.maker_post_001.proteins
Number of genes	41860	54384	32172	33730	32095	31840	44130	42872	30327
Number of genes in orthogroups	40680	50539	29917	32137	30820	30755	40897	40228	28895
Number of unassigned genes	1180	3845	2255	1593	1275	1085	3233	2644	1432
Percentage of genes in orthogroups	97.2	92.9	93	95.3	96	96.6	92.7	93.8	95.3
Percentage of unassigned genes	2.8	7.1	7	4.7	4	3.4	7.3	6.2	4.7
Number of orthogroups containing species	16493	20824	18199	19686	18391	19521	21433	20210	15643
Percentage of orthogroups containing species	50.5	63.7	55.7	60.3	56.3	59.8	65.6	61.9	47.9
Number of species-specific orthogroups	428	1577	539	246	301	161	727	623	342
Number of genes in species-specific orthogroups	1718	6853	1903	929	1273	571	2488	2860	1391
Percentage of genes in species-specific orthogroups	4.1	12.6	5.9	2.8	4	1.8	5.6	6.7	4.6
Number of genes per-species in orthogroup	Number of orthogroups	Number of orthogroups	Number of orthogroups	Number of orthogroups	Number of orthogroups	Number of orthogroups	Number of orthogroups	Number of orthogroups	Number of orthogroups
'0	16176	11845	14470	12983	14278	13148	11236	12459	17026
'1	8942	13728	13216	15513	14663	15577	15306	15020	12416
'2	3547	2859	2773	2061	1862	1914	2846	2430	1451
'3	1385	1223	932	729	651	742	1188	946	562
'4	839	699	471	396	363	399	549	466	289
'5	482	456	237	263	217	247	393	300	187
'6	327	342	144	167	143	165	268	203	125
'7	181	243	116	128	98	112	166	148	104
'8	156	218	78	68	66	82	134	113	84
'9	110	146	57	77	51	67	93	80	54
'10	85	161	43	41	34	32	85	66	42
2023-11-15	212	365	86	151	114	119	237	188	147
16-20	98	170	28	46	49	32	93	90	62
21-50	121	205	18	45	73	33	75	136	112
51-100	8	9	0	1	6	0	0	23	7
101-150	0	0	0	0	1	0	0	1	1
151-200	0	0	0	0	0	0	0	0	0
201-500	0	0	0	0	0	0	0	0	0
501-1000	0	0	0	0	0	0	0	0	0
'1001+	0	0	0	0	0	0	0	0	0
Number of genes per-species in orthogroup	Percentage of orthogroups	Percentage of orthogroups	Percentage of orthogroups	Percentage of orthogroups	Percentage of orthogroups	Percentage of orthogroups	Percentage of orthogroups	Percentage of orthogroups	Percentage of orthogroups
'0	49.5	36.3	44.3	39.7	43.7	40.2	34.4	38.1	52.1
'1	27.4	42	40.5	47.5	44.9	47.7	46.9	46	38
'2	10.9	8.8	8.5	6.3	5.7	5.9	8.7	7.4	4.4
'3	4.2	3.7	2.9	2.2	2	2.3	3.6	2.9	1.7
'4	2.6	2.1	1.4	1.2	1.1	1.2	1.7	1.4	0.9
'5	1.5	1.4	0.7	0.8	0.7	0.8	1.2	0.9	0.6
'6	1	1	0.4	0.5	0.4	0.5	0.8	0.6	0.4
'7	0.6	0.7	0.4	0.4	0.3	0.3	0.5	0.5	0.3
'8	0.5	0.7	0.2	0.2	0.2	0.3	0.4	0.3	0.3
'9	0.3	0.4	0.2	0.2	0.2	0.2	0.3	0.2	0.2
'10	0.3	0.5	0.1	0.1	0.1	0.1	0.3	0.2	0.1
2023-11-15	0.6	1.1	0.3	0.5	0.3	0.4	0.7	0.6	0.4
16-20	0.3	0.5	0.1	0.1	0.1	0.1	0.3	0.3	0.2
21-50	0.4	0.6	0.1	0.1	0.2	0.1	0.2	0.4	0.3
51-100	0	0	0	0	0	0	0	0.1	0
101-150	0	0	0	0	0	0	0	0	0
151-200	0	0	0	0	0	0	0	0	0
201-500	0	0	0	0	0	0	0	0	0
501-1000	0	0	0	0	0	0	0	0	0
'1001+	0	0	0	0	0	0	0	0	0
Number of genes per-species in orthogroup	Number of genes	Number of genes	Number of genes	Number of genes	Number of genes	Number of genes	Number of genes	Number of genes	Number of genes
'0	0	0	0	0	0	0	0	0	0
'1	8942	13728	13216	15513	14663	15577	15306	15020	12416
'2	7094	5718	5546	4122	3724	3828	5692	4860	2902
'3	4155	3669	2796	2187	1953	2226	3564	2838	1686
'4	3356	2796	1884	1584	1452	1596	2196	1864	1156
'5	2410	2280	1185	1315	1085	1235	1965	1500	935
'6	1962	2052	864	1002	858	990	1608	1218	750
'7	1267	1701	812	896	686	784	1162	1036	728
'8	1248	1744	624	544	528	656	1072	904	672
'9	990	1314	513	693	459	603	837	720	486
'10	850	1610	430	410	340	320	850	660	420
2023-11-15	2683	4613	1073	1880	1439	1509	2988	2343	1868
16-20	1732	3009	490	803	871	573	1658	1575	1091
21-50	3503	5774	484	1136	2227	858	1999	4012	3237
51-100	488	531	0	52	428	0	0	1571	446
101-150	0	0	0	0	107	0	0	107	102
151-200	0	0	0	0	0	0	0	0	0
201-500	0	0	0	0	0	0	0	0	0
501-1000	0	0	0	0	0	0	0	0	0
'1001+	0	0	0	0	0	0	0	0	0
Number of genes per-species in orthogroup	Percentage of genes	Percentage of genes	Percentage of genes	Percentage of genes	Percentage of genes	Percentage of genes	Percentage of genes	Percentage of genes	Percentage of genes
'0	0	0	0	0	0	0	0	0	0
'1	21.4	25.2	41.1	46	45.7	48.9	34.7	35	40.9
'2	16.9	10.5	17.2	12.2	11.6	12	12.9	11.3	9.6
'3	9.9	6.7	8.7	6.5	6.1	7	8.1	6.6	5.6
'4	8	5.1	5.9	4.7	4.5	5	5	4.3	3.8
'5	5.8	4.2	3.7	3.9	3.4	3.9	4.5	3.5	3.1
'6	4.7	3.8	2.7	3	2.7	3.1	3.6	2.8	2.5
'7	3	3.1	2.5	2.7	2.1	2.5	2.6	2.4	2.4
'8	3	3.2	1.9	1.6	1.6	2.1	2.4	2.1	2.2
'9	2.4	2.4	1.6	2.1	1.4	1.9	1.9	1.7	1.6
'10	2	3	1.3	1.2	1.1	1	1.9	1.5	1.4
2023-11-15	6.4	8.5	3.3	5.6	4.5	4.7	6.8	5.5	6.2
16-20	4.1	5.5	1.5	2.4	2.7	1.8	3.8	3.7	3.6
21-50	8.4	10.6	1.5	3.4	6.9	2.7	4.5	9.4	10.7
51-100	1.2	1	0	0.2	1.3	0	0	3.7	1.5
101-150	0	0	0	0	0.3	0	0	0.2	0.3
151-200	0	0	0	0	0	0	0	0	0
201-500	0	0	0	0	0	0	0	0	0
501-1000	0	0	0	0	0	0	0	0	0
'1001+	0	0	0	0	0	0	0	0	0

## Sheet: orthologues_stats_totals
	GCF_013753865.1_Amil_v2.1_protein	Montipora_capitata_HIv3.genes.pep	Orbicella_faveolata_gen_17.proteins	Pocillopora_acuta_HIv2.genes.pep	Pocillopora_effusa_v3.annot.pep	Pocillopora_meandrina_HIv1.genes.pep	Porites_compressa_HIv1.genes.pep	Porites_lobata_v3.annot.pep	aten_0.11.maker_post_001.proteins
GCF_013753865.1_Amil_v2.1_protein	0	31530	28497	27393	27346	27102	29404	29137	30149
Montipora_capitata_HIv3.genes.pep	25084	0	24382	24106	22920	24269	28397	26370	22991
Orbicella_faveolata_gen_17.proteins	18590	21390	0	21435	21352	21268	22419	21821	17644
Pocillopora_acuta_HIv2.genes.pep	17388	20908	20861	0	23324	25735	21628	20322	16445
Pocillopora_effusa_v3.annot.pep	17214	19522	21153	22555	0	22020	20099	21184	16455
Pocillopora_meandrina_HIv1.genes.pep	17018	20468	20346	25116	22694	0	20962	19618	16045
Porites_compressa_HIv1.genes.pep	20788	25851	23626	23033	22189	23034	0	30254	19353
Porites_lobata_v3.annot.pep	20463	24076	23649	21646	23966	21477	28667	0	19880
aten_0.11.maker_post_001.proteins	20663	20546	18135	17082	17776	17001	18973	19178	0

## Sheet: orthologues_stats_onetoone
	GCF_013753865.1_Amil_v2.1_protein	Montipora_capitata_HIv3.genes.pep	Orbicella_faveolata_gen_17.proteins	Pocillopora_acuta_HIv2.genes.pep	Pocillopora_effusa_v3.annot.pep	Pocillopora_meandrina_HIv1.genes.pep	Porites_compressa_HIv1.genes.pep	Porites_lobata_v3.annot.pep	aten_0.11.maker_post_001.proteins
GCF_013753865.1_Amil_v2.1_protein	0	8299	7016	7401	7219	7511	7777	7490	8632
Montipora_capitata_HIv3.genes.pep	8299	0	10843	11713	11172	11842	12544	11681	11301
Orbicella_faveolata_gen_17.proteins	7016	10843	0	12062	11576	12138	11561	11016	9604
Pocillopora_acuta_HIv2.genes.pep	7401	11713	12062	0	16115	18635	12409	11739	10380
Pocillopora_effusa_v3.annot.pep	7219	11172	11576	16115	0	16245	11867	11959	10259
Pocillopora_meandrina_HIv1.genes.pep	7511	11842	12138	18635	16245	0	12566	11848	10481
Porites_compressa_HIv1.genes.pep	7777	12544	11561	12409	11867	12566	0	17846	10718
Porites_lobata_v3.annot.pep	7490	11681	11016	11739	11959	11848	17846	0	10454
aten_0.11.maker_post_001.proteins	8632	11301	9604	10380	10259	10481	10718	10454	0

## Sheet: orthologue_stats_onetomany
	GCF_013753865.1_Amil_v2.1_protein	Montipora_capitata_HIv3.genes.pep	Orbicella_faveolata_gen_17.proteins	Pocillopora_acuta_HIv2.genes.pep	Pocillopora_effusa_v3.annot.pep	Pocillopora_meandrina_HIv1.genes.pep	Porites_compressa_HIv1.genes.pep	Porites_lobata_v3.annot.pep	aten_0.11.maker_post_001.proteins
GCF_013753865.1_Amil_v2.1_protein	0	1814	1294	816	772	720	1217	1080	1243
Montipora_capitata_HIv3.genes.pep	4872	0	2176	1298	1109	1171	1916	1657	1145
Orbicella_faveolata_gen_17.proteins	4248	2033	0	1248	1205	1114	1861	1730	994
Pocillopora_acuta_HIv2.genes.pep	4634	2012	2213	0	1225	1295	1829	1610	937
Pocillopora_effusa_v3.annot.pep	4536	2019	2271	1703	0	1494	1897	1833	1040
Pocillopora_meandrina_HIv1.genes.pep	4639	2158	2206	1620	1152	0	1888	1614	987
Porites_compressa_HIv1.genes.pep	4639	2563	2218	1322	1131	1180	0	2054	1044
Porites_lobata_v3.annot.pep	4510	2383	2240	1311	1185	1120	2832	0	1068
aten_0.11.maker_post_001.proteins	5385	2103	1984	1113	999	1002	1551	1543	0

## Sheet: orthologues_stats_manytoone
	GCF_013753865.1_Amil_v2.1_protein	Montipora_capitata_HIv3.genes.pep	Orbicella_faveolata_gen_17.proteins	Pocillopora_acuta_HIv2.genes.pep	Pocillopora_effusa_v3.annot.pep	Pocillopora_meandrina_HIv1.genes.pep	Porites_compressa_HIv1.genes.pep	Porites_lobata_v3.annot.pep	aten_0.11.maker_post_001.proteins
GCF_013753865.1_Amil_v2.1_protein	0	15978	14424	15402	15389	15533	15041	14840	17390
Montipora_capitata_HIv3.genes.pep	7033	0	7964	7495	7439	8079	9022	8748	7466
Orbicella_faveolata_gen_17.proteins	3400	5615	0	5714	6004	5747	5565	5769	5211
Pocillopora_acuta_HIv2.genes.pep	2481	3988	3878	0	4921	4539	4121	4064	3357
Pocillopora_effusa_v3.annot.pep	2394	3519	3854	3780	0	3292	3364	3823	3071
Pocillopora_meandrina_HIv1.genes.pep	2227	3589	3404	3700	4213	0	3522	3473	2889
Porites_compressa_HIv1.genes.pep	3931	5993	6097	5850	6068	6030	0	8148	4949
Porites_lobata_v3.annot.pep	3797	5775	6400	5564	6735	5530	5926	0	5378
aten_0.11.maker_post_001.proteins	4316	4203	4045	3463	4060	3635	3771	3807	0

## Sheet: orhtologues_stats_manytomany
	GCF_013753865.1_Amil_v2.1_protein	Montipora_capitata_HIv3.genes.pep	Orbicella_faveolata_gen_17.proteins	Pocillopora_acuta_HIv2.genes.pep	Pocillopora_effusa_v3.annot.pep	Pocillopora_meandrina_HIv1.genes.pep	Porites_compressa_HIv1.genes.pep	Porites_lobata_v3.annot.pep	aten_0.11.maker_post_001.proteins
GCF_013753865.1_Amil_v2.1_protein	0	5439	5763	3774	3966	3338	5369	5727	2884
Montipora_capitata_HIv3.genes.pep	4880	0	3399	3600	3200	3177	4915	4284	3079
Orbicella_faveolata_gen_17.proteins	3926	2899	0	2411	2567	2269	3432	3306	1835
Pocillopora_acuta_HIv2.genes.pep	2872	3195	2708	0	1063	1266	3269	2909	1771
Pocillopora_effusa_v3.annot.pep	3065	2812	3452	957	0	989	2971	3569	2085
Pocillopora_meandrina_HIv1.genes.pep	2641	2879	2598	1161	1084	0	2986	2683	1688
Porites_compressa_HIv1.genes.pep	4441	4751	3750	3452	3123	3258	0	2206	2642
Porites_lobata_v3.annot.pep	4666	4237	3993	3032	4087	2979	2063	0	2980
aten_0.11.maker_post_001.proteins	2330	2939	2502	2126	2458	1883	2933	3374	0

## Sheet: Orthogroups
OG0000000: Montipora_capitata_HIv3___RNAseq.44920_t Montipora_capitata_HIv3___RNAseq.g14596.t1 Montipora_capitata_HIv3___RNAseq.g14598.t1 Montipora_capitata_HIv3___RNAseq.g14599.t1 Montipora_capitata_HIv3___RNAseq.g14600.t1a Montipora_capitata_HIv3___RNAseq.g15294.t1 Montipora_capitata_HIv3___RNAseq.g18338.t1 Montipora_capitata_HIv3___RNAseq.g31405.t1 Montipora_capitata_HIv3___RNAseq.g42131.t1 Mo…
OG0000001: Montipora_capitata_HIv3___RNAseq.g33539.t1b Peff_00002390 Peff_00002395 Peff_00002396 Peff_00002398 Peff_00002404 Peff_00002408 Peff_00003696 Peff_00003698 Peff_00003700 Peff_00003702 Peff_00003710 Peff_00003712 Peff_00003720 Peff_00003721 Peff_00005194 Peff_00009957 Peff_00009958 Peff_00011150 Peff_00011845 Peff_00011846 Peff_00011847 Peff_00011856 Peff_00012640 Peff_00012643 Peff_000…
OG0000002: Montipora_capitata_HIv3___RNAseq.g11281.t1 Montipora_capitata_HIv3___RNAseq.g11282.t1 Montipora_capitata_HIv3___RNAseq.g11300.t1 Montipora_capitata_HIv3___RNAseq.g11352.t1 Montipora_capitata_HIv3___RNAseq.g11353.t1 Montipora_capitata_HIv3___RNAseq.g11381.t1 Montipora_capitata_HIv3___RNAseq.g11388.t1 Montipora_capitata_HIv3___RNAseq.g11400.t1 Montipora_capitata_HIv3___RNAseq.g11419.t1 M…
OG0000003: Montipora_capitata_HIv3___RNAseq.g10217.t1 Montipora_capitata_HIv3___RNAseq.g10232.t1 Montipora_capitata_HIv3___RNAseq.g11142.t1 Montipora_capitata_HIv3___RNAseq.g38439.t1 Montipora_capitata_HIv3___RNAseq.g39489.t1 Montipora_capitata_HIv3___RNAseq.g39713.t1 Montipora_capitata_HIv3___RNAseq.g5147.t1 Montipora_capitata_HIv3___TS.g43024.t1 Peff_00012150 Peff_00020786 Peff_00020787 Peff_00…
OG0000004: Montipora_capitata_HIv3___RNAseq.g1709.t1b Montipora_capitata_HIv3___RNAseq.g22690.t1a Montipora_capitata_HIv3___RNAseq.g48590.t1 Montipora_capitata_HIv3___TS.g11722.t1 Montipora_capitata_HIv3___TS.g33043.t1 Montipora_capitata_HIv3___TS.g43067.t1 Montipora_capitata_HIv3___TS.g48688.t1b Peff_00000634 Peff_00001821 Peff_00001856 Peff_00002362 Peff_00002548 Peff_00003058 Peff_00003380 Pef…
OG0000005: Montipora_capitata_HIv3___RNAseq.44984_t Montipora_capitata_HIv3___RNAseq.g10935.t1 Montipora_capitata_HIv3___RNAseq.g11008.t1 Montipora_capitata_HIv3___RNAseq.g1316.t1 Montipora_capitata_HIv3___RNAseq.g16770.t1 Montipora_capitata_HIv3___RNAseq.g16899.t1 Montipora_capitata_HIv3___RNAseq.g17029.t1 Montipora_capitata_HIv3___RNAseq.g17392.t1 Montipora_capitata_HIv3___RNAseq.g17618.t1 Mont…
OG0000006: Montipora_capitata_HIv3___RNAseq.g36347.t1 Peff_00003254 Peff_00003257 Peff_00003258 Peff_00012216 Peff_00012221 Peff_00012224 Peff_00012225 Peff_00012280 Peff_00012282 Peff_00012284 Peff_00012287 Peff_00012293 Peff_00015614 Peff_00015863 Peff_00015864 Peff_00015933 Peff_00015946 Peff_00016286 Peff_00017120 Peff_00018211 Peff_00024090 Peff_00024878 Peff_00024885 Peff_00024887 Peff_0002…
OG0000007: Montipora_capitata_HIv3___RNAseq.28852_t Montipora_capitata_HIv3___RNAseq.g15551.t1 Montipora_capitata_HIv3___RNAseq.g23232.t1 Montipora_capitata_HIv3___RNAseq.g29215.t1 Montipora_capitata_HIv3___RNAseq.g29235.t1 Montipora_capitata_HIv3___RNAseq.g29241.t1 Montipora_capitata_HIv3___RNAseq.g29251.t1 Montipora_capitata_HIv3___RNAseq.g29252.t1 Montipora_capitata_HIv3___RNAseq.g29423.t1 Mon…
OG0000008: Montipora_capitata_HIv3___RNAseq.34984_t Montipora_capitata_HIv3___RNAseq.g2782.t1 Montipora_capitata_HIv3___RNAseq.g2788.t1 Montipora_capitata_HIv3___RNAseq.g2790.t1 Montipora_capitata_HIv3___RNAseq.g31199.t1 Montipora_capitata_HIv3___RNAseq.g33879.t1 Montipora_capitata_HIv3___RNAseq.g34306.t1 Montipora_capitata_HIv3___RNAseq.g40093.t1b Montipora_capitata_HIv3___RNAseq.g40102.t1 Monti…
OG0000009: Montipora_capitata_HIv3___RNAseq.259_t Montipora_capitata_HIv3___RNAseq.262_t Montipora_capitata_HIv3___RNAseq.266_t Montipora_capitata_HIv3___RNAseq.4398_t Montipora_capitata_HIv3___RNAseq.4407_t Montipora_capitata_HIv3___RNAseq.4417_t Montipora_capitata_HIv3___RNAseq.g12495.t1 Montipora_capitata_HIv3___RNAseq.g15552.t1b Montipora_capitata_HIv3___RNAseq.g16524.t1 Montipora_capitata_HI…
OG0000010: Montipora_capitata_HIv3___TS.g819.t1 Peff_00014269 Peff_00014270 Peff_00014273 Peff_00014275 Peff_00014277 Peff_00014279 Peff_00014280 Peff_00014284 Peff_00014285 Peff_00019582 Peff_00019586 Peff_00019594 Peff_00019596 Peff_00019597 Peff_00019600 Peff_00019604 Peff_00019606 Peff_00019607 Peff_00019612 Peff_00019613 Peff_00019614 Plob_00007194 Plob_00007197 Plob_00007209 Plob_00013596 P…
OG0000011: Montipora_capitata_HIv3___RNAseq.g12905.t1 Montipora_capitata_HIv3___RNAseq.g12916.t1 Montipora_capitata_HIv3___RNAseq.g20696.t1 Montipora_capitata_HIv3___RNAseq.g20700.t1 Montipora_capitata_HIv3___RNAseq.g20704.t1 Montipora_capitata_HIv3___RNAseq.g20707.t1 Montipora_capitata_HIv3___RNAseq.g20708.t1 Montipora_capitata_HIv3___RNAseq.g27512.t1 Montipora_capitata_HIv3___RNAseq.g27515.t1 M…
OG0000012: Montipora_capitata_HIv3___RNAseq.g16039.t1a Montipora_capitata_HIv3___RNAseq.g18151.t1 Peff_00002210 Peff_00002211 Peff_00002214 Peff_00002218 Peff_00002220 Peff_00002225 Peff_00002228 Peff_00002236 Peff_00002316 Peff_00002318 Peff_00002340 Peff_00003382 Peff_00003388 Peff_00003390 Peff_00003393 Peff_00003396 Peff_00003403 Peff_00003404 Peff_00003468 Peff_00003474 Peff_00003476 Peff_00…
OG0000013: Montipora_capitata_HIv3___RNAseq.g17845.t1 Montipora_capitata_HIv3___RNAseq.g19275.t1 Peff_00002254 Peff_00002272 Peff_00002282 Peff_00002283 Peff_00002301 Peff_00007632 Peff_00015046 Peff_00016135 Peff_00019404 Peff_00020349 Peff_00020350 Peff_00020354 Peff_00020355 Peff_00021161 Peff_00021177 Peff_00021188 Peff_00024610 Peff_00025790 Peff_00025791 Peff_00025792 Peff_00028428 Peff_000…
OG0000014: Montipora_capitata_HIv3___RNAseq.g11315.t1 Montipora_capitata_HIv3___TS.g21631.t1 Montipora_capitata_HIv3___TS.g34784.t1 Peff_00000494 Peff_00002333 Peff_00002618 Peff_00003449 Peff_00005355 Peff_00005509 Peff_00005514 Peff_00005532 Peff_00008377 Peff_00009329 Peff_00010595 Peff_00010596 Peff_00011003 Peff_00011985 Peff_00011986 Peff_00011990 Peff_00013434 Peff_00015371 Peff_00016917 P…
OG0000015: Montipora_capitata_HIv3___RNAseq.g37546.t1 Montipora_capitata_HIv3___RNAseq.g37547.t1 Montipora_capitata_HIv3___RNAseq.g37549.t1 Montipora_capitata_HIv3___RNAseq.g38227.t1 Montipora_capitata_HIv3___RNAseq.g8092.t1 Montipora_capitata_HIv3___RNAseq.g8097.t1 Montipora_capitata_HIv3___TS.g11883.t1 Montipora_capitata_HIv3___TS.g25234.t1 Montipora_capitata_HIv3___TS.g41863.t1 Montipora_capit…
OG0000016: Montipora_capitata_HIv3___RNAseq.g13116.t1 Montipora_capitata_HIv3___RNAseq.g13117.t1 Peff_00004440 Peff_00006738 Peff_00006838 Peff_00009922 Peff_00011765 Peff_00011766 Peff_00011820 Peff_00012465 Peff_00013541 Peff_00013700 Peff_00013913 Peff_00013946 Peff_00014856 Peff_00014902 Peff_00015049 Peff_00015091 Peff_00015110 Peff_00019359 Peff_00021598 Peff_00027910 Peff_00029718 Peff_000…
OG0000017: Montipora_capitata_HIv3___RNAseq.g13636.t1 Montipora_capitata_HIv3___RNAseq.g13638.t1 Montipora_capitata_HIv3___RNAseq.g15482.t1 Montipora_capitata_HIv3___RNAseq.g15504.t1 Montipora_capitata_HIv3___RNAseq.g27498.t1 Montipora_capitata_HIv3___RNAseq.g27554.t1 Montipora_capitata_HIv3___RNAseq.g29832.t1 Montipora_capitata_HIv3___RNAseq.g29926.t1 Montipora_capitata_HIv3___RNAseq.g3015.t1 Mo…
OG0000018: Montipora_capitata_HIv3___RNAseq.g10865.t1 Montipora_capitata_HIv3___RNAseq.g13763.t1 Montipora_capitata_HIv3___RNAseq.g13936.t1 Montipora_capitata_HIv3___RNAseq.g14249.t1 Montipora_capitata_HIv3___RNAseq.g16073.t1 Montipora_capitata_HIv3___RNAseq.g17398.t1 Montipora_capitata_HIv3___RNAseq.g17477.t1 Montipora_capitata_HIv3___RNAseq.g18401.t1 Montipora_capitata_HIv3___RNAseq.g20311.t1 M…
OG0000019: Montipora_capitata_HIv3___RNAseq.9941_t Montipora_capitata_HIv3___RNAseq.g28819.t1 Montipora_capitata_HIv3___RNAseq.g29648.t1 Montipora_capitata_HIv3___RNAseq.g3041.t1 Montipora_capitata_HIv3___RNAseq.g3043.t1 Montipora_capitata_HIv3___RNAseq.g3049.t1 Montipora_capitata_HIv3___RNAseq.g3053.t1 Montipora_capitata_HIv3___RNAseq.g37612.t1 Montipora_capitata_HIv3___TS.g40602.t1 Montipora_ca…
OG0000020: Montipora_capitata_HIv3___RNAseq.40867_t Montipora_capitata_HIv3___RNAseq.g10354.t1 Montipora_capitata_HIv3___RNAseq.g14063.t1 Montipora_capitata_HIv3___RNAseq.g14273.t1 Montipora_capitata_HIv3___RNAseq.g15053.t1 Montipora_capitata_HIv3___RNAseq.g16423.t1 Montipora_capitata_HIv3___RNAseq.g17277.t1 Montipora_capitata_HIv3___RNAseq.g20118.t1b Montipora_capitata_HIv3___RNAseq.g21114.t1 Mo…
OG0000021: Peff_00000178 Peff_00000258 Peff_00001158 Peff_00014311 Peff_00020835 Peff_00022348 Peff_00022413 Peff_00022475 Peff_00022476 Peff_00022559 Peff_00023201 Peff_00026816 Peff_00031023 Peff_00031155 Peff_00031159 Peff_00031359 Peff_00031689 Peff_00031690 Peff_00031697 Peff_00031716 Peff_00031736 Peff_00032596 Plob_00002028 Plob_00009339 Plob_00010009 Plob_00012741 Plob_00012948 Plob_00013…
OG0000022: Montipora_capitata_HIv3___TS.g12624.t1 Peff_00003337 Peff_00006088 Peff_00006165 Peff_00006166 Peff_00009360 Peff_00011011 Peff_00030859 Peff_00030860 Peff_00031518 Peff_00033862 Plob_00001896 Plob_00003107 Plob_00006739 Plob_00006908 Plob_00016187 Plob_00017360 Plob_00019712 Plob_00019883 Plob_00020504 Plob_00020615 Plob_00021298 Plob_00022991 Plob_00025773 Plob_00025774 Plob_00026667…
OG0000023: Montipora_capitata_HIv3___RNAseq.46201_t Montipora_capitata_HIv3___RNAseq.g23856.t1 Montipora_capitata_HIv3___RNAseq.g23857.t1 Montipora_capitata_HIv3___RNAseq.g23859.t1 Montipora_capitata_HIv3___RNAseq.g29726.t1 Montipora_capitata_HIv3___RNAseq.g35897.t1 Montipora_capitata_HIv3___RNAseq.g35899.t1 Montipora_capitata_HIv3___RNAseq.g35901.t1 Montipora_capitata_HIv3___RNAseq.g35907.t1 Mon…
OG0000024: Montipora_capitata_HIv3___RNAseq.g15574.t1b Montipora_capitata_HIv3___RNAseq.g16774.t1 Montipora_capitata_HIv3___RNAseq.g19108.t1 Montipora_capitata_HIv3___RNAseq.g20319.t1b Montipora_capitata_HIv3___RNAseq.g22676.t1 Montipora_capitata_HIv3___RNAseq.g25806.t1 Montipora_capitata_HIv3___RNAseq.g25851.t1 Montipora_capitata_HIv3___RNAseq.g26202.t1 Montipora_capitata_HIv3___RNAseq.g27221.t1…
OG0000025: Montipora_capitata_HIv3___RNAseq.g182.t1 Montipora_capitata_HIv3___RNAseq.g19650.t1 Montipora_capitata_HIv3___RNAseq.g22185.t1 Montipora_capitata_HIv3___RNAseq.g22186.t1 Montipora_capitata_HIv3___RNAseq.g28288.t1 Montipora_capitata_HIv3___RNAseq.g2837.t1a Montipora_capitata_HIv3___RNAseq.g31690.t1b Montipora_capitata_HIv3___RNAseq.g33350.t1a Montipora_capitata_HIv3___RNAseq.g34809.t1 M…
OG0000026: Montipora_capitata_HIv3___TS.g3852.t1 Peff_00001490 Peff_00002486 Peff_00002501 Peff_00002506 Peff_00002533 Peff_00002536 Peff_00002538 Peff_00002673 Peff_00003343 Peff_00003346 Peff_00003375 Peff_00005054 Peff_00005936 Peff_00007118 Peff_00007121 Peff_00007123 Peff_00007124 Peff_00007125 Peff_00008334 Peff_00008355 Peff_00008885 Peff_00010026 Peff_00010416 Peff_00010417 Peff_00010452 …
OG0000027: Montipora_capitata_HIv3___RNAseq.11464_t Montipora_capitata_HIv3___RNAseq.29774_t Montipora_capitata_HIv3___RNAseq.g12325.t1 Montipora_capitata_HIv3___RNAseq.g15375.t1 Montipora_capitata_HIv3___RNAseq.g16075.t1 Montipora_capitata_HIv3___RNAseq.g16107.t1 Montipora_capitata_HIv3___RNAseq.g16133.t1b Montipora_capitata_HIv3___RNAseq.g16138.t1 Montipora_capitata_HIv3___RNAseq.g16358.t1 Mont…
OG0000028: Montipora_capitata_HIv3___RNAseq.g41253.t1 Montipora_capitata_HIv3___RNAseq.g9855.t1 Montipora_capitata_HIv3___TS.g44388.t1 Peff_00003563 Peff_00003614 Peff_00003638 Peff_00003809 Peff_00003955 Peff_00004122 Peff_00004129 Peff_00004130 Peff_00004132 Peff_00004137 Peff_00004139 Peff_00004141 Peff_00004143 Peff_00004148 Peff_00004152 Peff_00004286 Peff_00009105 Peff_00014490 Peff_0001487…
OG0000029: Montipora_capitata_HIv3___RNAseq.g10683.t1 Montipora_capitata_HIv3___RNAseq.g14011.t1 Montipora_capitata_HIv3___RNAseq.g14012.t1 Montipora_capitata_HIv3___RNAseq.g15720.t1 Montipora_capitata_HIv3___RNAseq.g16205.t1 Montipora_capitata_HIv3___RNAseq.g16206.t1 Montipora_capitata_HIv3___RNAseq.g18065.t1 Montipora_capitata_HIv3___RNAseq.g18066.t1 Montipora_capitata_HIv3___RNAseq.g18067.t1 M…
OG0000030: Montipora_capitata_HIv3___RNAseq.g15348.t1 Montipora_capitata_HIv3___RNAseq.g15353.t1 Montipora_capitata_HIv3___RNAseq.g23673.t1 Montipora_capitata_HIv3___RNAseq.g3631.t1 Montipora_capitata_HIv3___RNAseq.g3835.t1 Montipora_capitata_HIv3___RNAseq.g4340.t1 Montipora_capitata_HIv3___RNAseq.g4345.t1 Montipora_capitata_HIv3___RNAseq.g4346.t1 Montipora_capitata_HIv3___RNAseq.g4349.t1 Montipo…
OG0000031: Montipora_capitata_HIv3___RNAseq.g12929.t1 Montipora_capitata_HIv3___RNAseq.g12930.t1 Montipora_capitata_HIv3___RNAseq.g12931.t1 Montipora_capitata_HIv3___RNAseq.g12932.t1 Montipora_capitata_HIv3___RNAseq.g12934.t1 Montipora_capitata_HIv3___RNAseq.g12935.t1 Montipora_capitata_HIv3___RNAseq.g12936.t1 Montipora_capitata_HIv3___RNAseq.g12937.t1 Montipora_capitata_HIv3___RNAseq.g12941.t1 M…
OG0000032: Peff_00006814 Peff_00010988 Peff_00017297 Peff_00022389 Peff_00022423 Peff_00022424 Peff_00022429 Peff_00022431 Peff_00022435 Plob_00002472 Plob_00006281 Plob_00025827 Plob_00032381 Plob_00032469 Plob_00032482 Plob_00034474 Plob_00036802 Plob_00041302 Plob_00043808 Plob_00048892 Pocillopora_acuta_HIv2___RNAseq.g8875.t1 Pocillopora_meandrina_HIv1___RNAseq.g6777.t1 Porites_compressa_HIv1…
OG0000033: Montipora_capitata_HIv3___RNAseq.g13879.t1 Montipora_capitata_HIv3___RNAseq.g14718.t1 Montipora_capitata_HIv3___RNAseq.g14719.t1 Montipora_capitata_HIv3___RNAseq.g17649.t1 Montipora_capitata_HIv3___RNAseq.g20692.t1 Montipora_capitata_HIv3___RNAseq.g21077.t2 Montipora_capitata_HIv3___RNAseq.g26180.t1 Montipora_capitata_HIv3___RNAseq.g26447.t1 Montipora_capitata_HIv3___RNAseq.g2755.t1 Mo…
OG0000034: Montipora_capitata_HIv3___RNAseq.g11819.t1 Montipora_capitata_HIv3___RNAseq.g22376.t1 Montipora_capitata_HIv3___RNAseq.g26472.t1 Montipora_capitata_HIv3___RNAseq.g2953.t1 Montipora_capitata_HIv3___RNAseq.g3628.t1 Montipora_capitata_HIv3___TS.g32894.t1 Montipora_capitata_HIv3___TS.g50052.t1 Peff_00005382 Peff_00005383 Peff_00006094 Peff_00006196 Peff_00008689 Peff_00011139 Peff_00011386…
OG0000035: Montipora_capitata_HIv3___RNAseq.53422_t Montipora_capitata_HIv3___RNAseq.g11876.t1 Montipora_capitata_HIv3___RNAseq.g11877.t1 Montipora_capitata_HIv3___RNAseq.g11879.t1 Montipora_capitata_HIv3___RNAseq.g11881.t1 Montipora_capitata_HIv3___RNAseq.g11883.t1 Montipora_capitata_HIv3___RNAseq.g23797.t1 Montipora_capitata_HIv3___RNAseq.g25137.t1 Montipora_capitata_HIv3___RNAseq.g25143.t1 Mon…
OG0000036: Montipora_capitata_HIv3___RNAseq.g685.t1a Montipora_capitata_HIv3___RNAseq.g710.t1 Peff_00004383 Peff_00004394 Peff_00004526 Peff_00004920 Peff_00008145 Peff_00008149 Peff_00011782 Peff_00013573 Peff_00022709 Peff_00022715 Peff_00022719 Peff_00022723 Peff_00022725 Peff_00022728 Peff_00023032 Peff_00024083 Peff_00024136 Peff_00024174 Peff_00024209 Peff_00035069 Plob_00008897 Plob_000124…
OG0000037: Montipora_capitata_HIv3___RNAseq.43669_t Montipora_capitata_HIv3___RNAseq.g10228.t1 Montipora_capitata_HIv3___RNAseq.g10554.t1 Montipora_capitata_HIv3___RNAseq.g10746.t1 Montipora_capitata_HIv3___RNAseq.g10806.t1 Montipora_capitata_HIv3___RNAseq.g11988.t1 Montipora_capitata_HIv3___RNAseq.g15600.t1 Montipora_capitata_HIv3___RNAseq.g16838.t1 Montipora_capitata_HIv3___RNAseq.g17574.t1 Mon…
OG0000038: Montipora_capitata_HIv3___RNAseq.g12729.t1 Montipora_capitata_HIv3___RNAseq.g44314.t1 Peff_00001582 Peff_00001584 Peff_00008878 Peff_00008879 Peff_00013553 Peff_00023745 Peff_00025509 Peff_00025582 Peff_00033396 Peff_00033399 Peff_00033400 Peff_00033401 Peff_00033407 Peff_00033410 Plob_00000772 Plob_00000775 Plob_00003000 Plob_00022390 Plob_00022391 Plob_00022394 Plob_00022398 Plob_000…
OG0000039: Montipora_capitata_HIv3___RNAseq.g20723.t1 Montipora_capitata_HIv3___RNAseq.g20724.t1 Montipora_capitata_HIv3___RNAseq.g37372.t1 Montipora_capitata_HIv3___RNAseq.g46256.t1 Montipora_capitata_HIv3___TS.g29882.t2a Montipora_capitata_HIv3___TS.g29882.t2b Montipora_capitata_HIv3___TS.g29885.t1 Montipora_capitata_HIv3___TS.g34295.t1 Peff_00020669 Peff_00020673 Peff_00020677 Peff_00020685 Pe…
OG0000040: Montipora_capitata_HIv3___RNAseq.g10587.t1 Montipora_capitata_HIv3___RNAseq.g10848.t1 Montipora_capitata_HIv3___RNAseq.g11062.t1 Montipora_capitata_HIv3___RNAseq.g14602.t1 Montipora_capitata_HIv3___RNAseq.g1524.t1 Montipora_capitata_HIv3___RNAseq.g16297.t1 Montipora_capitata_HIv3___RNAseq.g16373.t1 Montipora_capitata_HIv3___RNAseq.g16410.t2 Montipora_capitata_HIv3___RNAseq.g17013.t1 Mo…
OG0000041: Montipora_capitata_HIv3___RNAseq.g10504.t1 Montipora_capitata_HIv3___RNAseq.g10923.t1 Montipora_capitata_HIv3___RNAseq.g10929.t1 Montipora_capitata_HIv3___RNAseq.g1337.t1 Montipora_capitata_HIv3___RNAseq.g13956.t1 Montipora_capitata_HIv3___RNAseq.g14284.t1 Montipora_capitata_HIv3___RNAseq.g14304.t1a Montipora_capitata_HIv3___RNAseq.g1484.t1 Montipora_capitata_HIv3___RNAseq.g1625.t1 Mon…
OG0000042: Montipora_capitata_HIv3___RNAseq.g25296.t1 Montipora_capitata_HIv3___RNAseq.g25297.t1 Montipora_capitata_HIv3___TS.g46122.t1 Peff_00004600 Peff_00005462 Peff_00005480 Peff_00005494 Peff_00005498 Peff_00005533 Peff_00006863 Peff_00013382 Peff_00013846 Peff_00013854 Peff_00018698 Peff_00019367 Peff_00025860 Peff_00033792 Peff_00033794 Peff_00033797 Peff_00033798 Peff_00033806 Peff_000338…
OG0000043: Montipora_capitata_HIv3___RNAseq.g14468.t1 Montipora_capitata_HIv3___RNAseq.g20058.t1a Montipora_capitata_HIv3___RNAseq.g21051.t1 Montipora_capitata_HIv3___RNAseq.g34095.t1 Montipora_capitata_HIv3___RNAseq.g4131.t1 Montipora_capitata_HIv3___TS.g26095.t1 Peff_00000252 Peff_00017961 Peff_00019415 Peff_00021980 Peff_00023204 Peff_00027748 Peff_00028096 Peff_00030797 Peff_00031117 Peff_000…
OG0000044: Montipora_capitata_HIv3___RNAseq.g37007.t1 Peff_00008476 Peff_00017882 Peff_00017883 Peff_00017884 Peff_00018274 Peff_00018275 Peff_00018277 Peff_00018284 Peff_00018286 Peff_00018288 Peff_00018289 Peff_00018290 Peff_00018292 Peff_00026250 Peff_00026335 Peff_00026338 Peff_00026343 Peff_00026345 Peff_00026347 Plob_00005409 Plob_00005419 Plob_00007273 Plob_00016381 Plob_00019933 Plob_0001…
OG0000045: Montipora_capitata_HIv3___RNAseq.g1304.t1 Montipora_capitata_HIv3___RNAseq.g13799.t1 Montipora_capitata_HIv3___RNAseq.g2294.t1 Montipora_capitata_HIv3___RNAseq.g29507.t1 Montipora_capitata_HIv3___RNAseq.g31849.t1 Montipora_capitata_HIv3___RNAseq.g32474.t1 Montipora_capitata_HIv3___RNAseq.g39827.t1 Montipora_capitata_HIv3___RNAseq.g48690.t1 Montipora_capitata_HIv3___RNAseq.g49212.t1 Mon…
OG0000046: Montipora_capitata_HIv3___RNAseq.g11096.t1 Montipora_capitata_HIv3___RNAseq.g48368.t1 Montipora_capitata_HIv3___TS.g12361.t1 Montipora_capitata_HIv3___TS.g2894.t1b Peff_00000325 Peff_00000721 Peff_00001813 Peff_00001814 Peff_00003041 Peff_00003044 Peff_00003046 Peff_00005452 Peff_00006096 Peff_00009599 Peff_00010211 Peff_00010214 Peff_00010764 Peff_00010765 Peff_00011823 Peff_00011824 …
OG0000047: Montipora_capitata_HIv3___RNAseq.g19011.t1 Montipora_capitata_HIv3___RNAseq.g22944.t1 Montipora_capitata_HIv3___RNAseq.g22945.t1 Montipora_capitata_HIv3___RNAseq.g22947.t1 Montipora_capitata_HIv3___RNAseq.g22959.t1 Montipora_capitata_HIv3___RNAseq.g22964.t1 Montipora_capitata_HIv3___RNAseq.g23047.t1 Montipora_capitata_HIv3___RNAseq.g23048.t1 Montipora_capitata_HIv3___RNAseq.g23051.t1 M…
OG0000048: Montipora_capitata_HIv3___RNAseq.g34105.t1 Montipora_capitata_HIv3___RNAseq.g44622.t1 Montipora_capitata_HIv3___RNAseq.g44628.t1 Montipora_capitata_HIv3___TS.g45756.t1 Peff_00002047 Peff_00002049 Peff_00002050 Peff_00002053 Peff_00002060 Peff_00002064 Peff_00006547 Peff_00027029 Plob_00010946 Plob_00010952 Plob_00010955 Plob_00010958 Plob_00010959 Plob_00010960 Plob_00010963 Plob_00010…
OG0000049: Montipora_capitata_HIv3___RNAseq.49271_t Montipora_capitata_HIv3___RNAseq.g10626.t1 Montipora_capitata_HIv3___RNAseq.g11019.t1 Montipora_capitata_HIv3___RNAseq.g11038.t1 Montipora_capitata_HIv3___RNAseq.g13902.t1 Montipora_capitata_HIv3___RNAseq.g16402.t1a Montipora_capitata_HIv3___RNAseq.g17303.t1 Montipora_capitata_HIv3___RNAseq.g20008.t1b Montipora_capitata_HIv3___RNAseq.g20712.t1 M…
OG0000050: Montipora_capitata_HIv3___RNAseq.g35178.t1 Montipora_capitata_HIv3___RNAseq.g35179.t1 Montipora_capitata_HIv3___RNAseq.g35180.t1 Montipora_capitata_HIv3___RNAseq.g37514.t1 Montipora_capitata_HIv3___TS.g30029.t1 Peff_00008076 Peff_00008077 Peff_00008078 Peff_00008079 Peff_00008080 Peff_00008084 Peff_00008085 Peff_00008087 Peff_00008089 Peff_00008090 Peff_00008177 Peff_00008191 Peff_0000…
OG0000051: Montipora_capitata_HIv3___RNAseq.g28171.t1 Montipora_capitata_HIv3___RNAseq.g28172.t1 Montipora_capitata_HIv3___RNAseq.g28174.t1 Montipora_capitata_HIv3___RNAseq.g37747.t1 Montipora_capitata_HIv3___RNAseq.g37763.t1a Peff_00029613 Plob_00014316 Plob_00014318 Plob_00014319 Plob_00014320 Plob_00014322 Plob_00014323 Plob_00014324 Plob_00014328 Plob_00014329 Plob_00014330 Plob_00014332 Plob…
OG0000052: Montipora_capitata_HIv3___RNAseq.g13628.t1 Montipora_capitata_HIv3___RNAseq.g16624.t1 Montipora_capitata_HIv3___RNAseq.g17197.t1 Montipora_capitata_HIv3___RNAseq.g17526.t1 Montipora_capitata_HIv3___RNAseq.g2157.t1 Montipora_capitata_HIv3___RNAseq.g22227.t1 Montipora_capitata_HIv3___RNAseq.g24506.t1 Montipora_capitata_HIv3___RNAseq.g28430.t1 Montipora_capitata_HIv3___RNAseq.g28439.t1 Mo…
OG0000053: Montipora_capitata_HIv3___RNAseq.g10129.t1 Montipora_capitata_HIv3___RNAseq.g10934.t1 Montipora_capitata_HIv3___RNAseq.g10942.t1 Montipora_capitata_HIv3___RNAseq.g11479.t1 Montipora_capitata_HIv3___RNAseq.g16900.t1 Montipora_capitata_HIv3___RNAseq.g17617.t1 Montipora_capitata_HIv3___RNAseq.g21203.t1 Montipora_capitata_HIv3___RNAseq.g22341.t1 Montipora_capitata_HIv3___RNAseq.g22358.t1 M…
OG0000054: Montipora_capitata_HIv3___RNAseq.g26481.t1 Peff_00011830 Peff_00014003 Peff_00014005 Peff_00014009 Peff_00014011 Peff_00014012 Peff_00014016 Peff_00014020 Peff_00014023 Peff_00014024 Peff_00022613 Peff_00028235 Peff_00031264 Peff_00031669 Plob_00008235 Plob_00009443 Plob_00020705 Plob_00020706 Plob_00020707 Plob_00020713 Plob_00020714 Plob_00020715 Plob_00020716 Plob_00020717 Plob_0002…
OG0000055: Montipora_capitata_HIv3___RNAseq.g144.t1 Montipora_capitata_HIv3___RNAseq.g25940.t1 Montipora_capitata_HIv3___RNAseq.g29296.t1 Montipora_capitata_HIv3___RNAseq.g29317.t1 Montipora_capitata_HIv3___RNAseq.g32226.t1 Montipora_capitata_HIv3___RNAseq.g49543.t1 Montipora_capitata_HIv3___TS.g16544.t1 Peff_00001854 Peff_00003379 Peff_00003439 Peff_00003542 Peff_00006070 Peff_00013554 Peff_0001…
OG0000056: Montipora_capitata_HIv3___RNAseq.g11633.t1 Montipora_capitata_HIv3___RNAseq.g11634.t1 Montipora_capitata_HIv3___RNAseq.g11635.t1 Montipora_capitata_HIv3___RNAseq.g11636.t1 Montipora_capitata_HIv3___RNAseq.g11887.t1 Montipora_capitata_HIv3___RNAseq.g11888.t1 Montipora_capitata_HIv3___RNAseq.g11890.t1 Montipora_capitata_HIv3___RNAseq.g11891.t1 Montipora_capitata_HIv3___RNAseq.g11899.t1 M…
OG0000057: Montipora_capitata_HIv3___RNAseq.g10479.t1 Montipora_capitata_HIv3___RNAseq.g10673.t1 Montipora_capitata_HIv3___RNAseq.g11414.t1 Montipora_capitata_HIv3___RNAseq.g19781.t1 Montipora_capitata_HIv3___RNAseq.g2163.t1 Montipora_capitata_HIv3___RNAseq.g22090.t1 Montipora_capitata_HIv3___RNAseq.g22518.t1 Montipora_capitata_HIv3___RNAseq.g22686.t1 Montipora_capitata_HIv3___RNAseq.g26169.t1 Mo…
OG0000058: Montipora_capitata_HIv3___RNAseq.g12606.t1 Montipora_capitata_HIv3___RNAseq.g24115.t1 Montipora_capitata_HIv3___RNAseq.g24119.t1 Montipora_capitata_HIv3___RNAseq.g24126.t1 Montipora_capitata_HIv3___RNAseq.g27154.t1b Montipora_capitata_HIv3___RNAseq.g27158.t1 Montipora_capitata_HIv3___RNAseq.g27164.t1 Montipora_capitata_HIv3___RNAseq.g27167.t1 Montipora_capitata_HIv3___RNAseq.g27168.t1 …
OG0000059: Montipora_capitata_HIv3___RNAseq.g10.t1 Montipora_capitata_HIv3___RNAseq.g103.t1 Montipora_capitata_HIv3___RNAseq.g11577.t1 Montipora_capitata_HIv3___RNAseq.g12422.t1 Montipora_capitata_HIv3___RNAseq.g14038.t1 Montipora_capitata_HIv3___RNAseq.g15597.t1 Montipora_capitata_HIv3___RNAseq.g15598.t1 Montipora_capitata_HIv3___RNAseq.g15629.t1 Montipora_capitata_HIv3___RNAseq.g17129.t1 Montip…
OG0000060: Montipora_capitata_HIv3___RNAseq.g30970.t1 Montipora_capitata_HIv3___RNAseq.g49285.t1 Montipora_capitata_HIv3___TS.g14263.t1e Peff_00002966 Peff_00005573 Peff_00005575 Peff_00005591 Peff_00009356 Peff_00009358 Peff_00019919 Peff_00025373 Peff_00025380 Peff_00025391 Peff_00032120 Plob_00000392 Plob_00001072 Plob_00001249 Plob_00001484 Plob_00001854 Plob_00002664 Plob_00006276 Plob_00006…
OG0000061: Montipora_capitata_HIv3___RNAseq.20728_t Montipora_capitata_HIv3___RNAseq.36021_t Montipora_capitata_HIv3___RNAseq.g12602.t1 Montipora_capitata_HIv3___RNAseq.g13220.t1 Montipora_capitata_HIv3___RNAseq.g14036.t1 Montipora_capitata_HIv3___RNAseq.g14306.t1 Montipora_capitata_HIv3___RNAseq.g17060.t1 Montipora_capitata_HIv3___RNAseq.g17283.t1 Montipora_capitata_HIv3___RNAseq.g17462.t1 Monti…
OG0000062: Montipora_capitata_HIv3___RNAseq.g12133.t1 Montipora_capitata_HIv3___RNAseq.g17148.t1 Montipora_capitata_HIv3___RNAseq.g1971.t1a Montipora_capitata_HIv3___RNAseq.g1973.t1 Montipora_capitata_HIv3___RNAseq.g27931.t1 Montipora_capitata_HIv3___RNAseq.g32885.t1 Montipora_capitata_HIv3___RNAseq.g41831.t1 Montipora_capitata_HIv3___RNAseq.g46250.t1 Montipora_capitata_HIv3___RNAseq.g46252.t1 Mo…
OG0000063: Montipora_capitata_HIv3___RNAseq.g10142.t1 Montipora_capitata_HIv3___RNAseq.g10730.t1 Montipora_capitata_HIv3___RNAseq.g13481.t1 Montipora_capitata_HIv3___RNAseq.g14363.t1 Montipora_capitata_HIv3___RNAseq.g1633.t1 Montipora_capitata_HIv3___RNAseq.g1634.t1 Montipora_capitata_HIv3___RNAseq.g16917.t1 Montipora_capitata_HIv3___RNAseq.g1804.t1 Montipora_capitata_HIv3___RNAseq.g1860.t2 Monti…
OG0000064: Montipora_capitata_HIv3___TS.g15506.t1 Montipora_capitata_HIv3___TS.g42240.t1 Peff_00005991 Peff_00006762 Peff_00008315 Peff_00011445 Peff_00014847 Peff_00015203 Peff_00015204 Peff_00015208 Peff_00015212 Peff_00015216 Peff_00017510 Plob_00009897 Plob_00009941 Plob_00009947 Plob_00009948 Plob_00009950 Plob_00012525 Plob_00012526 Plob_00012527 Plob_00018971 Plob_00019924 Plob_00019930 Pl…
OG0000065: Montipora_capitata_HIv3___RNAseq.30100_t Montipora_capitata_HIv3___RNAseq.34855_t Montipora_capitata_HIv3___RNAseq.g18660.t1 Montipora_capitata_HIv3___RNAseq.g18661.t1 Montipora_capitata_HIv3___RNAseq.g27452.t1 Montipora_capitata_HIv3___RNAseq.g29419.t1 Montipora_capitata_HIv3___RNAseq.g30607.t1 Montipora_capitata_HIv3___RNAseq.g30697.t1 Montipora_capitata_HIv3___RNAseq.g30702.t1a Mont…
OG0000066: Montipora_capitata_HIv3___RNAseq.g1319.t1 Montipora_capitata_HIv3___RNAseq.g14754.t1 Montipora_capitata_HIv3___RNAseq.g31390.t1b Montipora_capitata_HIv3___RNAseq.g41012.t2 Montipora_capitata_HIv3___TS.g23315.t1 Montipora_capitata_HIv3___TS.g47920.t1 Peff_00003095 Peff_00011578 Peff_00016432 Peff_00016438 Peff_00017162 Peff_00030447 Peff_00030449 Peff_00034335 Plob_00001698 Plob_0000313…
OG0000067: Montipora_capitata_HIv3___RNAseq.g10137.t1 Montipora_capitata_HIv3___RNAseq.g10592.t1 Montipora_capitata_HIv3___RNAseq.g11609.t1 Montipora_capitata_HIv3___RNAseq.g1237.t1 Montipora_capitata_HIv3___RNAseq.g17066.t1 Montipora_capitata_HIv3___RNAseq.g18842.t1 Montipora_capitata_HIv3___RNAseq.g24612.t1 Montipora_capitata_HIv3___RNAseq.g24613.t1 Montipora_capitata_HIv3___RNAseq.g24992.t1 Mo…
OG0000068: Montipora_capitata_HIv3___RNAseq.g10347.t1 Montipora_capitata_HIv3___RNAseq.g21752.t1 Montipora_capitata_HIv3___RNAseq.g24244.t1 Montipora_capitata_HIv3___RNAseq.g25743.t1 Montipora_capitata_HIv3___RNAseq.g31022.t1 Montipora_capitata_HIv3___RNAseq.g37767.t1 Montipora_capitata_HIv3___RNAseq.g41703.t1 Montipora_capitata_HIv3___RNAseq.g48488.t1 Montipora_capitata_HIv3___RNAseq.g49417.t1 M…
OG0000069: Montipora_capitata_HIv3___RNAseq.g16648.t1 Montipora_capitata_HIv3___RNAseq.g17385.t1 Montipora_capitata_HIv3___RNAseq.g1931.t1 Montipora_capitata_HIv3___RNAseq.g25394.t1 Montipora_capitata_HIv3___RNAseq.g27244.t1 Montipora_capitata_HIv3___RNAseq.g35967.t1 Montipora_capitata_HIv3___RNAseq.g39082.t1 Montipora_capitata_HIv3___RNAseq.g39665.t1 Montipora_capitata_HIv3___RNAseq.g47624.t1 Mo…
OG0000070: Montipora_capitata_HIv3___RNAseq.g1715.t1 Montipora_capitata_HIv3___RNAseq.g1716.t1 Montipora_capitata_HIv3___RNAseq.g33823.t1c Montipora_capitata_HIv3___RNAseq.g34372.t1 Montipora_capitata_HIv3___RNAseq.g34373.t1 Montipora_capitata_HIv3___RNAseq.g35753.t1 Montipora_capitata_HIv3___RNAseq.g36013.t1 Montipora_capitata_HIv3___RNAseq.g37879.t1 Montipora_capitata_HIv3___RNAseq.g42210.t1 Mo…
OG0000071: Montipora_capitata_HIv3___RNAseq.g10063.t1 Montipora_capitata_HIv3___RNAseq.g12403.t1 Montipora_capitata_HIv3___RNAseq.g1378.t1 Montipora_capitata_HIv3___RNAseq.g16884.t1 Montipora_capitata_HIv3___RNAseq.g16936.t1 Montipora_capitata_HIv3___RNAseq.g20234.t1 Montipora_capitata_HIv3___RNAseq.g21098.t1 Montipora_capitata_HIv3___RNAseq.g21099.t1 Montipora_capitata_HIv3___RNAseq.g21149.t1 Mo…
OG0000072: Montipora_capitata_HIv3___RNAseq.g11678.t1 Montipora_capitata_HIv3___RNAseq.g12450.t2 Montipora_capitata_HIv3___RNAseq.g1260.t1 Montipora_capitata_HIv3___RNAseq.g1280.t1 Montipora_capitata_HIv3___RNAseq.g13809.t1 Montipora_capitata_HIv3___RNAseq.g17130.t1 Montipora_capitata_HIv3___RNAseq.g1776.t2 Montipora_capitata_HIv3___RNAseq.g31094.t1 Montipora_capitata_HIv3___RNAseq.g32344.t1 Mont…
OG0000073: Montipora_capitata_HIv3___RNAseq.g38612.t1 Montipora_capitata_HIv3___RNAseq.g6575.t1a Peff_00001864 Peff_00002940 Peff_00005794 Peff_00024653 Peff_00025967 Peff_00030765 Peff_00033795 Plob_00031520 Plob_00038836 Plob_00045276 Pocillopora_acuta_HIv2___RNAseq.g5657.t1a Pocillopora_meandrina_HIv1___RNAseq.g11141.t1 Pocillopora_meandrina_HIv1___RNAseq.g14801.t1 Pocillopora_meandrina_HIv1__…
OG0000074: Montipora_capitata_HIv3___RNAseq.39395_t Montipora_capitata_HIv3___RNAseq.g17833.t1 Montipora_capitata_HIv3___RNAseq.g37441.t1 Montipora_capitata_HIv3___RNAseq.g37446.t1 Montipora_capitata_HIv3___TS.g13117.t1 Montipora_capitata_HIv3___TS.g29919.t1 Montipora_capitata_HIv3___TS.g29926.t1 Montipora_capitata_HIv3___TS.g29955.t2 Peff_00000717 Peff_00000718 Peff_00000719 Peff_00000726 Peff_0…
OG0000075: Montipora_capitata_HIv3___RNAseq.g37351.t1 Montipora_capitata_HIv3___RNAseq.g37352.t1 Montipora_capitata_HIv3___TS.g26379.t2 Montipora_capitata_HIv3___TS.g29870.t1 Montipora_capitata_HIv3___TS.g30194.t1 Montipora_capitata_HIv3___TS.g30260.t1 Montipora_capitata_HIv3___TS.g30262.t1 Peff_00002603 Peff_00002604 Peff_00002606 Peff_00002611 Peff_00002612 Peff_00002615 Peff_00002623 Peff_0000…
OG0000076: Montipora_capitata_HIv3___RNAseq.g11540.t1 Montipora_capitata_HIv3___RNAseq.g11541.t1 Montipora_capitata_HIv3___RNAseq.g13759.t1 Montipora_capitata_HIv3___RNAseq.g15510.t1 Montipora_capitata_HIv3___RNAseq.g19499.t2 Montipora_capitata_HIv3___RNAseq.g19502.t1 Montipora_capitata_HIv3___RNAseq.g24021.t1 Montipora_capitata_HIv3___RNAseq.g24919.t1 Montipora_capitata_HIv3___RNAseq.g3244.t1 Mo…
OG0000077: Montipora_capitata_HIv3___RNAseq.g16909.t1 Montipora_capitata_HIv3___RNAseq.g19669.t1 Montipora_capitata_HIv3___RNAseq.g22651.t1 Montipora_capitata_HIv3___RNAseq.g45380.t1 Montipora_capitata_HIv3___TS.g42918.t1 Peff_00000898 Peff_00002219 Peff_00003448 Peff_00005335 Peff_00005386 Peff_00006102 Peff_00006581 Peff_00011712 Peff_00014568 Peff_00014793 Peff_00014910 Peff_00015061 Peff_0001…
OG0000078: Montipora_capitata_HIv3___RNAseq.g18408.t1 Peff_00004403 Peff_00020634 Peff_00020636 Peff_00020637 Peff_00020638 Peff_00031040 Peff_00033895 Peff_00033900 Plob_00007461 Plob_00015512 Plob_00015513 Plob_00015514 Plob_00015516 Plob_00015517 Plob_00015518 Plob_00015522 Plob_00015523 Plob_00026277 Plob_00026280 Plob_00026281 Plob_00026282 Plob_00026283 Plob_00038901 Plob_00038904 Plob_0003…
OG0000079: Montipora_capitata_HIv3___RNAseq.g234.t1b Montipora_capitata_HIv3___RNAseq.g34008.t1 Montipora_capitata_HIv3___RNAseq.g34009.t1 Montipora_capitata_HIv3___RNAseq.g34018.t1 Montipora_capitata_HIv3___RNAseq.g38848.t1 Montipora_capitata_HIv3___RNAseq.g38853.t1 Montipora_capitata_HIv3___RNAseq.g38854.t1 Montipora_capitata_HIv3___RNAseq.g39535.t1 Montipora_capitata_HIv3___RNAseq.g39547.t1 Mo…
OG0000080: Montipora_capitata_HIv3___RNAseq.g23771.t1 Montipora_capitata_HIv3___RNAseq.g29712.t1 Montipora_capitata_HIv3___TS.g16188.t1 Peff_00000615 Peff_00003097 Peff_00003162 Peff_00005793 Peff_00017009 Peff_00017587 Peff_00017590 Peff_00019981 Peff_00024656 Peff_00028391 Peff_00030764 Peff_00031074 Plob_00003608 Plob_00014770 Plob_00031535 Plob_00038844 Plob_00039871 Plob_00045275 Pocillopora…
OG0000081: Montipora_capitata_HIv3___RNAseq.g15206.t1 Montipora_capitata_HIv3___RNAseq.g36729.t1b Montipora_capitata_HIv3___TS.g1432.t1 Montipora_capitata_HIv3___TS.g49477.t1a Peff_00000007 Peff_00000012 Peff_00000844 Peff_00001958 Peff_00003036 Peff_00003295 Peff_00003541 Peff_00004460 Peff_00007151 Peff_00009373 Peff_00009808 Peff_00010235 Peff_00010236 Peff_00010272 Peff_00012704 Peff_00013796…
OG0000082: Montipora_capitata_HIv3___RNAseq.g12864.t1 Montipora_capitata_HIv3___RNAseq.g12866.t1 Montipora_capitata_HIv3___RNAseq.g12867.t1 Montipora_capitata_HIv3___RNAseq.g12869.t1 Montipora_capitata_HIv3___RNAseq.g12871.t1a Montipora_capitata_HIv3___RNAseq.g13454.t1 Montipora_capitata_HIv3___RNAseq.g24104.t1 Montipora_capitata_HIv3___RNAseq.g25322.t1 Montipora_capitata_HIv3___RNAseq.g3327.t1 M…
OG0000083: Montipora_capitata_HIv3___RNAseq.g10283.t1 Montipora_capitata_HIv3___RNAseq.g12430.t1 Montipora_capitata_HIv3___RNAseq.g12569.t1 Montipora_capitata_HIv3___RNAseq.g15615.t1 Montipora_capitata_HIv3___RNAseq.g15619.t1 Montipora_capitata_HIv3___RNAseq.g15622.t1 Montipora_capitata_HIv3___RNAseq.g15623.t1 Montipora_capitata_HIv3___RNAseq.g15832.t1 Montipora_capitata_HIv3___RNAseq.g16781.t1 M…
OG0000084: Montipora_capitata_HIv3___RNAseq.g30452.t1 Montipora_capitata_HIv3___RNAseq.g31355.t1 Montipora_capitata_HIv3___RNAseq.g31357.t1 Montipora_capitata_HIv3___TS.g22284.t1a Peff_00002206 Peff_00002213 Peff_00002222 Peff_00002226 Peff_00002233 Peff_00002237 Peff_00003381 Peff_00003387 Peff_00003392 Peff_00003400 Peff_00003402 Peff_00004435 Peff_00004456 Peff_00006171 Peff_00006173 Peff_0000…
OG0000085: Montipora_capitata_HIv3___RNAseq.g15224.t1 Montipora_capitata_HIv3___RNAseq.g15227.t1 Montipora_capitata_HIv3___RNAseq.g15228.t1 Montipora_capitata_HIv3___RNAseq.g16139.t1 Montipora_capitata_HIv3___RNAseq.g17916.t1 Montipora_capitata_HIv3___RNAseq.g19922.t1 Montipora_capitata_HIv3___RNAseq.g20806.t1 Montipora_capitata_HIv3___RNAseq.g22428.t1 Montipora_capitata_HIv3___RNAseq.g2361.t1 Mo…
OG0000086: Montipora_capitata_HIv3___RNAseq.g20837.t1 Montipora_capitata_HIv3___RNAseq.g2376.t1 Peff_00028076 Peff_00032595 Peff_00032819 Plob_00002382 Plob_00003543 Plob_00003602 Plob_00003951 Plob_00004001 Plob_00005440 Plob_00006945 Plob_00008016 Plob_00009687 Plob_00012031 Plob_00012032 Plob_00013085 Plob_00015008 Plob_00016220 Plob_00023489 Plob_00032134 Plob_00032136 Plob_00033532 Plob_0003…
OG0000087: Montipora_capitata_HIv3___RNAseq.g13922.t1 Montipora_capitata_HIv3___RNAseq.g1828.t1 Montipora_capitata_HIv3___RNAseq.g19261.t1 Montipora_capitata_HIv3___RNAseq.g19927.t1 Montipora_capitata_HIv3___RNAseq.g21074.t1 Montipora_capitata_HIv3___RNAseq.g22350.t1 Montipora_capitata_HIv3___RNAseq.g23715.t1 Montipora_capitata_HIv3___RNAseq.g23800.t1 Montipora_capitata_HIv3___RNAseq.g25174.t1 Mo…
OG0000088: Montipora_capitata_HIv3___RNAseq.g12471.t1 Montipora_capitata_HIv3___RNAseq.g15472.t1 Montipora_capitata_HIv3___RNAseq.g15473.t1 Montipora_capitata_HIv3___RNAseq.g15474.t1 Montipora_capitata_HIv3___RNAseq.g22633.t1 Montipora_capitata_HIv3___RNAseq.g25504.t1a Montipora_capitata_HIv3___RNAseq.g25505.t1 Montipora_capitata_HIv3___RNAseq.g29505.t1 Montipora_capitata_HIv3___RNAseq.g29508.t1 …
OG0000089: Montipora_capitata_HIv3___RNAseq.g24866.t1 Montipora_capitata_HIv3___RNAseq.g33375.t1 Peff_00023067 Plob_00000121 Plob_00000122 Plob_00000124 Plob_00000125 Plob_00000126 Plob_00000129 Plob_00000131 Plob_00000284 Plob_00000289 Plob_00000292 Plob_00000293 Plob_00000294 Plob_00000320 Plob_00000321 Plob_00000329 Plob_00000333 Plob_00000337 Plob_00000343 Plob_00036232 Plob_00036319 Plob_000…
OG0000090: Montipora_capitata_HIv3___RNAseq.g17914.t1 Montipora_capitata_HIv3___RNAseq.g17920.t1 Montipora_capitata_HIv3___RNAseq.g17958.t1 Montipora_capitata_HIv3___RNAseq.g23997.t1 Montipora_capitata_HIv3___RNAseq.g25189.t1a Montipora_capitata_HIv3___RNAseq.g25194.t1 Montipora_capitata_HIv3___RNAseq.g29885.t2 Montipora_capitata_HIv3___RNAseq.g40016.t1 Montipora_capitata_HIv3___TS.g10777.t1 Mont…
OG0000091: Peff_00006050 Peff_00006052 Peff_00010823 Peff_00010832 Peff_00017063 Peff_00018300 Peff_00035324 Peff_00035327 Plob_00020015 Plob_00021633 Plob_00021640 Plob_00021653 Plob_00026939 Plob_00026962 Plob_00029173 Plob_00031368 Plob_00031381 Plob_00031397 Plob_00031398 Plob_00039375 Plob_00039483 Plob_00039486 Plob_00042592 Plob_00042594 Pocillopora_acuta_HIv2___RNAseq.g14576.t1 Pocillopor…
OG0000092: Montipora_capitata_HIv3___RNAseq.15328_t Montipora_capitata_HIv3___RNAseq.g10948.t1 Montipora_capitata_HIv3___RNAseq.g11007.t2 Montipora_capitata_HIv3___RNAseq.g12181.t1 Montipora_capitata_HIv3___RNAseq.g1332.t1 Montipora_capitata_HIv3___RNAseq.g16642.t1b Montipora_capitata_HIv3___RNAseq.g16672.t1 Montipora_capitata_HIv3___RNAseq.g19667.t1 Montipora_capitata_HIv3___RNAseq.g22181.t1 Mon…
OG0000093: Montipora_capitata_HIv3___RNAseq.g1272.t1 Montipora_capitata_HIv3___RNAseq.g13462.t1 Montipora_capitata_HIv3___RNAseq.g2360.t1 Montipora_capitata_HIv3___RNAseq.g31776.t1 Montipora_capitata_HIv3___RNAseq.g32892.t1 Montipora_capitata_HIv3___RNAseq.g45949.t1 Montipora_capitata_HIv3___TS.g11775.t2 Montipora_capitata_HIv3___TS.g11777.t1 Peff_00000133 Peff_00000307 Peff_00006310 Peff_0001111…
OG0000094: Montipora_capitata_HIv3___RNAseq.g2970.t1c Peff_00002204 Peff_00002341 Peff_00002343 Peff_00002346 Peff_00002348 Peff_00002352 Peff_00002353 Peff_00002355 Peff_00002356 Peff_00002364 Peff_00002369 Peff_00002374 Peff_00002377 Peff_00006922 Peff_00007054 Peff_00007055 Peff_00007056 Peff_00007077 Peff_00023470 Peff_00023471 Peff_00023472 Peff_00023473 Peff_00023476 Peff_00023480 Peff_0002…
OG0000095: Montipora_capitata_HIv3___RNAseq.g16105.t1 Montipora_capitata_HIv3___RNAseq.g16129.t1a Montipora_capitata_HIv3___RNAseq.g16144.t1 Montipora_capitata_HIv3___RNAseq.g16359.t1 Montipora_capitata_HIv3___RNAseq.g17866.t1 Montipora_capitata_HIv3___RNAseq.g17912.t1 Montipora_capitata_HIv3___RNAseq.g17917.t1b Montipora_capitata_HIv3___RNAseq.g17935.t1 Montipora_capitata_HIv3___RNAseq.g3527.t1 …
OG0000096: Montipora_capitata_HIv3___RNAseq.g12343.t1 Montipora_capitata_HIv3___RNAseq.g27183.t1 Montipora_capitata_HIv3___RNAseq.g29943.t1 Montipora_capitata_HIv3___RNAseq.g39644.t1 Montipora_capitata_HIv3___RNAseq.g39650.t1 Montipora_capitata_HIv3___RNAseq.g8165.t1 Montipora_capitata_HIv3___TS.g10483.t1 Peff_00003414 Peff_00003415 Peff_00003417 Peff_00003420 Peff_00003421 Peff_00003423 Peff_000…
OG0000097: Montipora_capitata_HIv3___RNAseq.g37318.t1 Peff_00006126 Peff_00010468 Peff_00010471 Peff_00011013 Peff_00011015 Peff_00011016 Peff_00016359 Peff_00034105 Plob_00007641 Plob_00007642 Plob_00007643 Plob_00007646 Plob_00021733 Plob_00021739 Plob_00021742 Plob_00021743 Plob_00021754 Plob_00021758 Plob_00021759 Plob_00021760 Plob_00021761 Plob_00025108 Plob_00025110 Plob_00036440 Plob_0003…
OG0000098: Montipora_capitata_HIv3___RNAseq.g30528.t1 Montipora_capitata_HIv3___TS.g11283.t1a Montipora_capitata_HIv3___TS.g7567.t1 Peff_00013560 Peff_00013566 Peff_00015322 Peff_00015323 Peff_00015340 Peff_00015341 Peff_00027302 Peff_00030632 Peff_00030633 Peff_00030645 Peff_00034330 Plob_00005572 Plob_00006135 Plob_00008233 Plob_00008670 Plob_00008671 Plob_00008681 Plob_00009639 Plob_00011556 P…
OG0000099: Montipora_capitata_HIv3___RNAseq.g13737.t1b Montipora_capitata_HIv3___RNAseq.g15410.t1 Montipora_capitata_HIv3___RNAseq.g31164.t1 Montipora_capitata_HIv3___RNAseq.g38036.t1b Montipora_capitata_HIv3___RNAseq.g47907.t1 Montipora_capitata_HIv3___RNAseq.g685.t1b Montipora_capitata_HIv3___RNAseq.g9664.t1 Montipora_capitata_HIv3___TS.g13916.t1 Montipora_capitata_HIv3___TS.g22742.t1 Montipora…
OG0000100: Montipora_capitata_HIv3___RNAseq.g10214.t1 Montipora_capitata_HIv3___RNAseq.g10832.t1 Montipora_capitata_HIv3___RNAseq.g1115.t1 Montipora_capitata_HIv3___RNAseq.g13632.t1 Montipora_capitata_HIv3___RNAseq.g179.t1 Montipora_capitata_HIv3___RNAseq.g19537.t1 Montipora_capitata_HIv3___RNAseq.g21825.t1a Montipora_capitata_HIv3___RNAseq.g2191.t1 Montipora_capitata_HIv3___RNAseq.g22609.t1 Mont…
OG0000101: Montipora_capitata_HIv3___TS.g14766.t1 Peff_00020681 Peff_00020901 Peff_00020904 Plob_00002078 Plob_00002108 Plob_00004268 Plob_00004270 Plob_00004271 Plob_00004272 Plob_00004277 Plob_00004279 Plob_00004283 Plob_00004285 Plob_00004286 Plob_00004291 Plob_00004293 Plob_00004294 Plob_00006495 Plob_00013910 Plob_00019668 Plob_00020269 Plob_00022278 Plob_00027117 Plob_00030768 Plob_00033835…
OG0000102: Montipora_capitata_HIv3___RNAseq.g10007.t1 Montipora_capitata_HIv3___RNAseq.g13131.t1 Montipora_capitata_HIv3___RNAseq.g13708.t1 Montipora_capitata_HIv3___RNAseq.g16794.t1 Montipora_capitata_HIv3___RNAseq.g17033.t1 Montipora_capitata_HIv3___RNAseq.g17311.t1 Montipora_capitata_HIv3___RNAseq.g18709.t1 Montipora_capitata_HIv3___RNAseq.g1922.t1 Montipora_capitata_HIv3___RNAseq.g19371.t1a M…
OG0000103: Peff_00020799 Peff_00020808 Peff_00023709 Peff_00026434 Peff_00030509 Peff_00030518 Peff_00030520 Peff_00032907 Plob_00001373 Plob_00001382 Plob_00001417 Plob_00001420 Plob_00002515 Plob_00022022 Plob_00024120 Plob_00024418 Plob_00027139 Plob_00045354 Plob_00045520 Plob_00046545 Pocillopora_meandrina_HIv1___RNAseq.g24361.t1 Porites_compressa_HIv1___RNAseq.5359_t Porites_compressa_HIv1_…
OG0000104: Montipora_capitata_HIv3___TS.g25372.t1b Peff_00001141 Peff_00001142 Peff_00007395 Peff_00015996 Peff_00015997 Peff_00015998 Peff_00015999 Peff_00016000 Peff_00016001 Peff_00016006 Peff_00016007 Peff_00016008 Peff_00016010 Peff_00016012 Peff_00016013 Peff_00016018 Peff_00016019 Peff_00016042 Peff_00016043 Peff_00031485 Plob_00011649 Plob_00016173 Plob_00016181 Plob_00024528 Plob_0002453…
OG0000105: Montipora_capitata_HIv3___RNAseq.g36261.t1 Montipora_capitata_HIv3___RNAseq.g36276.t1 Montipora_capitata_HIv3___RNAseq.g36279.t1 Peff_00019848 Peff_00019850 Peff_00019858 Peff_00019861 Peff_00019867 Peff_00019868 Peff_00019869 Peff_00020207 Peff_00020211 Peff_00020212 Peff_00029466 Plob_00016229 Plob_00016940 Plob_00016942 Plob_00016943 Plob_00016946 Plob_00016948 Plob_00016951 Plob_00…
OG0000106: Montipora_capitata_HIv3___RNAseq.g1015.t1 Montipora_capitata_HIv3___RNAseq.g12565.t1 Montipora_capitata_HIv3___RNAseq.g16719.t1 Montipora_capitata_HIv3___RNAseq.g19744.t1 Montipora_capitata_HIv3___RNAseq.g19747.t1 Montipora_capitata_HIv3___RNAseq.g21802.t1a Montipora_capitata_HIv3___RNAseq.g21806.t1 Montipora_capitata_HIv3___RNAseq.g21953.t1 Montipora_capitata_HIv3___RNAseq.g27182.t1 M…
OG0000107: Montipora_capitata_HIv3___RNAseq.g19582.t1 Peff_00000777 Peff_00008152 Peff_00029242 Peff_00029243 Peff_00029244 Peff_00029282 Plob_00008911 Plob_00011240 Plob_00011358 Plob_00011361 Plob_00011362 Plob_00011368 Plob_00011372 Plob_00011375 Plob_00022447 Plob_00024226 Plob_00024227 Plob_00032022 Plob_00049431 Plob_00049720 QW917_017650-T1 QW917_017668-T1 QW917_017672-T1 QW917_017678-T1 Q…
OG0000108: Montipora_capitata_HIv3___RNAseq.g33822.t1 Montipora_capitata_HIv3___TS.g18313.t1 Peff_00009820 Peff_00011235 Peff_00023492 Peff_00026425 Peff_00035291 Plob_00013199 Plob_00013200 Plob_00016986 Plob_00028298 Pocillopora_acuta_HIv2___RNAseq.g16534.t1 Pocillopora_acuta_HIv2___RNAseq.g17142.t1 Pocillopora_acuta_HIv2___RNAseq.g17144.t1b Pocillopora_acuta_HIv2___RNAseq.g17147.t1 Pocillopora…
OG0000109: Montipora_capitata_HIv3___RNAseq.g31516.t1 Montipora_capitata_HIv3___RNAseq.g36495.t1 Montipora_capitata_HIv3___RNAseq.g36617.t1 Montipora_capitata_HIv3___RNAseq.g36749.t1 Peff_00023198 Peff_00030179 Peff_00030542 Peff_00030661 Peff_00030685 Peff_00030690 Peff_00030701 Peff_00030710 Peff_00030768 Peff_00032789 Peff_00032820 Peff_00032823 Peff_00032825 Peff_00032833 Peff_00032838 Peff_0…
OG0000110: Montipora_capitata_HIv3___RNAseq.g18029.t1 Montipora_capitata_HIv3___RNAseq.g18030.t1 Montipora_capitata_HIv3___RNAseq.g18031.t1 Montipora_capitata_HIv3___RNAseq.g18181.t1 Montipora_capitata_HIv3___RNAseq.g28910.t1 Montipora_capitata_HIv3___RNAseq.g35569.t1 Montipora_capitata_HIv3___RNAseq.g7734.t1 Montipora_capitata_HIv3___RNAseq.g8287.t1 Montipora_capitata_HIv3___RNAseq.g8555.t1 Mont…
OG0000111: Montipora_capitata_HIv3___RNAseq.g23866.t1 Montipora_capitata_HIv3___RNAseq.g33347.t1 Montipora_capitata_HIv3___RNAseq.g37673.t1 Montipora_capitata_HIv3___RNAseq.g39521.t1 Montipora_capitata_HIv3___RNAseq.g4087.t1 Montipora_capitata_HIv3___RNAseq.g42020.t1 Montipora_capitata_HIv3___RNAseq.g8042.t1 Montipora_capitata_HIv3___TS.g30013.t1 Montipora_capitata_HIv3___TS.g30047.t1 Montipora_c…
OG0000112: Montipora_capitata_HIv3___RNAseq.g36634.t1 Montipora_capitata_HIv3___RNAseq.g4.t1 Montipora_capitata_HIv3___RNAseq.g45959.t1 Montipora_capitata_HIv3___RNAseq.g5.t1 Peff_00010248 Peff_00011732 Peff_00026638 Peff_00029407 Peff_00035701 Plob_00002391 Plob_00002738 Plob_00003086 Plob_00003855 Plob_00006251 Plob_00006533 Plob_00007155 Plob_00007285 Plob_00007351 Plob_00007997 Plob_00008030 …
OG0000113: Montipora_capitata_HIv3___RNAseq.g24085.t1 Montipora_capitata_HIv3___RNAseq.g24087.t1 Montipora_capitata_HIv3___RNAseq.g24088.t1 Montipora_capitata_HIv3___RNAseq.g39598.t1 Montipora_capitata_HIv3___RNAseq.g39599.t1 Montipora_capitata_HIv3___RNAseq.g768.t1 Peff_00007920 Peff_00007922 Peff_00008155 Peff_00009298 Peff_00023488 Peff_00024744 Peff_00026914 Peff_00029856 Peff_00029871 Peff_0…
OG0000114: Peff_00013945 Peff_00016213 Peff_00021795 Peff_00021799 Peff_00021801 Peff_00033179 Plob_00006779 Plob_00010245 Plob_00014803 Plob_00014805 Plob_00014806 Plob_00021173 QW917_034941-T1 QW917_035328-T1 QW917_035387-T1 QW917_036518-T1 XP_029183144.2 XP_029183145.2 XP_029183146.2 XP_029183151.1 XP_029183160.2 XP_029203526.2 XP_029203539.2 XP_029209244.2 XP_029210026.2 XP_029210031.2 XP_029…
OG0000115: Montipora_capitata_HIv3___RNAseq.g19293.t1 Montipora_capitata_HIv3___RNAseq.g19308.t1 Montipora_capitata_HIv3___RNAseq.g36446.t1 Montipora_capitata_HIv3___TS.g32857.t1 Montipora_capitata_HIv3___TS.g32863.t1 Montipora_capitata_HIv3___TS.g32904.t1 Peff_00008283 Peff_00008285 Peff_00008288 Peff_00024352 Peff_00035228 Peff_00035232 Plob_00002233 Plob_00011974 Plob_00021197 Plob_00042150 Pl…
OG0000116: Montipora_capitata_HIv3___RNAseq.3961_t Montipora_capitata_HIv3___RNAseq.g4629.t1 Montipora_capitata_HIv3___RNAseq.g4631.t1 Montipora_capitata_HIv3___RNAseq.g4633.t1 Montipora_capitata_HIv3___RNAseq.g4634.t1 Montipora_capitata_HIv3___RNAseq.g9345.t1 Montipora_capitata_HIv3___RNAseq.g9346.t1 Montipora_capitata_HIv3___TS.g26322.t1 Peff_00013360 Peff_00013361 Peff_00013362 Peff_00013365 P…
OG0000117: Montipora_capitata_HIv3___RNAseq.g11259.t1 Montipora_capitata_HIv3___RNAseq.g11260.t1 Montipora_capitata_HIv3___RNAseq.g15748.t1 Montipora_capitata_HIv3___RNAseq.g21723.t1 Montipora_capitata_HIv3___RNAseq.g21724.t1 Montipora_capitata_HIv3___RNAseq.g21725.t1 Montipora_capitata_HIv3___RNAseq.g26170.t1 Montipora_capitata_HIv3___RNAseq.g28181.t1 Montipora_capitata_HIv3___RNAseq.g32548.t1 M…
OG0000118: Montipora_capitata_HIv3___RNAseq.g1303.t1 Montipora_capitata_HIv3___RNAseq.g13800.t1 Montipora_capitata_HIv3___RNAseq.g17236.t1b Montipora_capitata_HIv3___RNAseq.g17268.t1 Montipora_capitata_HIv3___RNAseq.g17406.t1 Montipora_capitata_HIv3___RNAseq.g17557.t1 Montipora_capitata_HIv3___RNAseq.g32473.t1 Montipora_capitata_HIv3___RNAseq.g36083.t1 Montipora_capitata_HIv3___RNAseq.g6675.t1 Pe…
OG0000119: Montipora_capitata_HIv3___RNAseq.g11772.t1 Montipora_capitata_HIv3___RNAseq.g11774.t1 Montipora_capitata_HIv3___RNAseq.g11776.t1 Montipora_capitata_HIv3___RNAseq.g11777.t1 Montipora_capitata_HIv3___RNAseq.g11778.t1 Montipora_capitata_HIv3___RNAseq.g36842.t1 Montipora_capitata_HIv3___RNAseq.g36843.t1 Montipora_capitata_HIv3___RNAseq.g36844.t1 Montipora_capitata_HIv3___RNAseq.g36845.t1 M…
OG0000120: Montipora_capitata_HIv3___RNAseq.g12940.t1 Montipora_capitata_HIv3___RNAseq.g1473.t1 Montipora_capitata_HIv3___RNAseq.g18087.t1 Montipora_capitata_HIv3___RNAseq.g19583.t1 Montipora_capitata_HIv3___RNAseq.g20609.t1 Montipora_capitata_HIv3___RNAseq.g2336.t1 Montipora_capitata_HIv3___RNAseq.g2337.t1b Montipora_capitata_HIv3___RNAseq.g23689.t1 Montipora_capitata_HIv3___RNAseq.g26387.t1 Mon…
OG0000121: Montipora_capitata_HIv3___RNAseq.41960_t Montipora_capitata_HIv3___RNAseq.g12920.t1 Montipora_capitata_HIv3___RNAseq.g15979.t1 Montipora_capitata_HIv3___RNAseq.g15980.t1 Montipora_capitata_HIv3___RNAseq.g1648.t1 Montipora_capitata_HIv3___RNAseq.g16893.t1 Montipora_capitata_HIv3___RNAseq.g19343.t1 Montipora_capitata_HIv3___RNAseq.g20309.t1 Montipora_capitata_HIv3___RNAseq.g21174.t1 Mont…
OG0000122: Montipora_capitata_HIv3___RNAseq.g10081.t1 Montipora_capitata_HIv3___RNAseq.g11011.t1 Montipora_capitata_HIv3___RNAseq.g11247.t1 Montipora_capitata_HIv3___RNAseq.g11305.t1 Montipora_capitata_HIv3___RNAseq.g12571.t1 Montipora_capitata_HIv3___RNAseq.g13091.t1 Montipora_capitata_HIv3___RNAseq.g13962.t1 Montipora_capitata_HIv3___RNAseq.g1494.t1 Montipora_capitata_HIv3___RNAseq.g15711.t1 Mo…
OG0000123: Montipora_capitata_HIv3___RNAseq.g14104.t1 Montipora_capitata_HIv3___RNAseq.g22073.t1 Montipora_capitata_HIv3___RNAseq.g22277.t1c Montipora_capitata_HIv3___RNAseq.g23999.t1b Montipora_capitata_HIv3___RNAseq.g25886.t1 Montipora_capitata_HIv3___RNAseq.g26239.t1 Montipora_capitata_HIv3___RNAseq.g31484.t1 Montipora_capitata_HIv3___RNAseq.g31586.t1 Montipora_capitata_HIv3___RNAseq.g31587.t1…
OG0000124: Montipora_capitata_HIv3___TS.g20188.t1 Peff_00004382 Peff_00004388 Peff_00004525 Peff_00004739 Peff_00004831 Peff_00004832 Peff_00011778 Peff_00013496 Peff_00013545 Peff_00013552 Peff_00013576 Peff_00017900 Peff_00021849 Peff_00021860 Peff_00021864 Peff_00022729 Peff_00022808 Peff_00023766 Peff_00023772 Peff_00024082 Peff_00024765 Peff_00024821 Plob_00013081 Plob_00014824 Plob_00014834…
OG0000125: Montipora_capitata_HIv3___RNAseq.g10286.t1 Montipora_capitata_HIv3___RNAseq.g10287.t1 Montipora_capitata_HIv3___RNAseq.g10292.t1 Montipora_capitata_HIv3___RNAseq.g17600.t1 Montipora_capitata_HIv3___RNAseq.g17601.t1 Montipora_capitata_HIv3___RNAseq.g1765.t1a Montipora_capitata_HIv3___RNAseq.g1765.t1b Montipora_capitata_HIv3___RNAseq.g2624.t1 Montipora_capitata_HIv3___RNAseq.g2625.t1 Mon…
OG0000126: Peff_00007224 Peff_00027297 Peff_00027315 Peff_00027354 Peff_00027376 Peff_00027380 Plob_00006970 Plob_00006973 Plob_00006977 Plob_00006982 Plob_00006987 Plob_00006990 Plob_00006992 Plob_00006997 Plob_00007001 Plob_00007002 Plob_00007006 Plob_00009122 Plob_00011548 Plob_00012713 Plob_00012721 Plob_00015235 Plob_00015238 Plob_00015241 Plob_00015243 Plob_00015247 Plob_00015249 Plob_00015…
OG0000127: Montipora_capitata_HIv3___RNAseq.g24568.t1 Montipora_capitata_HIv3___RNAseq.g24569.t1 Montipora_capitata_HIv3___TS.g5322.t1 Peff_00020697 Peff_00020698 Peff_00020699 Peff_00020701 Peff_00020708 Peff_00020710 Peff_00022900 Plob_00007649 Plob_00009146 Plob_00011932 Plob_00011958 Plob_00019416 Plob_00019417 Plob_00029072 Plob_00029091 Plob_00047997 Plob_00048998 Pocillopora_acuta_HIv2___R…
OG0000128: Montipora_capitata_HIv3___RNAseq.g10264.t1 Montipora_capitata_HIv3___RNAseq.g11258.t1 Montipora_capitata_HIv3___RNAseq.g12454.t1 Montipora_capitata_HIv3___RNAseq.g15384.t1 Montipora_capitata_HIv3___RNAseq.g163.t1 Montipora_capitata_HIv3___RNAseq.g19262.t1 Montipora_capitata_HIv3___RNAseq.g22635.t1 Montipora_capitata_HIv3___RNAseq.g24512.t1 Montipora_capitata_HIv3___RNAseq.g2884.t1 Mont…
OG0000129: Montipora_capitata_HIv3___TS.g1222.t1 Peff_00000079 Peff_00008873 Peff_00010137 Peff_00014997 Peff_00015362 Peff_00024297 Peff_00032329 Peff_00033477 Plob_00002494 Plob_00002735 Plob_00003859 Plob_00006252 Plob_00006531 Plob_00007287 Plob_00007354 Plob_00008133 Plob_00008750 Plob_00008983 Plob_00009211 Plob_00009358 Plob_00009646 Plob_00011046 Plob_00011659 Plob_00011681 Plob_00013550 …
OG0000130: Montipora_capitata_HIv3___RNAseq.g10880.t1 Montipora_capitata_HIv3___RNAseq.g1244.t1 Montipora_capitata_HIv3___RNAseq.g13694.t1 Montipora_capitata_HIv3___RNAseq.g1819.t1 Montipora_capitata_HIv3___RNAseq.g1863.t1 Montipora_capitata_HIv3___RNAseq.g2000.t1 Montipora_capitata_HIv3___RNAseq.g21567.t1 Montipora_capitata_HIv3___RNAseq.g30151.t1 Montipora_capitata_HIv3___RNAseq.g31208.t1 Monti…
OG0000131: Montipora_capitata_HIv3___RNAseq.29109_t Montipora_capitata_HIv3___RNAseq.g24915.t1 Montipora_capitata_HIv3___RNAseq.g24918.t1 Montipora_capitata_HIv3___RNAseq.g24929.t1 Montipora_capitata_HIv3___RNAseq.g24931.t1 Montipora_capitata_HIv3___RNAseq.g25318.t1 Montipora_capitata_HIv3___RNAseq.g25329.t1 Montipora_capitata_HIv3___RNAseq.g29462.t1 Montipora_capitata_HIv3___RNAseq.g29463.t1 Mon…
OG0000132: Montipora_capitata_HIv3___RNAseq.g18323.t1 Montipora_capitata_HIv3___RNAseq.g23940.t1 Montipora_capitata_HIv3___RNAseq.g34897.t1 Montipora_capitata_HIv3___RNAseq.g37281.t1 Montipora_capitata_HIv3___RNAseq.g37284.t1 Montipora_capitata_HIv3___RNAseq.g37285.t1 Montipora_capitata_HIv3___RNAseq.g37286.t1 Montipora_capitata_HIv3___RNAseq.g37288.t1 Montipora_capitata_HIv3___RNAseq.g37292.t1 M…
OG0000133: Montipora_capitata_HIv3___RNAseq.18472_t Montipora_capitata_HIv3___RNAseq.g12967.t1 Montipora_capitata_HIv3___RNAseq.g12970.t1 Montipora_capitata_HIv3___RNAseq.g12971.t1 Montipora_capitata_HIv3___RNAseq.g12975.t1 Montipora_capitata_HIv3___RNAseq.g12979.t1 Montipora_capitata_HIv3___RNAseq.g12988.t1 Montipora_capitata_HIv3___RNAseq.g9450.t1 Montipora_capitata_HIv3___TS.g21041.t1 Peff_000…
OG0000134: Montipora_capitata_HIv3___RNAseq.g18003.t1 Montipora_capitata_HIv3___RNAseq.g18006.t1 Montipora_capitata_HIv3___RNAseq.g49943.t1 Montipora_capitata_HIv3___RNAseq.g49944.t1 Montipora_capitata_HIv3___RNAseq.g49947.t1 Montipora_capitata_HIv3___RNAseq.g49951.t1 Montipora_capitata_HIv3___RNAseq.g5038.t1 Montipora_capitata_HIv3___RNAseq.g5430.t1 Montipora_capitata_HIv3___RNAseq.g7055.t1 Mont…
OG0000135: Montipora_capitata_HIv3___RNAseq.49290_t Montipora_capitata_HIv3___RNAseq.g10427.t1 Montipora_capitata_HIv3___RNAseq.g10662.t1 Montipora_capitata_HIv3___RNAseq.g10873.t1 Montipora_capitata_HIv3___RNAseq.g13093.t1 Montipora_capitata_HIv3___RNAseq.g13923.t1 Montipora_capitata_HIv3___RNAseq.g13974.t1 Montipora_capitata_HIv3___RNAseq.g15220.t1b Montipora_capitata_HIv3___RNAseq.g19071.t1 Mo…
OG0000136: Montipora_capitata_HIv3___RNAseq.g1039.t1 Montipora_capitata_HIv3___RNAseq.g23695.t1 Montipora_capitata_HIv3___RNAseq.g25221.t1 Montipora_capitata_HIv3___RNAseq.g27023.t1 Montipora_capitata_HIv3___RNAseq.g27024.t1 Montipora_capitata_HIv3___RNAseq.g3282.t1 Montipora_capitata_HIv3___RNAseq.g33504.t1 Montipora_capitata_HIv3___RNAseq.g38468.t1 Montipora_capitata_HIv3___RNAseq.g38469.t1 Mon…
OG0000137: Montipora_capitata_HIv3___RNAseq.g14176.t1 Montipora_capitata_HIv3___RNAseq.g15763.t1 Montipora_capitata_HIv3___RNAseq.g17791.t1 Montipora_capitata_HIv3___RNAseq.g18166.t1 Montipora_capitata_HIv3___RNAseq.g20326.t1 Montipora_capitata_HIv3___RNAseq.g25733.t1 Montipora_capitata_HIv3___RNAseq.g28415.t1 Montipora_capitata_HIv3___RNAseq.g30729.t1a Montipora_capitata_HIv3___RNAseq.g30904.t1 …
OG0000138: Montipora_capitata_HIv3___TS.g48311.t1a Peff_00000451 Peff_00005427 Peff_00019104 Peff_00020014 Peff_00024063 Peff_00025665 Peff_00028397 Plob_00005821 Plob_00007866 Plob_00016036 Plob_00018861 Plob_00037351 Plob_00039306 Plob_00049038 Pocillopora_acuta_HIv2___TS.g9421.t1 Pocillopora_meandrina_HIv1___RNAseq.g11336.t1 Pocillopora_meandrina_HIv1___RNAseq.g11471.t1 Pocillopora_meandrina_H…
OG0000139: Montipora_capitata_HIv3___TS.g7501.t1b Peff_00005720 Peff_00007677 Peff_00007965 Peff_00008597 Peff_00010222 Peff_00011126 Peff_00013631 Peff_00014973 Peff_00016816 Peff_00023800 Peff_00025388 Peff_00025389 Peff_00033409 Plob_00025686 Plob_00038495 Plob_00039143 Plob_00039144 Plob_00045054 Plob_00048630 Pocillopora_meandrina_HIv1___RNAseq.g11126.t1 Pocillopora_meandrina_HIv1___RNAseq.g…
OG0000140: Montipora_capitata_HIv3___RNAseq.g10124.t1 Montipora_capitata_HIv3___RNAseq.g16631.t1 Montipora_capitata_HIv3___RNAseq.g17062.t1 Montipora_capitata_HIv3___RNAseq.g1721.t1 Montipora_capitata_HIv3___RNAseq.g17790.t1 Montipora_capitata_HIv3___RNAseq.g1876.t1 Montipora_capitata_HIv3___RNAseq.g2327.t1 Montipora_capitata_HIv3___RNAseq.g28767.t1 Montipora_capitata_HIv3___RNAseq.g2890.t1 Monti…
OG0000141: Montipora_capitata_HIv3___RNAseq.g10659.t1 Montipora_capitata_HIv3___RNAseq.g11320.t1 Montipora_capitata_HIv3___RNAseq.g11878.t1 Montipora_capitata_HIv3___RNAseq.g16485.t1 Montipora_capitata_HIv3___RNAseq.g2160.t1 Montipora_capitata_HIv3___RNAseq.g2246.t1a Montipora_capitata_HIv3___RNAseq.g24984.t1 Montipora_capitata_HIv3___RNAseq.g27181.t1 Montipora_capitata_HIv3___RNAseq.g28.t1 Monti…
OG0000142: Montipora_capitata_HIv3___RNAseq.g30788.t1 Montipora_capitata_HIv3___RNAseq.g30839.t1 Montipora_capitata_HIv3___RNAseq.g30881.t1 Montipora_capitata_HIv3___RNAseq.g44629.t2 Montipora_capitata_HIv3___TS.g45753.t2 Montipora_capitata_HIv3___TS.g45755.t1 Montipora_capitata_HIv3___TS.g6493.t1 Peff_00006411 Peff_00006550 Peff_00008140 Peff_00008144 Peff_00008151 Peff_00009368 Peff_00009371 Pe…
OG0000143: Montipora_capitata_HIv3___RNAseq.g12239.t1 Montipora_capitata_HIv3___RNAseq.g19672.t1 Montipora_capitata_HIv3___RNAseq.g21487.t1 Montipora_capitata_HIv3___RNAseq.g32050.t1 Montipora_capitata_HIv3___TS.g39282.t1 Montipora_capitata_HIv3___TS.g48305.t1 Peff_00000916 Peff_00000917 Peff_00010234 Peff_00014413 Peff_00017017 Peff_00021084 Peff_00022218 Peff_00022447 Peff_00023412 Peff_0002523…
OG0000144: Montipora_capitata_HIv3___RNAseq.15416_t Montipora_capitata_HIv3___RNAseq.g10313.t1 Montipora_capitata_HIv3___RNAseq.g11064.t1 Montipora_capitata_HIv3___RNAseq.g12885.t1b Montipora_capitata_HIv3___RNAseq.g13261.t1 Montipora_capitata_HIv3___RNAseq.g13263.t1 Montipora_capitata_HIv3___RNAseq.g1340.t1 Montipora_capitata_HIv3___RNAseq.g14302.t1 Montipora_capitata_HIv3___RNAseq.g15001.t1 Mon…
OG0000145: Montipora_capitata_HIv3___RNAseq.g24707.t1 Montipora_capitata_HIv3___RNAseq.g30678.t1a Montipora_capitata_HIv3___RNAseq.g30681.t1 Montipora_capitata_HIv3___RNAseq.g30905.t1 Montipora_capitata_HIv3___RNAseq.g30907.t1 Montipora_capitata_HIv3___RNAseq.g30908.t1b Montipora_capitata_HIv3___RNAseq.g30913.t1 Montipora_capitata_HIv3___RNAseq.g30925.t1 Montipora_capitata_HIv3___TS.g15396.t1b Pe…
OG0000146: Montipora_capitata_HIv3___RNAseq.g16269.t1 Montipora_capitata_HIv3___RNAseq.g16271.t1 Montipora_capitata_HIv3___RNAseq.g16273.t1 Montipora_capitata_HIv3___RNAseq.g16276.t1 Montipora_capitata_HIv3___RNAseq.g16277.t1 Montipora_capitata_HIv3___RNAseq.g16280.t1 Montipora_capitata_HIv3___RNAseq.g16283.t1 Montipora_capitata_HIv3___RNAseq.g16284.t1 Montipora_capitata_HIv3___RNAseq.g16286.t1 M…
OG0000147: Peff_00016124 Peff_00017300 Plob_00046389 Plob_00046396 Pocillopora_acuta_HIv2___RNAseq.g18352.t1a Porites_compressa_HIv1___TS.g11812.t1 QW917_004766-T1 QW917_004767-T1 XP_044167666.1 XP_044167762.1 XP_044167773.1 XP_044167781.1 XP_044168479.1 XP_044168964.1 XP_044168970.1 XP_044168972.1 XP_044168980.1 XP_044168991.1 XP_044169000.1 XP_044169003.1 XP_044169006.1 XP_044169007.1 XP_044171…
OG0000148: Peff_00011773 Peff_00011774 Peff_00011776 Peff_00020329 Peff_00020331 Peff_00020335 Peff_00020337 Peff_00020341 Peff_00020344 Peff_00020479 Peff_00020482 Peff_00020484 Peff_00020485 Peff_00020492 Peff_00020498 Peff_00020500 Peff_00020505 Peff_00020507 Peff_00020523 Peff_00020527 Peff_00020531 Peff_00020536 Peff_00020537 Peff_00020540 Plob_00001448 Plob_00001457 Plob_00001458 Plob_00001…
OG0000149: Montipora_capitata_HIv3___RNAseq.g22525.t1 Montipora_capitata_HIv3___RNAseq.g22533.t1 Montipora_capitata_HIv3___TS.g4449.t1 Peff_00000366 Plob_00006455 Plob_00011672 Plob_00011676 Plob_00011678 Plob_00011680 Plob_00011683 Plob_00011691 Plob_00011694 Plob_00011695 Plob_00011696 Plob_00011697 Plob_00011698 Plob_00011703 Plob_00033888 Pocillopora_acuta_HIv2___RNAseq.g21107.t1 Pocillopora_…
OG0000150: Montipora_capitata_HIv3___RNAseq.g14256.t1 Montipora_capitata_HIv3___RNAseq.g19271.t1 Montipora_capitata_HIv3___RNAseq.g20961.t1 Montipora_capitata_HIv3___RNAseq.g24475.t1 Montipora_capitata_HIv3___RNAseq.g25404.t1 Montipora_capitata_HIv3___RNAseq.g30802.t1 Montipora_capitata_HIv3___RNAseq.g31214.t1 Montipora_capitata_HIv3___RNAseq.g32628.t1 Montipora_capitata_HIv3___RNAseq.g3475.t1 Mo…
OG0000151: Montipora_capitata_HIv3___RNAseq.g10034.t1 Montipora_capitata_HIv3___RNAseq.g17150.t1 Montipora_capitata_HIv3___RNAseq.g17154.t1 Montipora_capitata_HIv3___RNAseq.g1830.t1 Montipora_capitata_HIv3___RNAseq.g20965.t1a Montipora_capitata_HIv3___RNAseq.g31508.t1 Montipora_capitata_HIv3___RNAseq.g32806.t1 Montipora_capitata_HIv3___RNAseq.g41857.t1 Montipora_capitata_HIv3___RNAseq.g8622.t1 Mo…
OG0000152: Montipora_capitata_HIv3___RNAseq.g10386.t1 Montipora_capitata_HIv3___RNAseq.g10387.t1 Montipora_capitata_HIv3___RNAseq.g10949.t1 Montipora_capitata_HIv3___RNAseq.g13229.t1 Montipora_capitata_HIv3___RNAseq.g15788.t1 Montipora_capitata_HIv3___RNAseq.g15789.t1 Montipora_capitata_HIv3___RNAseq.g16754.t1 Montipora_capitata_HIv3___RNAseq.g20287.t1 Montipora_capitata_HIv3___RNAseq.g23072.t1 M…
OG0000153: Montipora_capitata_HIv3___RNAseq.13416_t Montipora_capitata_HIv3___RNAseq.g10411.t1 Montipora_capitata_HIv3___RNAseq.g10547.t1 Montipora_capitata_HIv3___RNAseq.g10915.t1 Montipora_capitata_HIv3___RNAseq.g11330.t1 Montipora_capitata_HIv3___RNAseq.g12501.t1 Montipora_capitata_HIv3___RNAseq.g13477.t1 Montipora_capitata_HIv3___RNAseq.g13478.t1 Montipora_capitata_HIv3___RNAseq.g14293.t1 Mon…
OG0000154: Montipora_capitata_HIv3___RNAseq.g21617.t1 Montipora_capitata_HIv3___RNAseq.g23623.t1 Montipora_capitata_HIv3___RNAseq.g23930.t1 Montipora_capitata_HIv3___RNAseq.g23933.t1 Montipora_capitata_HIv3___RNAseq.g24879.t1 Montipora_capitata_HIv3___RNAseq.g24922.t1 Montipora_capitata_HIv3___RNAseq.g24925.t1 Montipora_capitata_HIv3___RNAseq.g25037.t1 Montipora_capitata_HIv3___RNAseq.g25362.t1 M…
OG0000155: Montipora_capitata_HIv3___RNAseq.g18056.t1 Montipora_capitata_HIv3___RNAseq.g18101.t2 Montipora_capitata_HIv3___RNAseq.g20447.t1 Montipora_capitata_HIv3___RNAseq.g24253.t1 Montipora_capitata_HIv3___RNAseq.g27505.t1 Montipora_capitata_HIv3___RNAseq.g37670.t1 Montipora_capitata_HIv3___RNAseq.g38100.t1 Montipora_capitata_HIv3___RNAseq.g43723.t1 Montipora_capitata_HIv3___RNAseq.g45140.t1 M…
OG0000156: Montipora_capitata_HIv3___RNAseq.g10102.t1 Montipora_capitata_HIv3___RNAseq.g10103.t1 Montipora_capitata_HIv3___RNAseq.g10669.t1 Montipora_capitata_HIv3___RNAseq.g10694.t2b Montipora_capitata_HIv3___RNAseq.g1341.t1 Montipora_capitata_HIv3___RNAseq.g13564.t1 Montipora_capitata_HIv3___RNAseq.g15497.t1 Montipora_capitata_HIv3___RNAseq.g15499.t1 Montipora_capitata_HIv3___RNAseq.g16788.t1 M…
OG0000157: Montipora_capitata_HIv3___RNAseq.g17369.t1 Montipora_capitata_HIv3___RNAseq.g19265.t1 Montipora_capitata_HIv3___RNAseq.g21219.t1 Montipora_capitata_HIv3___RNAseq.g21929.t1 Montipora_capitata_HIv3___RNAseq.g2393.t1 Montipora_capitata_HIv3___RNAseq.g3719.t1 Montipora_capitata_HIv3___RNAseq.g47883.t1 Montipora_capitata_HIv3___RNAseq.g6894.t1 Plob_00001364 Plob_00002277 Pocillopora_acuta_H…
OG0000158: Montipora_capitata_HIv3___RNAseq.g1465.t1 Montipora_capitata_HIv3___RNAseq.g1466.t1 Montipora_capitata_HIv3___RNAseq.g15520.t1 Montipora_capitata_HIv3___RNAseq.g16172.t1 Montipora_capitata_HIv3___RNAseq.g16758.t1 Montipora_capitata_HIv3___RNAseq.g17353.t1 Montipora_capitata_HIv3___RNAseq.g18434.t1 Montipora_capitata_HIv3___RNAseq.g18435.t1 Montipora_capitata_HIv3___RNAseq.g19044.t1 Mon…
OG0000159: Montipora_capitata_HIv3___RNAseq.g10956.t1 Montipora_capitata_HIv3___RNAseq.g10964.t1 Montipora_capitata_HIv3___RNAseq.g10966.t1 Montipora_capitata_HIv3___RNAseq.g10968.t1 Montipora_capitata_HIv3___RNAseq.g11051.t1 Montipora_capitata_HIv3___RNAseq.g11053.t1 Montipora_capitata_HIv3___RNAseq.g12314.t1 Montipora_capitata_HIv3___RNAseq.g12316.t1 Montipora_capitata_HIv3___RNAseq.g22969.t1 M…
OG0000160: Montipora_capitata_HIv3___RNAseq.50258_t Montipora_capitata_HIv3___RNAseq.g24575.t1 Montipora_capitata_HIv3___RNAseq.g24576.t1 Montipora_capitata_HIv3___RNAseq.g24579.t1 Montipora_capitata_HIv3___RNAseq.g24581.t1 Montipora_capitata_HIv3___RNAseq.g24584.t1 Montipora_capitata_HIv3___RNAseq.g24588.t1 Montipora_capitata_HIv3___RNAseq.g24589.t1 Montipora_capitata_HIv3___RNAseq.g27447.t1 Mon…
OG0000161: Montipora_capitata_HIv3___RNAseq.g20300.t1b Montipora_capitata_HIv3___RNAseq.g22434.t1 Montipora_capitata_HIv3___RNAseq.g2255.t1 Montipora_capitata_HIv3___RNAseq.g23595.t1 Montipora_capitata_HIv3___RNAseq.g26529.t2 Montipora_capitata_HIv3___RNAseq.g6382.t1 Montipora_capitata_HIv3___RNAseq.g9725.t1 Montipora_capitata_HIv3___TS.g16533.t1 Montipora_capitata_HIv3___TS.g28104.t1 Montipora_c…
OG0000162: Montipora_capitata_HIv3___RNAseq.g14844.t1 Montipora_capitata_HIv3___RNAseq.g14846.t1 Montipora_capitata_HIv3___RNAseq.g14847.t1 Peff_00011497 Peff_00022342 Peff_00022343 Peff_00022344 Peff_00022345 Peff_00022346 Peff_00022347 Plob_00022303 Plob_00022305 Plob_00022306 Plob_00022310 Plob_00022338 Plob_00022339 Plob_00022340 Plob_00022341 Plob_00029523 Plob_00029528 Plob_00029530 Plob_00…
OG0000163: Montipora_capitata_HIv3___TS.g43063.t1a Peff_00003297 Peff_00023947 Peff_00028241 Peff_00029578 Peff_00030851 Peff_00030920 Peff_00030921 Plob_00000713 Plob_00004235 Plob_00004673 Plob_00008285 Plob_00008906 Plob_00009108 Plob_00009182 Plob_00009368 Plob_00009517 Plob_00011931 Plob_00012439 Plob_00012707 Plob_00012718 Plob_00014211 Plob_00014765 Plob_00015313 Plob_00016502 Plob_0001669…
OG0000164: Peff_00002449 Peff_00002457 Peff_00002460 Peff_00002461 Peff_00002479 Peff_00002485 Peff_00002494 Peff_00002497 Peff_00002498 Peff_00002502 Peff_00002514 Peff_00002517 Peff_00002520 Peff_00002523 Peff_00002537 Peff_00002556 Peff_00002560 Peff_00002561 Peff_00002595 Peff_00002597 Peff_00002698 Peff_00002702 Peff_00002870 Peff_00003011 Peff_00003115 Peff_00003120 Peff_00003171 Peff_00003…
OG0000165: Montipora_capitata_HIv3___RNAseq.g10166.t1 Montipora_capitata_HIv3___RNAseq.g10414.t1 Montipora_capitata_HIv3___RNAseq.g14151.t1 Montipora_capitata_HIv3___RNAseq.g14385.t1 Montipora_capitata_HIv3___RNAseq.g15329.t1 Montipora_capitata_HIv3___RNAseq.g19586.t1 Montipora_capitata_HIv3___RNAseq.g21498.t1 Montipora_capitata_HIv3___RNAseq.g22877.t1 Montipora_capitata_HIv3___RNAseq.g24660.t1 M…
OG0000166: Montipora_capitata_HIv3___RNAseq.g22441.t1 Montipora_capitata_HIv3___RNAseq.g49349.t1 Peff_00001653 Peff_00001654 Peff_00007736 Peff_00009132 Peff_00009134 Peff_00009208 Peff_00010945 Peff_00010948 Peff_00010949 Peff_00010950 Peff_00010953 Peff_00010954 Peff_00010957 Peff_00018302 Peff_00018709 Peff_00018710 Peff_00018711 Peff_00018713 Peff_00018714 Peff_00019377 Peff_00019679 Peff_000…
OG0000167: Montipora_capitata_HIv3___RNAseq.g12390.t1 Montipora_capitata_HIv3___RNAseq.g13452.t1 Montipora_capitata_HIv3___RNAseq.g14328.t1 Montipora_capitata_HIv3___RNAseq.g16038.t1 Montipora_capitata_HIv3___RNAseq.g18961.t1 Montipora_capitata_HIv3___RNAseq.g20156.t1 Montipora_capitata_HIv3___RNAseq.g21718.t1 Montipora_capitata_HIv3___RNAseq.g23312.t1 Montipora_capitata_HIv3___RNAseq.g25380.t1 M…
OG0000168: Montipora_capitata_HIv3___RNAseq.g12951.t1 Montipora_capitata_HIv3___RNAseq.g21620.t1 Montipora_capitata_HIv3___RNAseq.g26828.t1 Montipora_capitata_HIv3___RNAseq.g26829.t1 Montipora_capitata_HIv3___RNAseq.g27704.t1 Montipora_capitata_HIv3___RNAseq.g27705.t1 Montipora_capitata_HIv3___RNAseq.g29048.t1 Montipora_capitata_HIv3___RNAseq.g29050.t1 Montipora_capitata_HIv3___RNAseq.g29051.t1 M…
OG0000169: Montipora_capitata_HIv3___RNAseq.44936_t Montipora_capitata_HIv3___RNAseq.g12358.t1 Montipora_capitata_HIv3___RNAseq.g13931.t1 Montipora_capitata_HIv3___RNAseq.g13969.t1 Montipora_capitata_HIv3___RNAseq.g16761.t1 Montipora_capitata_HIv3___RNAseq.g18742.t1 Montipora_capitata_HIv3___RNAseq.g20403.t1 Montipora_capitata_HIv3___RNAseq.g27439.t1 Montipora_capitata_HIv3___RNAseq.g31802.t1 Mon…
OG0000170: Montipora_capitata_HIv3___RNAseq.g19328.t2 Montipora_capitata_HIv3___RNAseq.g22780.t1 Montipora_capitata_HIv3___RNAseq.g22788.t1 Montipora_capitata_HIv3___TS.g29878.t2 Montipora_capitata_HIv3___TS.g29880.t1 Montipora_capitata_HIv3___TS.g36412.t1a Peff_00009545 Peff_00011270 Peff_00019913 Peff_00019916 Peff_00019917 Peff_00019918 Plob_00030417 Plob_00030421 Plob_00030427 Plob_00030430 P…
OG0000171: Montipora_capitata_HIv3___RNAseq.g10172.t1 Montipora_capitata_HIv3___RNAseq.g10538.t1b Montipora_capitata_HIv3___RNAseq.g13673.t1 Montipora_capitata_HIv3___RNAseq.g2043.t1 Montipora_capitata_HIv3___RNAseq.g21171.t1 Montipora_capitata_HIv3___RNAseq.g35188.t1 Montipora_capitata_HIv3___RNAseq.g38095.t1 Montipora_capitata_HIv3___RNAseq.g43601.t1 Montipora_capitata_HIv3___RNAseq.g48989.t1 M…
OG0000172: Montipora_capitata_HIv3___RNAseq.g27997.t1 Montipora_capitata_HIv3___RNAseq.g27999.t1 Montipora_capitata_HIv3___RNAseq.g28000.t1 Montipora_capitata_HIv3___RNAseq.g28001.t1 Montipora_capitata_HIv3___RNAseq.g28002.t1 Montipora_capitata_HIv3___RNAseq.g28003.t1 Montipora_capitata_HIv3___RNAseq.g28007.t1 Montipora_capitata_HIv3___RNAseq.g28008.t1 Montipora_capitata_HIv3___RNAseq.g28009.t1 M…
OG0000173: Montipora_capitata_HIv3___RNAseq.g50439.t1 Montipora_capitata_HIv3___RNAseq.g50440.t1 Montipora_capitata_HIv3___RNAseq.g9099.t1 Montipora_capitata_HIv3___RNAseq.g9111.t1 Montipora_capitata_HIv3___RNAseq.g9113.t1 Montipora_capitata_HIv3___RNAseq.g9114.t1 Montipora_capitata_HIv3___RNAseq.g9121.t1 Montipora_capitata_HIv3___RNAseq.g9123.t1 Montipora_capitata_HIv3___RNAseq.g9124.t1 Montipor…
OG0000174: Montipora_capitata_HIv3___RNAseq.g10917.t1 Montipora_capitata_HIv3___RNAseq.g13786.t1 Montipora_capitata_HIv3___RNAseq.g13904.t1 Montipora_capitata_HIv3___RNAseq.g14227.t1 Montipora_capitata_HIv3___RNAseq.g1586.t1 Montipora_capitata_HIv3___RNAseq.g17434.t1 Montipora_capitata_HIv3___RNAseq.g2008.t1 Montipora_capitata_HIv3___RNAseq.g21787.t1 Montipora_capitata_HIv3___RNAseq.g2324.t1 Mont…
OG0000175: Montipora_capitata_HIv3___RNAseq.20533_t Montipora_capitata_HIv3___RNAseq.g14959.t1 Montipora_capitata_HIv3___RNAseq.g23250.t1 Montipora_capitata_HIv3___RNAseq.g41287.t1 Montipora_capitata_HIv3___RNAseq.g41300.t1 Montipora_capitata_HIv3___RNAseq.g9212.t1 Peff_00022642 Peff_00022643 Peff_00022644 Peff_00022645 Peff_00022647 Peff_00022649 Peff_00022651 Peff_00022652 Peff_00031314 Plob_00…
OG0000176: Montipora_capitata_HIv3___RNAseq.g24020.t1 Montipora_capitata_HIv3___RNAseq.g28263.t1 Montipora_capitata_HIv3___RNAseq.g28272.t1 Montipora_capitata_HIv3___RNAseq.g28295.t1 Montipora_capitata_HIv3___RNAseq.g4406.t1 Montipora_capitata_HIv3___TS.g24732.t1 Montipora_capitata_HIv3___TS.g24753.t1 Montipora_capitata_HIv3___TS.g24759.t1 Peff_00006352 Peff_00006937 Peff_00006938 Peff_00006943 P…
OG0000177: Montipora_capitata_HIv3___RNAseq.g18073.t1 Montipora_capitata_HIv3___RNAseq.g21107.t1 Montipora_capitata_HIv3___RNAseq.g28668.t1 Montipora_capitata_HIv3___RNAseq.g29306.t1 Montipora_capitata_HIv3___TS.g12362.t1b Montipora_capitata_HIv3___TS.g33512.t1 Peff_00000266 Peff_00000584 Peff_00000846 Peff_00002412 Peff_00015883 Peff_00015884 Peff_00017003 Peff_00017350 Peff_00021651 Peff_000242…
OG0000178: Montipora_capitata_HIv3___RNAseq.10617_t Montipora_capitata_HIv3___RNAseq.g1003.t1 Montipora_capitata_HIv3___RNAseq.g14318.t1 Montipora_capitata_HIv3___RNAseq.g21578.t1b Montipora_capitata_HIv3___RNAseq.g31694.t1 Montipora_capitata_HIv3___RNAseq.g39725.t1 Montipora_capitata_HIv3___RNAseq.g39993.t1 Montipora_capitata_HIv3___RNAseq.g41875.t1 Montipora_capitata_HIv3___RNAseq.g48399.t1 Mon…
OG0000179: Montipora_capitata_HIv3___RNAseq.g32661.t1 Montipora_capitata_HIv3___RNAseq.g33613.t1 Montipora_capitata_HIv3___RNAseq.g38557.t1 Montipora_capitata_HIv3___RNAseq.g43012.t1 Peff_00018916 Plob_00002570 Plob_00003835 Plob_00006607 Plob_00007947 Plob_00009285 Plob_00009915 Plob_00010419 Plob_00010420 Plob_00010696 Plob_00013233 Plob_00014901 Plob_00015088 Plob_00016256 Plob_00017412 Plob_0…
OG0000180: Montipora_capitata_HIv3___RNAseq.g12368.t1 Montipora_capitata_HIv3___RNAseq.g14304.t1c Montipora_capitata_HIv3___RNAseq.g14338.t1 Montipora_capitata_HIv3___RNAseq.g14339.t1 Montipora_capitata_HIv3___RNAseq.g17725.t1 Montipora_capitata_HIv3___RNAseq.g20356.t1 Montipora_capitata_HIv3___RNAseq.g20357.t1 Montipora_capitata_HIv3___RNAseq.g2124.t1 Montipora_capitata_HIv3___RNAseq.g23083.t1b …
OG0000181: Montipora_capitata_HIv3___RNAseq.g10116.t1 Montipora_capitata_HIv3___RNAseq.g10291.t1 Montipora_capitata_HIv3___RNAseq.g13914.t1 Montipora_capitata_HIv3___RNAseq.g15391.t1 Montipora_capitata_HIv3___RNAseq.g17173.t1 Montipora_capitata_HIv3___RNAseq.g17892.t1 Montipora_capitata_HIv3___RNAseq.g21553.t1 Montipora_capitata_HIv3___RNAseq.g21727.t1 Montipora_capitata_HIv3___RNAseq.g22281.t1 M…
OG0000182: Montipora_capitata_HIv3___RNAseq.g10957.t1 Montipora_capitata_HIv3___RNAseq.g10965.t1 Montipora_capitata_HIv3___RNAseq.g10967.t1 Montipora_capitata_HIv3___RNAseq.g10969.t1 Montipora_capitata_HIv3___RNAseq.g11050.t1 Montipora_capitata_HIv3___RNAseq.g11052.t1 Montipora_capitata_HIv3___RNAseq.g12315.t1 Montipora_capitata_HIv3___RNAseq.g12317.t1 Montipora_capitata_HIv3___RNAseq.g15140.t1 M…
OG0000183: Montipora_capitata_HIv3___RNAseq.g32591.t1 Montipora_capitata_HIv3___RNAseq.g38819.t1 Montipora_capitata_HIv3___RNAseq.g4602.t1 Montipora_capitata_HIv3___RNAseq.g5533.t1 Montipora_capitata_HIv3___TS.g44002.t1 Peff_00000878 Peff_00000879 Peff_00001846 Plob_00001514 Plob_00003572 Plob_00005741 Plob_00006596 Plob_00007242 Plob_00009700 Plob_00011013 Plob_00012456 Plob_00013996 Plob_000212…
OG0000184: Montipora_capitata_HIv3___RNAseq.g13266.t1 Montipora_capitata_HIv3___RNAseq.g13267.t1 Montipora_capitata_HIv3___RNAseq.g13268.t1 Montipora_capitata_HIv3___RNAseq.g14905.t1 Montipora_capitata_HIv3___RNAseq.g14906.t1 Montipora_capitata_HIv3___RNAseq.g23647.t1 Montipora_capitata_HIv3___RNAseq.g23648.t1 Montipora_capitata_HIv3___RNAseq.g23651.t1 Montipora_capitata_HIv3___RNAseq.g29840.t1 M…
OG0000185: Montipora_capitata_HIv3___RNAseq.g32665.t1 Montipora_capitata_HIv3___RNAseq.g32669.t1 Montipora_capitata_HIv3___RNAseq.g32672.t1 Montipora_capitata_HIv3___TS.g8559.t2a Peff_00011935 Peff_00011936 Peff_00011940 Peff_00011941 Peff_00011942 Peff_00011943 Peff_00011944 Peff_00012350 Peff_00030482 Peff_00033366 Plob_00018407 Plob_00018426 Plob_00018427 Plob_00018430 Plob_00018431 Plob_00018…
OG0000186: Montipora_capitata_HIv3___RNAseq.g12882.t1 Montipora_capitata_HIv3___RNAseq.g12883.t1 Montipora_capitata_HIv3___RNAseq.g26644.t1 Montipora_capitata_HIv3___TS.g20760.t1b Peff_00013295 Peff_00013297 Peff_00013300 Peff_00013303 Peff_00013304 Peff_00013305 Peff_00013307 Peff_00013308 Peff_00013310 Peff_00013311 Peff_00013312 Peff_00013313 Peff_00013319 Peff_00032592 Peff_00032593 Plob_0002…
OG0000187: Montipora_capitata_HIv3___RNAseq.g13870.t1 Montipora_capitata_HIv3___RNAseq.g2562.t1 Montipora_capitata_HIv3___RNAseq.g2565.t1 Montipora_capitata_HIv3___RNAseq.g2567.t1 Montipora_capitata_HIv3___RNAseq.g2571.t1 Montipora_capitata_HIv3___RNAseq.g39676.t1 Montipora_capitata_HIv3___RNAseq.g39903.t1 Montipora_capitata_HIv3___RNAseq.g4125.t1 Montipora_capitata_HIv3___TS.g15034.t1 Montipora_…
OG0000188: Montipora_capitata_HIv3___RNAseq.g11412.t1 Montipora_capitata_HIv3___RNAseq.g20919.t1 Montipora_capitata_HIv3___RNAseq.g23698.t1 Montipora_capitata_HIv3___RNAseq.g25520.t1 Montipora_capitata_HIv3___RNAseq.g38775.t1 Montipora_capitata_HIv3___RNAseq.g39357.t1 Montipora_capitata_HIv3___RNAseq.g653.t1a Montipora_capitata_HIv3___RNAseq.g7596.t1 Montipora_capitata_HIv3___TS.g27954.t1 Peff_00…
OG0000189: Montipora_capitata_HIv3___TS.g16582.t1 Montipora_capitata_HIv3___TS.g43190.t1 Peff_00000506 Peff_00020496 Peff_00024796 Plob_00001512 Plob_00001795 Plob_00002032 Plob_00002980 Plob_00004372 Plob_00005703 Plob_00006916 Plob_00006917 Plob_00007428 Plob_00007719 Plob_00007788 Plob_00008473 Plob_00009606 Plob_00010023 Plob_00010374 Plob_00010376 Plob_00011564 Plob_00011590 Plob_00011604 Pl…
OG0000190: Montipora_capitata_HIv3___RNAseq.10207_t Montipora_capitata_HIv3___RNAseq.g12093.t1 Montipora_capitata_HIv3___RNAseq.g13826.t1 Montipora_capitata_HIv3___RNAseq.g18632.t1 Montipora_capitata_HIv3___RNAseq.g3317.t1 Montipora_capitata_HIv3___RNAseq.g3318.t1 Montipora_capitata_HIv3___RNAseq.g3322.t1 Montipora_capitata_HIv3___RNAseq.g526.t1 Montipora_capitata_HIv3___RNAseq.g835.t1 Montipora_…
OG0000191: Montipora_capitata_HIv3___RNAseq.g13615.t1 Montipora_capitata_HIv3___RNAseq.g13616.t1 Montipora_capitata_HIv3___RNAseq.g16617.t1 Montipora_capitata_HIv3___RNAseq.g19635.t1 Montipora_capitata_HIv3___RNAseq.g20007.t1 Montipora_capitata_HIv3___RNAseq.g21445.t1 Montipora_capitata_HIv3___RNAseq.g21446.t1 Montipora_capitata_HIv3___RNAseq.g27397.t1 Montipora_capitata_HIv3___RNAseq.g27475.t1 M…
OG0000192: Montipora_capitata_HIv3___RNAseq.g11141.t1 Montipora_capitata_HIv3___RNAseq.g39447.t1 Montipora_capitata_HIv3___RNAseq.g39448.t1 Montipora_capitata_HIv3___RNAseq.g39449.t1 Montipora_capitata_HIv3___RNAseq.g39451.t1 Montipora_capitata_HIv3___RNAseq.g39452.t1 Montipora_capitata_HIv3___RNAseq.g39454.t1 Peff_00022842 Plob_00003801 Pocillopora_acuta_HIv2___RNAseq.g17570.t1 Pocillopora_acuta…
OG0000193: Montipora_capitata_HIv3___RNAseq.g34951.t1 Montipora_capitata_HIv3___RNAseq.g34953.t1 Montipora_capitata_HIv3___RNAseq.g34954.t1 Montipora_capitata_HIv3___RNAseq.g37135.t1 Montipora_capitata_HIv3___RNAseq.g43961.t1 Montipora_capitata_HIv3___TS.g47690.t1c Montipora_capitata_HIv3___TS.g8745.t1 Peff_00010292 Peff_00010293 Peff_00010294 Peff_00010295 Peff_00010748 Peff_00024455 Peff_000261…
OG0000194: Peff_00000130 Peff_00000403 Peff_00000465 Peff_00001837 Peff_00002614 Peff_00005461 Peff_00009825 Peff_00011198 Peff_00018897 Peff_00021472 Peff_00029899 Peff_00031121 Peff_00031335 Peff_00031870 Peff_00032808 Peff_00034966 Peff_00035748 Peff_00035749 Peff_00035763 Plob_00002272 Plob_00003499 Plob_00003644 Plob_00008394 Plob_00008858 Plob_00008859 Plob_00010531 Plob_00019316 Plob_00019…
OG0000195: Montipora_capitata_HIv3___RNAseq.g11237.t1 Montipora_capitata_HIv3___RNAseq.g37319.t1 Montipora_capitata_HIv3___RNAseq.g37320.t1 Montipora_capitata_HIv3___RNAseq.g37322.t1 Montipora_capitata_HIv3___RNAseq.g37325.t1 Montipora_capitata_HIv3___RNAseq.g37328.t1 Montipora_capitata_HIv3___RNAseq.g5189.t1 Peff_00034107 Plob_00021718 Plob_00024687 Plob_00024689 Plob_00024691 Plob_00024692 Plob…
OG0000196: Montipora_capitata_HIv3___RNAseq.g1656.t1b Montipora_capitata_HIv3___RNAseq.g31825.t1a Montipora_capitata_HIv3___TS.g16204.t1 Plob_00000282 Plob_00000851 Plob_00000999 Plob_00002267 Plob_00002971 Plob_00002972 Plob_00004022 Plob_00006954 Plob_00007115 Plob_00007116 Plob_00007881 Plob_00008243 Plob_00008527 Plob_00008613 Plob_00009857 Plob_00010359 Plob_00012712 Plob_00014284 Plob_00014…
OG0000197: Montipora_capitata_HIv3___RNAseq.g50258.t1 Montipora_capitata_HIv3___TS.g27397.t1 Peff_00005446 Peff_00011254 Peff_00018037 Peff_00020371 Peff_00023182 Peff_00028392 Peff_00029350 Peff_00032308 Peff_00032809 Peff_00033253 Peff_00033670 Plob_00001204 Plob_00001439 Plob_00001749 Plob_00001863 Plob_00002226 Plob_00006729 Plob_00007313 Plob_00008113 Plob_00008193 Plob_00008676 Plob_0000893…
OG0000198: Montipora_capitata_HIv3___RNAseq.g19756.t1 Montipora_capitata_HIv3___RNAseq.g19873.t1 Montipora_capitata_HIv3___RNAseq.g19874.t1 Montipora_capitata_HIv3___RNAseq.g19877.t1 Montipora_capitata_HIv3___RNAseq.g19880.t1 Montipora_capitata_HIv3___RNAseq.g19881.t1 Montipora_capitata_HIv3___RNAseq.g39738.t1 Montipora_capitata_HIv3___RNAseq.g39740.t1 Montipora_capitata_HIv3___RNAseq.g39742.t1 M…
OG0000199: Montipora_capitata_HIv3___RNAseq.g210.t1 Montipora_capitata_HIv3___RNAseq.g33943.t1 Montipora_capitata_HIv3___RNAseq.g33944.t1 Montipora_capitata_HIv3___RNAseq.g33947.t1 Montipora_capitata_HIv3___RNAseq.g33948.t1 Montipora_capitata_HIv3___RNAseq.g33949.t1 Montipora_capitata_HIv3___RNAseq.g33952.t1 Montipora_capitata_HIv3___RNAseq.g33954.t1 Peff_00008737 Peff_00008738 Peff_00008741 Peff…
OG0000200: Montipora_capitata_HIv3___RNAseq.g1233.t1 Montipora_capitata_HIv3___RNAseq.g17433.t1 Montipora_capitata_HIv3___RNAseq.g20894.t1 Montipora_capitata_HIv3___RNAseq.g24900.t1 Montipora_capitata_HIv3___RNAseq.g25564.t1 Montipora_capitata_HIv3___RNAseq.g26064.t1 Montipora_capitata_HIv3___RNAseq.g34093.t1 Montipora_capitata_HIv3___RNAseq.g35637.t1 Montipora_capitata_HIv3___RNAseq.g35992.t1 Mo…
OG0000201: Montipora_capitata_HIv3___RNAseq.g40085.t1 Peff_00026992 Peff_00031388 Peff_00035372 Plob_00002275 Plob_00002542 Plob_00005313 Plob_00009162 Plob_00015071 Plob_00024547 Plob_00031879 Plob_00033974 Plob_00035819 Plob_00036696 Plob_00043434 Plob_00046405 Pocillopora_acuta_HIv2___RNAseq.g12640.t1a Pocillopora_meandrina_HIv1___RNAseq.g7922.t1 Porites_compressa_HIv1___RNAseq.g24916.t1 QW917…
OG0000202: Montipora_capitata_HIv3___RNAseq.g35658.t1 Montipora_capitata_HIv3___RNAseq.g4232.t1 Montipora_capitata_HIv3___RNAseq.g45719.t1 Montipora_capitata_HIv3___RNAseq.g4971.t1 Montipora_capitata_HIv3___RNAseq.g4972.t1 Peff_00003371 Peff_00008565 Peff_00008571 Peff_00014622 Peff_00014662 Peff_00014706 Peff_00014707 Peff_00014726 Peff_00014733 Peff_00014894 Peff_00025659 Peff_00025660 Peff_000…
OG0000203: Montipora_capitata_HIv3___RNAseq.g13041.t1 Montipora_capitata_HIv3___RNAseq.g13979.t1 Montipora_capitata_HIv3___RNAseq.g21188.t1 Montipora_capitata_HIv3___RNAseq.g23158.t1 Montipora_capitata_HIv3___RNAseq.g24045.t1b Montipora_capitata_HIv3___RNAseq.g28264.t1 Montipora_capitata_HIv3___RNAseq.g3892.t1 Montipora_capitata_HIv3___RNAseq.g4425.t1 Montipora_capitata_HIv3___RNAseq.g49450.t1 Mo…
OG0000204: Montipora_capitata_HIv3___RNAseq.g13657.t1 Montipora_capitata_HIv3___RNAseq.g16836.t1 Montipora_capitata_HIv3___RNAseq.g1737.t1 Montipora_capitata_HIv3___RNAseq.g17580.t1 Montipora_capitata_HIv3___RNAseq.g28591.t1 Montipora_capitata_HIv3___RNAseq.g30291.t1 Montipora_capitata_HIv3___RNAseq.g31801.t1 Montipora_capitata_HIv3___RNAseq.g32910.t1 Montipora_capitata_HIv3___RNAseq.g3492.t1 Mon…
OG0000205: Montipora_capitata_HIv3___RNAseq.g18119.t1 Montipora_capitata_HIv3___RNAseq.g18145.t1 Montipora_capitata_HIv3___RNAseq.g18148.t1 Montipora_capitata_HIv3___RNAseq.g18159.t1 Montipora_capitata_HIv3___RNAseq.g18165.t1 Montipora_capitata_HIv3___RNAseq.g18167.t1 Montipora_capitata_HIv3___RNAseq.g3984.t1 Montipora_capitata_HIv3___RNAseq.g3985.t1 Montipora_capitata_HIv3___TS.g13391.t1 Montipo…
OG0000206: Montipora_capitata_HIv3___RNAseq.g12335.t1 Montipora_capitata_HIv3___RNAseq.g12336.t1 Montipora_capitata_HIv3___RNAseq.g1281.t1 Montipora_capitata_HIv3___RNAseq.g16550.t1 Montipora_capitata_HIv3___RNAseq.g17457.t1 Montipora_capitata_HIv3___RNAseq.g19284.t1 Montipora_capitata_HIv3___RNAseq.g19330.t1 Montipora_capitata_HIv3___RNAseq.g2302.t1 Montipora_capitata_HIv3___RNAseq.g23277.t1 Mon…
OG0000207: Montipora_capitata_HIv3___RNAseq.g39554.t1 Montipora_capitata_HIv3___RNAseq.g39556.t1 Montipora_capitata_HIv3___RNAseq.g39557.t1 Montipora_capitata_HIv3___RNAseq.g39559.t1 Montipora_capitata_HIv3___TS.g32067.t1 Montipora_capitata_HIv3___TS.g32070.t1 Montipora_capitata_HIv3___TS.g32089.t1b Peff_00008608 Peff_00012374 Peff_00012376 Peff_00012377 Peff_00024144 Peff_00029980 Peff_00029981 …
OG0000208: Montipora_capitata_HIv3___RNAseq.g11425.t1 Montipora_capitata_HIv3___RNAseq.g28296.t1a Montipora_capitata_HIv3___RNAseq.g31197.t1 Montipora_capitata_HIv3___RNAseq.g32087.t1 Montipora_capitata_HIv3___RNAseq.g39339.t1 Montipora_capitata_HIv3___RNAseq.g39682.t1 Montipora_capitata_HIv3___RNAseq.g4031.t1 Montipora_capitata_HIv3___RNAseq.g799.t1 Montipora_capitata_HIv3___TS.g14508.t1 Montipo…
OG0000209: Plob_00001350 Plob_00001486 Plob_00001503 Plob_00002113 Plob_00002273 Plob_00002760 Plob_00002922 Plob_00003966 Plob_00003967 Plob_00005997 Plob_00006988 Plob_00007497 Plob_00008080 Plob_00009114 Plob_00009686 Plob_00010660 Plob_00011107 Plob_00013599 Plob_00014287 Plob_00014980 Plob_00015436 Plob_00015718 Plob_00015801 Plob_00016248 Plob_00016557 Plob_00017192 Plob_00018048 Plob_00018…
OG0000210: Montipora_capitata_HIv3___RNAseq.g14241.t1 Peff_00000004 Peff_00000005 Peff_00000411 Peff_00000590 Peff_00001808 Peff_00001840 Peff_00002565 Peff_00003152 Peff_00004487 Peff_00006158 Peff_00008243 Peff_00009310 Peff_00009367 Peff_00010259 Peff_00010265 Peff_00010405 Peff_00010571 Peff_00015241 Peff_00016791 Peff_00017691 Peff_00020502 Peff_00020530 Peff_00022971 Peff_00023962 Peff_0002…
OG0000211: Montipora_capitata_HIv3___RNAseq.g1638.t1 Montipora_capitata_HIv3___RNAseq.g17073.t1 Montipora_capitata_HIv3___RNAseq.g29130.t1 Montipora_capitata_HIv3___RNAseq.g30924.t1 Montipora_capitata_HIv3___RNAseq.g41858.t1 Montipora_capitata_HIv3___RNAseq.g42003.t1 Montipora_capitata_HIv3___RNAseq.g47743.t1 Montipora_capitata_HIv3___TS.g10503.t1 Montipora_capitata_HIv3___TS.g19123.t1 Montipora_…
OG0000212: Montipora_capitata_HIv3___RNAseq.g10989.t1 Montipora_capitata_HIv3___RNAseq.g7599.t1 Peff_00000127 Peff_00001673 Peff_00002986 Peff_00003524 Peff_00006224 Peff_00008811 Peff_00015073 Peff_00018162 Peff_00025708 Peff_00027230 Peff_00032706 Peff_00033424 Plob_00003094 Plob_00003117 Plob_00005318 Plob_00005955 Plob_00006174 Plob_00012229 Plob_00013301 Plob_00014183 Plob_00016662 Plob_0001…
OG0000213: Montipora_capitata_HIv3___RNAseq.g10306.t1 Montipora_capitata_HIv3___RNAseq.g11085.t1 Montipora_capitata_HIv3___RNAseq.g11670.t1 Montipora_capitata_HIv3___RNAseq.g14508.t1 Montipora_capitata_HIv3___RNAseq.g1681.t1 Montipora_capitata_HIv3___RNAseq.g17497.t1 Montipora_capitata_HIv3___RNAseq.g187.t1 Montipora_capitata_HIv3___RNAseq.g21089.t1 Montipora_capitata_HIv3___RNAseq.g27248.t1 Mont…
OG0000214: Montipora_capitata_HIv3___RNAseq.g25729.t1b Montipora_capitata_HIv3___RNAseq.g25897.t1 Montipora_capitata_HIv3___RNAseq.g25898.t1 Montipora_capitata_HIv3___RNAseq.g25899.t1 Montipora_capitata_HIv3___RNAseq.g29834.t1 Montipora_capitata_HIv3___RNAseq.g29835.t1 Montipora_capitata_HIv3___RNAseq.g31564.t1 Montipora_capitata_HIv3___RNAseq.g41133.t1a Montipora_capitata_HIv3___RNAseq.g7980.t1c…
OG0000215: Montipora_capitata_HIv3___RNAseq.g10627.t1 Montipora_capitata_HIv3___RNAseq.g10628.t1 Montipora_capitata_HIv3___RNAseq.g1783.t1a Montipora_capitata_HIv3___RNAseq.g1783.t1b Montipora_capitata_HIv3___RNAseq.g17938.t1a Montipora_capitata_HIv3___RNAseq.g17938.t1b Montipora_capitata_HIv3___RNAseq.g17939.t1 Montipora_capitata_HIv3___RNAseq.g25997.t1 Montipora_capitata_HIv3___RNAseq.g25998.t1…
OG0000216: Montipora_capitata_HIv3___RNAseq.g10412.t2 Montipora_capitata_HIv3___RNAseq.g12503.t1 Montipora_capitata_HIv3___RNAseq.g1287.t1 Montipora_capitata_HIv3___RNAseq.g13479.t1 Montipora_capitata_HIv3___RNAseq.g18114.t1 Montipora_capitata_HIv3___RNAseq.g19110.t1 Montipora_capitata_HIv3___RNAseq.g21452.t1 Montipora_capitata_HIv3___RNAseq.g21571.t1 Montipora_capitata_HIv3___RNAseq.g2385.t1 Mon…
OG0000217: Montipora_capitata_HIv3___RNAseq.g13760.t1 Montipora_capitata_HIv3___RNAseq.g20582.t1 Montipora_capitata_HIv3___RNAseq.g25230.t1 Montipora_capitata_HIv3___RNAseq.g36177.t1 Montipora_capitata_HIv3___TS.g30422.t1 Montipora_capitata_HIv3___TS.g31675.t1 Montipora_capitata_HIv3___TS.g7770.t1 Peff_00000428 Plob_00027534 Plob_00027687 Plob_00032611 Plob_00033778 Plob_00033788 Plob_00033789 Pl…
OG0000218: Montipora_capitata_HIv3___RNAseq.g43404.t1 Montipora_capitata_HIv3___RNAseq.g43405.t1 Montipora_capitata_HIv3___RNAseq.g7412.t1 Peff_00003175 Peff_00012390 Peff_00015111 Peff_00017889 Peff_00017892 Peff_00017905 Peff_00017916 Peff_00017921 Peff_00017939 Peff_00017941 Peff_00017944 Peff_00020383 Peff_00023239 Peff_00026175 Peff_00026189 Peff_00026224 Peff_00031585 Peff_00032288 Plob_000…
OG0000219: Montipora_capitata_HIv3___RNAseq.g26933.t1 Montipora_capitata_HIv3___RNAseq.g26937.t1 Montipora_capitata_HIv3___RNAseq.g26939.t1b Montipora_capitata_HIv3___RNAseq.g26943.t1 Montipora_capitata_HIv3___RNAseq.g26944.t1 Montipora_capitata_HIv3___RNAseq.g3889.t2 Montipora_capitata_HIv3___RNAseq.g3890.t1 Montipora_capitata_HIv3___RNAseq.g40779.t1 Montipora_capitata_HIv3___RNAseq.g40780.t1 Mo…
OG0000220: Montipora_capitata_HIv3___RNAseq.g14534.t1 Montipora_capitata_HIv3___RNAseq.g19099.t1 Montipora_capitata_HIv3___RNAseq.g19795.t1 Montipora_capitata_HIv3___RNAseq.g49997.t1 Montipora_capitata_HIv3___RNAseq.g745.t1 Montipora_capitata_HIv3___RNAseq.g8305.t1 Montipora_capitata_HIv3___TS.g14236.t1 Montipora_capitata_HIv3___TS.g22611.t1 Montipora_capitata_HIv3___TS.g38255.t1 Montipora_capita…
OG0000221: Montipora_capitata_HIv3___RNAseq.g10502.t1 Montipora_capitata_HIv3___RNAseq.g10582.t1 Montipora_capitata_HIv3___RNAseq.g1088.t1 Montipora_capitata_HIv3___RNAseq.g10909.t1 Montipora_capitata_HIv3___RNAseq.g11084.t1 Montipora_capitata_HIv3___RNAseq.g11131.t1 Montipora_capitata_HIv3___RNAseq.g14297.t1 Montipora_capitata_HIv3___RNAseq.g14648.t1 Montipora_capitata_HIv3___RNAseq.g16347.t1 Mo…
OG0000222: Montipora_capitata_HIv3___RNAseq.g17837.t1 Montipora_capitata_HIv3___RNAseq.g21217.t1 Montipora_capitata_HIv3___RNAseq.g36186.t1 Montipora_capitata_HIv3___RNAseq.g37903.t1 Montipora_capitata_HIv3___RNAseq.g38503.t1 Montipora_capitata_HIv3___RNAseq.g38631.t1 Montipora_capitata_HIv3___RNAseq.g41915.t1 Montipora_capitata_HIv3___RNAseq.g42377.t1 Montipora_capitata_HIv3___RNAseq.g4389.t1 Mo…
OG0000223: Montipora_capitata_HIv3___RNAseq.g37613.t1 Montipora_capitata_HIv3___RNAseq.g37615.t1 Montipora_capitata_HIv3___RNAseq.g37617.t1a Montipora_capitata_HIv3___RNAseq.g37618.t1 Montipora_capitata_HIv3___RNAseq.g37621.t1 Peff_00020891 Peff_00020892 Peff_00020893 Peff_00020894 Peff_00020895 Peff_00020896 Peff_00020899 Plob_00020264 Plob_00020268 Plob_00020270 Plob_00020273 Plob_00020274 Plob…
OG0000224: Montipora_capitata_HIv3___RNAseq.g10307.t1 Montipora_capitata_HIv3___RNAseq.g10900.t1 Montipora_capitata_HIv3___RNAseq.g10901.t1 Montipora_capitata_HIv3___RNAseq.g17498.t1 Montipora_capitata_HIv3___RNAseq.g21087.t1 Montipora_capitata_HIv3___RNAseq.g21088.t1 Montipora_capitata_HIv3___RNAseq.g27247.t1 Montipora_capitata_HIv3___RNAseq.g33521.t1 Montipora_capitata_HIv3___RNAseq.g47667.t1a …
OG0000225: Montipora_capitata_HIv3___RNAseq.g13447.t1 Montipora_capitata_HIv3___RNAseq.g15971.t2 Montipora_capitata_HIv3___RNAseq.g16621.t1 Montipora_capitata_HIv3___RNAseq.g20675.t1 Montipora_capitata_HIv3___RNAseq.g25734.t1 Montipora_capitata_HIv3___RNAseq.g31115.t1 Montipora_capitata_HIv3___RNAseq.g31116.t1 Montipora_capitata_HIv3___RNAseq.g31869.t1 Montipora_capitata_HIv3___RNAseq.g3618.t1 Mo…
OG0000226: Montipora_capitata_HIv3___RNAseq.g16537.t1 Montipora_capitata_HIv3___RNAseq.g31813.t1 Montipora_capitata_HIv3___RNAseq.g33646.t1 Montipora_capitata_HIv3___RNAseq.g38456.t1 Montipora_capitata_HIv3___RNAseq.g48913.t1 Montipora_capitata_HIv3___TS.g49732.t1b Peff_00001416 Peff_00002169 Peff_00003444 Peff_00015274 Peff_00026293 Peff_00026450 Peff_00029683 Peff_00034602 Plob_00002543 Plob_00…
OG0000227: Montipora_capitata_HIv3___RNAseq.g1025.t1 Montipora_capitata_HIv3___RNAseq.g25717.t1 Montipora_capitata_HIv3___RNAseq.g32987.t1a Montipora_capitata_HIv3___RNAseq.g32987.t1b Montipora_capitata_HIv3___RNAseq.g32990.t1 Montipora_capitata_HIv3___RNAseq.g35514.t1 Montipora_capitata_HIv3___RNAseq.g39548.t1 Montipora_capitata_HIv3___RNAseq.g42276.t1 Montipora_capitata_HIv3___RNAseq.g50554.t1 …
OG0000228: Montipora_capitata_HIv3___RNAseq.g13847.t1 Montipora_capitata_HIv3___RNAseq.g29502.t1 Montipora_capitata_HIv3___TS.g21919.t1 Montipora_capitata_HIv3___TS.g21923.t1 Montipora_capitata_HIv3___TS.g21925.t1b Montipora_capitata_HIv3___TS.g21926.t1 Montipora_capitata_HIv3___TS.g21927.t1 Plob_00006112 Plob_00006114 Plob_00006226 Plob_00027545 Plob_00027565 Plob_00027573 Plob_00036545 Plob_000…
OG0000229: Montipora_capitata_HIv3___RNAseq.g13496.t1 Montipora_capitata_HIv3___RNAseq.g13518.t1 Montipora_capitata_HIv3___RNAseq.g14528.t1 Montipora_capitata_HIv3___RNAseq.g14530.t1 Montipora_capitata_HIv3___RNAseq.g14840.t1 Montipora_capitata_HIv3___RNAseq.g16426.t1 Montipora_capitata_HIv3___RNAseq.g16427.t1 Montipora_capitata_HIv3___RNAseq.g165.t1 Montipora_capitata_HIv3___RNAseq.g19276.t1 Mon…
OG0000230: Montipora_capitata_HIv3___RNAseq.g19012.t1 Montipora_capitata_HIv3___RNAseq.g23697.t1 Montipora_capitata_HIv3___RNAseq.g3632.t2 Montipora_capitata_HIv3___RNAseq.g37523.t1 Montipora_capitata_HIv3___RNAseq.g37524.t1 Montipora_capitata_HIv3___RNAseq.g37527.t1 Montipora_capitata_HIv3___RNAseq.g39517.t1 Montipora_capitata_HIv3___RNAseq.g39529.t1 Montipora_capitata_HIv3___RNAseq.g39530.t1 Mo…
OG0000231: Montipora_capitata_HIv3___RNAseq.g26051.t1 Montipora_capitata_HIv3___RNAseq.g26060.t1 Peff_00003416 Peff_00019640 Peff_00019645 Peff_00019673 Plob_00001206 Plob_00011883 Plob_00011897 Plob_00014453 Plob_00014458 Plob_00014463 Plob_00017394 Plob_00017395 Plob_00017405 Plob_00017417 Plob_00017430 Plob_00020225 Plob_00020226 Plob_00021774 Plob_00021796 Plob_00022044 Plob_00022444 Plob_000…
OG0000232: Montipora_capitata_HIv3___RNAseq.g10492.t1 Montipora_capitata_HIv3___RNAseq.g11623.t1 Montipora_capitata_HIv3___RNAseq.g16582.t1 Montipora_capitata_HIv3___RNAseq.g16720.t1 Montipora_capitata_HIv3___RNAseq.g19742.t1b Montipora_capitata_HIv3___RNAseq.g19745.t1b Montipora_capitata_HIv3___RNAseq.g21952.t1 Montipora_capitata_HIv3___RNAseq.g28140.t1 Montipora_capitata_HIv3___RNAseq.g28934.t1…
OG0000233: Montipora_capitata_HIv3___RNAseq.g11239.t1 Montipora_capitata_HIv3___RNAseq.g12912.t1 Montipora_capitata_HIv3___RNAseq.g36430.t1 Montipora_capitata_HIv3___RNAseq.g9863.t1 Montipora_capitata_HIv3___TS.g27437.t1 Montipora_capitata_HIv3___TS.g8805.t1 Plob_00036367 Pocillopora_acuta_HIv2___RNAseq.g10806.t1 Pocillopora_acuta_HIv2___RNAseq.g10807.t1 Pocillopora_acuta_HIv2___RNAseq.g10808.t1 …
OG0000234: Montipora_capitata_HIv3___RNAseq.g10041.t1 Montipora_capitata_HIv3___RNAseq.g1306.t1 Montipora_capitata_HIv3___RNAseq.g13787.t1 Montipora_capitata_HIv3___RNAseq.g1585.t1 Montipora_capitata_HIv3___RNAseq.g22278.t1b Montipora_capitata_HIv3___RNAseq.g25358.t1 Montipora_capitata_HIv3___RNAseq.g29741.t1 Montipora_capitata_HIv3___RNAseq.g29916.t1 Montipora_capitata_HIv3___RNAseq.g32066.t1 Mo…
OG0000235: Montipora_capitata_HIv3___RNAseq.45396_t Montipora_capitata_HIv3___RNAseq.g35086.t1 Montipora_capitata_HIv3___RNAseq.g35087.t1 Montipora_capitata_HIv3___RNAseq.g35088.t1 Montipora_capitata_HIv3___RNAseq.g35093.t1 Montipora_capitata_HIv3___RNAseq.g35094.t1 Montipora_capitata_HIv3___TS.g5135.t1 Peff_00008244 Peff_00008260 Peff_00008261 Peff_00008267 Peff_00008269 Peff_00008270 Peff_00008…
OG0000236: Montipora_capitata_HIv3___RNAseq.g10985.t1 Montipora_capitata_HIv3___RNAseq.g11155.t1 Montipora_capitata_HIv3___RNAseq.g13360.t1 Montipora_capitata_HIv3___RNAseq.g16041.t1 Montipora_capitata_HIv3___RNAseq.g29399.t1 Montipora_capitata_HIv3___RNAseq.g30701.t1 Montipora_capitata_HIv3___RNAseq.g32417.t1 Montipora_capitata_HIv3___RNAseq.g33812.t1 Montipora_capitata_HIv3___RNAseq.g3606.t1 Mo…
OG0000237: Montipora_capitata_HIv3___RNAseq.42097_t Montipora_capitata_HIv3___RNAseq.g39722.t1 Montipora_capitata_HIv3___RNAseq.g39910.t1 Montipora_capitata_HIv3___RNAseq.g39915.t1 Montipora_capitata_HIv3___RNAseq.g39922.t1 Montipora_capitata_HIv3___RNAseq.g39925.t1 Montipora_capitata_HIv3___RNAseq.g39927.t1 Montipora_capitata_HIv3___RNAseq.g46828.t1 Montipora_capitata_HIv3___TS.g32443.t1 Peff_00…
OG0000238: Montipora_capitata_HIv3___RNAseq.g15802.t1 Peff_00002385 Peff_00027902 Peff_00027907 Peff_00027911 Peff_00027913 Peff_00027915 Peff_00027916 Peff_00027919 Plob_00005413 Plob_00041922 Plob_00041923 Plob_00041928 Plob_00041938 Pocillopora_acuta_HIv2___RNAseq.g4365.t1 Pocillopora_acuta_HIv2___RNAseq.g4369.t1 Pocillopora_acuta_HIv2___TS.g29618.t1 Pocillopora_acuta_HIv2___TS.g29621.t1 Pocil…
OG0000239: Montipora_capitata_HIv3___RNAseq.g15794.t1 Montipora_capitata_HIv3___RNAseq.g15799.t1 Montipora_capitata_HIv3___RNAseq.g33964.t1 Montipora_capitata_HIv3___RNAseq.g33966.t1 Montipora_capitata_HIv3___RNAseq.g41174.t1 Montipora_capitata_HIv3___RNAseq.g41175.t1 Montipora_capitata_HIv3___RNAseq.g41177.t1 Montipora_capitata_HIv3___RNAseq.g41179.t1 Montipora_capitata_HIv3___RNAseq.g41181.t1 M…
OG0000240: Montipora_capitata_HIv3___RNAseq.g18152.t1 Peff_00002451 Peff_00003242 Peff_00004459 Peff_00026822 Peff_00033957 Plob_00024665 Plob_00041301 Plob_00041303 Pocillopora_acuta_HIv2___RNAseq.g18053.t1 Pocillopora_meandrina_HIv1___RNAseq.g374.t1 Pocillopora_meandrina_HIv1___RNAseq.g379.t1 XP_044167668.1 XP_044175936.1 XP_044184848.1 aten_0.1.m1.11505.m1 aten_0.1.m1.11519.m1 aten_0.1.m1.1155…
OG0000241: Montipora_capitata_HIv3___RNAseq.g10997.t1 Montipora_capitata_HIv3___RNAseq.g11497.t1 Montipora_capitata_HIv3___RNAseq.g12404.t1 Montipora_capitata_HIv3___RNAseq.g12425.t1 Montipora_capitata_HIv3___RNAseq.g16689.t1 Montipora_capitata_HIv3___RNAseq.g17583.t1b Montipora_capitata_HIv3___RNAseq.g19370.t1 Montipora_capitata_HIv3___RNAseq.g21886.t1 Montipora_capitata_HIv3___RNAseq.g22621.t1 …
OG0000242: Montipora_capitata_HIv3___RNAseq.g25088.t1 Montipora_capitata_HIv3___TS.g8267.t1 Peff_00005906 Peff_00005925 Peff_00005930 Peff_00012005 Plob_00042796 Plob_00042805 Pocillopora_acuta_HIv2___RNAseq.123_t Pocillopora_acuta_HIv2___RNAseq.g27509.t1 Pocillopora_acuta_HIv2___RNAseq.g27511.t1 Pocillopora_acuta_HIv2___RNAseq.g27517.t1 Pocillopora_acuta_HIv2___RNAseq.g27519.t1 Pocillopora_acuta…
OG0000243: Montipora_capitata_HIv3___RNAseq.g37427.t1 Peff_00004720 Peff_00014946 Peff_00024053 Peff_00024064 Peff_00024289 Peff_00024300 Peff_00024301 Plob_00003779 Plob_00003781 Plob_00010415 Plob_00010416 Plob_00010432 Plob_00010444 Plob_00010452 Plob_00010456 Plob_00010458 Plob_00010474 Plob_00010475 Plob_00010477 Plob_00010479 Plob_00010481 Plob_00010486 Plob_00010488 Plob_00010489 Plob_0001…
OG0000244: Montipora_capitata_HIv3___TS.g30505.t1 Montipora_capitata_HIv3___TS.g34222.t1 Peff_00007081 Peff_00008671 Peff_00012473 Peff_00015231 Peff_00017885 Peff_00021919 Peff_00024275 Peff_00028077 Peff_00034776 Plob_00001505 Plob_00003568 Plob_00008803 Plob_00011049 Plob_00011928 Plob_00011929 Plob_00015328 Plob_00015329 Plob_00017364 Plob_00017365 Plob_00017931 Plob_00023142 Plob_00024699 Pl…
OG0000245: Montipora_capitata_HIv3___RNAseq.g29996.t1 Montipora_capitata_HIv3___RNAseq.g33991.t1 Montipora_capitata_HIv3___RNAseq.g33992.t1 Montipora_capitata_HIv3___RNAseq.g42063.t1 Montipora_capitata_HIv3___RNAseq.g42064.t1 Montipora_capitata_HIv3___RNAseq.g42065.t1 Montipora_capitata_HIv3___RNAseq.g42069.t1 Montipora_capitata_HIv3___TS.g18499.t2 Montipora_capitata_HIv3___TS.g18502.t1 Peff_0001…
OG0000246: Montipora_capitata_HIv3___RNAseq.g16032.t1 Montipora_capitata_HIv3___RNAseq.g16036.t1 Montipora_capitata_HIv3___RNAseq.g31845.t1 Montipora_capitata_HIv3___RNAseq.g33014.t1 Montipora_capitata_HIv3___RNAseq.g33019.t1 Montipora_capitata_HIv3___RNAseq.g47000.t1 Montipora_capitata_HIv3___RNAseq.g49205.t1 Montipora_capitata_HIv3___TS.g11650.t1 Montipora_capitata_HIv3___TS.g28000.t1 Montipora…
OG0000247: Montipora_capitata_HIv3___RNAseq.g11143.t1 Montipora_capitata_HIv3___RNAseq.g37428.t1 Peff_00004477 Peff_00007929 Peff_00029830 Peff_00029841 Peff_00029860 Peff_00029861 Peff_00029868 Plob_00011890 Plob_00011899 Plob_00017428 Plob_00028108 Plob_00028698 Plob_00028708 Plob_00028709 Plob_00028712 Plob_00030266 Plob_00036712 Plob_00038847 Plob_00045012 Plob_00045116 Plob_00045240 Plob_000…
OG0000248: Montipora_capitata_HIv3___RNAseq.g16234.t1 Montipora_capitata_HIv3___RNAseq.g16479.t1 Montipora_capitata_HIv3___RNAseq.g2961.t1 Montipora_capitata_HIv3___RNAseq.g31063.t1b Montipora_capitata_HIv3___RNAseq.g31618.t1 Montipora_capitata_HIv3___RNAseq.g34035.t1 Montipora_capitata_HIv3___RNAseq.g36056.t1 Montipora_capitata_HIv3___RNAseq.g37930.t1 Montipora_capitata_HIv3___RNAseq.g43402.t1 M…
OG0000249: Montipora_capitata_HIv3___RNAseq.g18837.t1 Montipora_capitata_HIv3___RNAseq.g27422.t1 Montipora_capitata_HIv3___RNAseq.g36695.t1 Montipora_capitata_HIv3___RNAseq.g36705.t1 Montipora_capitata_HIv3___RNAseq.g36782.t1 Peff_00032792 Peff_00032802 Peff_00032859 Peff_00032864 Peff_00032867 Peff_00032871 Peff_00032873 Peff_00032875 Peff_00035465 Peff_00035468 Plob_00003034 Plob_00003125 Plob_…
OG0000250: Pocillopora_acuta_HIv2___RNAseq.g14390.t1 Pocillopora_acuta_HIv2___RNAseq.g14395.t1 Pocillopora_acuta_HIv2___RNAseq.g14943.t1 Pocillopora_acuta_HIv2___RNAseq.g14945.t1 Pocillopora_acuta_HIv2___RNAseq.g15043.t1 Pocillopora_acuta_HIv2___RNAseq.g15049.t1 Pocillopora_acuta_HIv2___RNAseq.g17871.t1 Pocillopora_acuta_HIv2___RNAseq.g18239.t1 Pocillopora_acuta_HIv2___RNAseq.g18247.t1 Pocillopor…
OG0000251: Montipora_capitata_HIv3___RNAseq.g22817.t1 Montipora_capitata_HIv3___RNAseq.g26849.t1 Montipora_capitata_HIv3___RNAseq.g26854.t1 Montipora_capitata_HIv3___RNAseq.g27018.t1 Montipora_capitata_HIv3___RNAseq.g27021.t1 Montipora_capitata_HIv3___RNAseq.g27026.t1 Montipora_capitata_HIv3___RNAseq.g29906.t1 Montipora_capitata_HIv3___RNAseq.g29907.t1 Montipora_capitata_HIv3___TS.g10096.t1 Monti…
OG0000252: Montipora_capitata_HIv3___RNAseq.g16040.t1 Montipora_capitata_HIv3___RNAseq.g6640.t1 Montipora_capitata_HIv3___RNAseq.g6641.t1 Montipora_capitata_HIv3___RNAseq.g6815.t1 Montipora_capitata_HIv3___RNAseq.g6816.t1 Montipora_capitata_HIv3___RNAseq.g6817.t1 Montipora_capitata_HIv3___RNAseq.g6925.t1 Montipora_capitata_HIv3___RNAseq.g6927.t1 Peff_00001570 Peff_00001571 Peff_00012410 Peff_0001…
OG0000253: Montipora_capitata_HIv3___RNAseq.g1757.t1 Montipora_capitata_HIv3___RNAseq.g1884.t1 Montipora_capitata_HIv3___RNAseq.g1885.t1a Montipora_capitata_HIv3___RNAseq.g21422.t1 Montipora_capitata_HIv3___RNAseq.g21522.t1 Montipora_capitata_HIv3___RNAseq.g25372.t1 Montipora_capitata_HIv3___RNAseq.g26493.t1 Montipora_capitata_HIv3___RNAseq.g27486.t1 Montipora_capitata_HIv3___RNAseq.g27492.t1 Mon…
OG0000254: Montipora_capitata_HIv3___RNAseq.g41299.t1 Montipora_capitata_HIv3___RNAseq.g44741.t1 Montipora_capitata_HIv3___RNAseq.g44745.t1 Montipora_capitata_HIv3___TS.g45882.t1 Montipora_capitata_HIv3___TS.g45883.t1 Montipora_capitata_HIv3___TS.g45884.t1 Peff_00019455 Peff_00019460 Peff_00019461 Peff_00019463 Peff_00019467 Peff_00019472 Plob_00031554 Plob_00031555 Plob_00031559 Plob_00031560 Pl…
OG0000255: Montipora_capitata_HIv3___RNAseq.g43272.t1 Peff_00035063 Plob_00000690 Plob_00001681 Plob_00007132 Plob_00009973 Plob_00010908 Plob_00014025 Plob_00016043 Plob_00019265 Plob_00019266 Plob_00030254 Plob_00030413 Plob_00031026 Plob_00039172 Plob_00040459 Plob_00040460 Plob_00040726 Plob_00041564 Plob_00041570 Plob_00041571 Plob_00044394 Plob_00044902 Plob_00044904 Plob_00044905 Plob_0004…
OG0000256: Montipora_capitata_HIv3___RNAseq.g30632.t1 Montipora_capitata_HIv3___RNAseq.g39404.t1 Peff_00003285 Peff_00008175 Peff_00008179 Peff_00011859 Peff_00012580 Peff_00012653 Peff_00016254 Peff_00018597 Peff_00018598 Peff_00025084 Peff_00032147 Peff_00032166 Peff_00033518 Peff_00033788 Plob_00001131 Plob_00004026 Plob_00004086 Plob_00006933 Plob_00010338 Plob_00010578 Plob_00010588 Plob_000…
OG0000257: Montipora_capitata_HIv3___RNAseq.g1352.t1 Montipora_capitata_HIv3___RNAseq.g22060.t1 Montipora_capitata_HIv3___RNAseq.g30445.t1 Montipora_capitata_HIv3___RNAseq.g31571.t1 Montipora_capitata_HIv3___RNAseq.g31761.t1 Montipora_capitata_HIv3___RNAseq.g33394.t1 Montipora_capitata_HIv3___RNAseq.g35761.t1 Montipora_capitata_HIv3___RNAseq.g39469.t1 Montipora_capitata_HIv3___RNAseq.g39474.t1 Mo…
OG0000258: Montipora_capitata_HIv3___RNAseq.g11576.t1 Montipora_capitata_HIv3___RNAseq.g12421.t1 Montipora_capitata_HIv3___RNAseq.g15596.t1 Montipora_capitata_HIv3___RNAseq.g22270.t1 Montipora_capitata_HIv3___RNAseq.g2249.t1a Montipora_capitata_HIv3___RNAseq.g25182.t1 Montipora_capitata_HIv3___RNAseq.g26052.t1 Montipora_capitata_HIv3___RNAseq.g28374.t1 Montipora_capitata_HIv3___RNAseq.g2849.t1 Mo…
OG0000259: Montipora_capitata_HIv3___RNAseq.g10735.t1 Montipora_capitata_HIv3___RNAseq.g10736.t1 Montipora_capitata_HIv3___RNAseq.g10737.t1 Montipora_capitata_HIv3___RNAseq.g15115.t1 Montipora_capitata_HIv3___RNAseq.g15117.t1 Montipora_capitata_HIv3___RNAseq.g30818.t1 Montipora_capitata_HIv3___RNAseq.g30819.t1 Montipora_capitata_HIv3___RNAseq.g30917.t1 Montipora_capitata_HIv3___RNAseq.g30927.t1 M…
OG0000260: Montipora_capitata_HIv3___RNAseq.g1938.t1 Montipora_capitata_HIv3___RNAseq.g21366.t1 Montipora_capitata_HIv3___RNAseq.g26026.t1 Montipora_capitata_HIv3___RNAseq.g28674.t1 Peff_00001233 Peff_00001409 Peff_00001635 Peff_00001774 Peff_00001984 Peff_00002055 Peff_00002427 Peff_00003543 Peff_00003909 Peff_00004203 Peff_00004222 Peff_00004224 Peff_00005385 Peff_00005652 Peff_00007257 Peff_00…
OG0000261: Montipora_capitata_HIv3___RNAseq.g26569.t1c Montipora_capitata_HIv3___RNAseq.g26570.t1 Montipora_capitata_HIv3___RNAseq.g26571.t1 Montipora_capitata_HIv3___TS.g9798.t1b Peff_00005949 Peff_00005950 Peff_00005951 Peff_00005952 Peff_00005953 Peff_00005954 Peff_00005956 Peff_00005957 Peff_00005958 Peff_00005959 Peff_00005960 Peff_00005961 Plob_00042708 Plob_00042709 Plob_00042714 Plob_0004…
OG0000262: Montipora_capitata_HIv3___RNAseq.g38922.t1 Peff_00009405 Peff_00009447 Peff_00009600 Peff_00009605 Peff_00009607 Peff_00009608 Peff_00009609 Peff_00009716 Peff_00009794 Peff_00009866 Peff_00023802 Peff_00023804 Peff_00023806 Peff_00023809 Peff_00034229 Peff_00034233 Peff_00034242 Peff_00034246 Peff_00034249 Peff_00034255 Peff_00034266 Peff_00034273 Peff_00034276 Peff_00034282 Plob_0000…
OG0000263: Peff_00000054 Peff_00000056 Peff_00000065 Peff_00000070 Peff_00000071 Peff_00000076 Peff_00000078 Peff_00000087 Peff_00000090 Peff_00000106 Peff_00000107 Peff_00000115 Peff_00000118 Peff_00029103 Plob_00034178 Plob_00036406 Pocillopora_acuta_HIv2___RNAseq.g2610.t1 Pocillopora_acuta_HIv2___RNAseq.g2612.t1 Pocillopora_acuta_HIv2___RNAseq.g2616.t1 Pocillopora_acuta_HIv2___RNAseq.g2618.t1 …
OG0000264: Montipora_capitata_HIv3___TS.g6432.t1 Peff_00006790 Peff_00006796 Peff_00018589 Peff_00023984 Peff_00023993 Peff_00023997 Peff_00024008 Plob_00020903 Plob_00020929 Plob_00026410 Plob_00026412 Plob_00026415 Plob_00028857 Plob_00034530 Plob_00034532 Plob_00034534 Plob_00034536 Plob_00034537 Plob_00034538 Plob_00036899 Plob_00036901 Plob_00036904 Plob_00036905 Plob_00036909 Plob_00036918 …
OG0000265: Montipora_capitata_HIv3___RNAseq.g30010.t1 Montipora_capitata_HIv3___RNAseq.g30011.t1 Montipora_capitata_HIv3___RNAseq.g30740.t1 Montipora_capitata_HIv3___TS.g14498.t1 Peff_00016481 Peff_00016482 Peff_00016483 Peff_00016485 Peff_00016486 Peff_00016492 Peff_00016493 Peff_00016494 Peff_00016495 Plob_00016675 Plob_00016688 Plob_00016800 Plob_00016806 Plob_00016810 Plob_00016815 Pocillopor…
OG0000266: Montipora_capitata_HIv3___RNAseq.g11128.t1 Montipora_capitata_HIv3___RNAseq.g12180.t1 Montipora_capitata_HIv3___RNAseq.g16645.t1 Montipora_capitata_HIv3___RNAseq.g16748.t1 Montipora_capitata_HIv3___RNAseq.g17024.t1 Montipora_capitata_HIv3___RNAseq.g26298.t1 Montipora_capitata_HIv3___RNAseq.g27828.t1 Montipora_capitata_HIv3___RNAseq.g31133.t1 Montipora_capitata_HIv3___RNAseq.g31462.t1 M…
OG0000267: Montipora_capitata_HIv3___RNAseq.g10068.t1 Montipora_capitata_HIv3___RNAseq.g35414.t1 Montipora_capitata_HIv3___RNAseq.g42991.t1 Montipora_capitata_HIv3___RNAseq.g46075.t1 Montipora_capitata_HIv3___RNAseq.g46076.t1 Montipora_capitata_HIv3___RNAseq.g48155.t1 Peff_00001208 Peff_00002850 Peff_00014920 Peff_00014922 Peff_00025946 Peff_00026117 Peff_00028395 Peff_00033770 Plob_00003591 Plob…
OG0000268: Montipora_capitata_HIv3___RNAseq.g17638.t1 Montipora_capitata_HIv3___RNAseq.g17639.t1 Montipora_capitata_HIv3___RNAseq.g20611.t1 Montipora_capitata_HIv3___RNAseq.g21776.t1 Montipora_capitata_HIv3___RNAseq.g28654.t1 Montipora_capitata_HIv3___RNAseq.g30233.t1b Montipora_capitata_HIv3___RNAseq.g31690.t1a Montipora_capitata_HIv3___RNAseq.g32466.t1 Montipora_capitata_HIv3___RNAseq.g36004.t1…
OG0000269: Montipora_capitata_HIv3___RNAseq.g23001.t1 Montipora_capitata_HIv3___RNAseq.g25069.t1 Montipora_capitata_HIv3___RNAseq.g25101.t1 Montipora_capitata_HIv3___RNAseq.g2710.t1 Montipora_capitata_HIv3___RNAseq.g27712.t1 Montipora_capitata_HIv3___RNAseq.g28128.t1 Montipora_capitata_HIv3___RNAseq.g322.t1 Montipora_capitata_HIv3___RNAseq.g33524.t1 Montipora_capitata_HIv3___RNAseq.g33525.t1 Mont…
OG0000270: Montipora_capitata_HIv3___RNAseq.g11950.t1 Montipora_capitata_HIv3___RNAseq.g21286.t1 Montipora_capitata_HIv3___RNAseq.g21291.t1 Montipora_capitata_HIv3___RNAseq.g33502.t1 Peff_00009778 Peff_00009779 Peff_00009780 Peff_00009784 Peff_00009786 Peff_00009787 Peff_00009788 Peff_00019851 Peff_00019854 Peff_00019855 Peff_00025443 Peff_00025444 Peff_00025445 Peff_00025448 Plob_00043153 Plob_0…
OG0000271: Montipora_capitata_HIv3___RNAseq.g102.t1 Montipora_capitata_HIv3___RNAseq.g1518.t1 Montipora_capitata_HIv3___RNAseq.g17236.t1c Montipora_capitata_HIv3___RNAseq.g1842.t1 Montipora_capitata_HIv3___RNAseq.g1997.t1 Montipora_capitata_HIv3___RNAseq.g21071.t1 Montipora_capitata_HIv3___RNAseq.g23825.t1 Montipora_capitata_HIv3___RNAseq.g24490.t1 Montipora_capitata_HIv3___RNAseq.g25086.t1 Monti…
OG0000272: Montipora_capitata_HIv3___RNAseq.g10602.t1 Montipora_capitata_HIv3___RNAseq.g14017.t1 Montipora_capitata_HIv3___RNAseq.g17177.t1 Montipora_capitata_HIv3___RNAseq.g32447.t1 Montipora_capitata_HIv3___RNAseq.g32448.t1 Montipora_capitata_HIv3___RNAseq.g32678.t1 Montipora_capitata_HIv3___RNAseq.g32828.t1 Montipora_capitata_HIv3___RNAseq.g36470.t1 Montipora_capitata_HIv3___RNAseq.g7892.t1 Mo…
OG0000273: Peff_00002706 Peff_00004389 Peff_00005240 Peff_00006261 Peff_00006324 Peff_00006613 Peff_00006687 Peff_00007931 Peff_00008428 Peff_00009759 Peff_00013174 Peff_00019877 Peff_00020259 Peff_00024412 Peff_00033646 Peff_00034922 Plob_00001296 Plob_00003772 Plob_00005299 Plob_00005379 Plob_00007200 Plob_00007201 Plob_00008833 Plob_00009510 Plob_00018086 Plob_00031201 Plob_00032809 Plob_00032…
OG0000274: Montipora_capitata_HIv3___RNAseq.g14603.t1 Montipora_capitata_HIv3___RNAseq.g17317.t1 Montipora_capitata_HIv3___RNAseq.g20713.t1 Montipora_capitata_HIv3___RNAseq.g23017.t1 Montipora_capitata_HIv3___RNAseq.g23295.t1 Montipora_capitata_HIv3___RNAseq.g29542.t1 Montipora_capitata_HIv3___RNAseq.g29543.t1 Montipora_capitata_HIv3___RNAseq.g32008.t1 Montipora_capitata_HIv3___RNAseq.g32878.t1 M…
OG0000275: Montipora_capitata_HIv3___RNAseq.g12294.t1 Montipora_capitata_HIv3___RNAseq.g19835.t1d Montipora_capitata_HIv3___RNAseq.g34208.t1 Montipora_capitata_HIv3___RNAseq.g50485.t1 Montipora_capitata_HIv3___TS.g24391.t1c Montipora_capitata_HIv3___TS.g32844.t1 Peff_00000149 Peff_00000183 Peff_00001216 Peff_00002188 Peff_00002200 Peff_00006195 Peff_00006202 Peff_00006998 Peff_00007003 Peff_00013…
OG0000276: Montipora_capitata_HIv3___RNAseq.g19928.t1 Montipora_capitata_HIv3___RNAseq.g23801.t1 Montipora_capitata_HIv3___RNAseq.g24739.t1 Montipora_capitata_HIv3___RNAseq.g28805.t1 Montipora_capitata_HIv3___RNAseq.g32384.t1 Montipora_capitata_HIv3___RNAseq.g32385.t1 Montipora_capitata_HIv3___RNAseq.g33297.t1 Montipora_capitata_HIv3___RNAseq.g41796.t1b Montipora_capitata_HIv3___RNAseq.g42075.t1 …
OG0000277: Montipora_capitata_HIv3___RNAseq.g23180.t1a Montipora_capitata_HIv3___RNAseq.g23181.t1 Montipora_capitata_HIv3___TS.g36806.t1 Montipora_capitata_HIv3___TS.g38275.t1a Peff_00001488 Peff_00001491 Peff_00013421 Peff_00013422 Peff_00015831 Peff_00016116 Peff_00018250 Peff_00018261 Peff_00018279 Peff_00020285 Peff_00020359 Peff_00026220 Peff_00026279 Plob_00004644 Plob_00017727 Plob_0001773…
OG0000278: Montipora_capitata_HIv3___RNAseq.g105.t1 Montipora_capitata_HIv3___RNAseq.g106.t1 Montipora_capitata_HIv3___RNAseq.g14034.t1 Montipora_capitata_HIv3___RNAseq.g15252.t1 Montipora_capitata_HIv3___RNAseq.g15253.t1 Montipora_capitata_HIv3___RNAseq.g20587.t1 Montipora_capitata_HIv3___RNAseq.g20588.t1 Montipora_capitata_HIv3___RNAseq.g28599.t1 Montipora_capitata_HIv3___RNAseq.g28750.t1 Monti…
OG0000279: Montipora_capitata_HIv3___RNAseq.g10647.t1 Montipora_capitata_HIv3___RNAseq.g21400.t1 Montipora_capitata_HIv3___RNAseq.g32796.t1 Peff_00006314 Peff_00016597 Peff_00030679 Plob_00038422 Pocillopora_acuta_HIv2___RNAseq.12294_t Pocillopora_acuta_HIv2___RNAseq.g1349.t1 Pocillopora_acuta_HIv2___RNAseq.g15284.t1 Pocillopora_acuta_HIv2___RNAseq.g15285.t1 Pocillopora_acuta_HIv2___RNAseq.g17296…
OG0000280: Montipora_capitata_HIv3___RNAseq.g11794.t1 Montipora_capitata_HIv3___RNAseq.g11795.t1 Montipora_capitata_HIv3___RNAseq.g17550.t1 Montipora_capitata_HIv3___RNAseq.g21726.t1 Montipora_capitata_HIv3___RNAseq.g22303.t1 Montipora_capitata_HIv3___RNAseq.g2334.t1 Montipora_capitata_HIv3___RNAseq.g25032.t1 Montipora_capitata_HIv3___RNAseq.g28647.t1 Montipora_capitata_HIv3___RNAseq.g33628.t1 Mo…
OG0000281: Montipora_capitata_HIv3___RNAseq.g12385.t1 Montipora_capitata_HIv3___RNAseq.g14452.t1 Montipora_capitata_HIv3___RNAseq.g17911.t1 Montipora_capitata_HIv3___RNAseq.g21686.t1 Montipora_capitata_HIv3___RNAseq.g23712.t1 Montipora_capitata_HIv3___RNAseq.g24487.t1 Montipora_capitata_HIv3___RNAseq.g24995.t1 Montipora_capitata_HIv3___RNAseq.g24996.t1 Montipora_capitata_HIv3___RNAseq.g25467.t1 M…
OG0000282: Plob_00001509 Plob_00003670 Plob_00004366 Plob_00004368 Plob_00005439 Plob_00006911 Plob_00007421 Plob_00007712 Plob_00007781 Plob_00009668 Plob_00010402 Plob_00011598 Plob_00011610 Plob_00011667 Plob_00011702 Plob_00011816 Plob_00012097 Plob_00012758 Plob_00013397 Plob_00013398 Plob_00013507 Plob_00013508 Plob_00013708 Plob_00013993 Plob_00014199 Plob_00014835 Plob_00015050 Plob_00015…
OG0000283: Peff_00001824 Peff_00032112 Peff_00032712 Peff_00035108 Pocillopora_acuta_HIv2___RNAseq.g13508.t1 Pocillopora_acuta_HIv2___RNAseq.g23966.t1 Pocillopora_acuta_HIv2___RNAseq.g24851.t1 Pocillopora_acuta_HIv2___RNAseq.g8186.t1 Pocillopora_acuta_HIv2___TS.g19179.t1b Pocillopora_acuta_HIv2___TS.g30044.t1 Pocillopora_acuta_HIv2___TS.g4002.t1 Pocillopora_meandrina_HIv1___RNAseq.g26297.t1 Porit…
OG0000284: Montipora_capitata_HIv3___RNAseq.g23874.t1 Montipora_capitata_HIv3___RNAseq.g5570.t1 Montipora_capitata_HIv3___TS.g46647.t1 Peff_00012959 Peff_00015352 Peff_00017927 Peff_00023344 Peff_00023415 Peff_00027266 Plob_00001460 Plob_00010948 Plob_00013261 Plob_00013346 Plob_00013347 Plob_00013348 Plob_00013351 Plob_00014265 Plob_00020505 Plob_00036492 Plob_00036498 Plob_00046941 Plob_0004819…
OG0000285: Montipora_capitata_HIv3___TS.g49675.t1 Peff_00004296 Peff_00012357 Peff_00012369 Peff_00017656 Peff_00021871 Peff_00025961 Peff_00026448 Peff_00028328 Peff_00032851 Peff_00034539 Peff_00035413 Plob_00000169 Plob_00000544 Plob_00000957 Plob_00001841 Plob_00001842 Plob_00006368 Plob_00007234 Plob_00009538 Plob_00014690 Plob_00019391 Plob_00020898 Plob_00022725 Plob_00031202 Plob_00032198…
OG0000286: Montipora_capitata_HIv3___TS.g14294.t1 Montipora_capitata_HIv3___TS.g29513.t1 Montipora_capitata_HIv3___TS.g29522.t1 Montipora_capitata_HIv3___TS.g32534.t1 Montipora_capitata_HIv3___TS.g45065.t1 Peff_00000526 Peff_00007985 Peff_00011618 Peff_00011667 Peff_00014555 Peff_00016938 Peff_00024973 Peff_00028169 Peff_00032047 Peff_00032331 Plob_00003088 Plob_00008985 Plob_00013549 Plob_000152…
OG0000287: Montipora_capitata_HIv3___RNAseq.g41301.t1 Montipora_capitata_HIv3___RNAseq.g41305.t1 Montipora_capitata_HIv3___RNAseq.g41307.t1 Montipora_capitata_HIv3___RNAseq.g49319.t1 Peff_00000239 Peff_00000240 Peff_00007693 Peff_00013448 Peff_00013450 Peff_00013451 Peff_00013452 Peff_00013453 Peff_00013456 Peff_00013457 Peff_00013460 Peff_00013463 Peff_00013464 Plob_00004964 Plob_00004967 Plob_0…
OG0000288: Montipora_capitata_HIv3___RNAseq.g26589.t1 Montipora_capitata_HIv3___RNAseq.g26591.t1 Montipora_capitata_HIv3___RNAseq.g26594.t1 Montipora_capitata_HIv3___RNAseq.g35398.t1 Montipora_capitata_HIv3___TS.g10075.t1a Peff_00006057 Peff_00012092 Peff_00012093 Peff_00012094 Peff_00019636 Plob_00014369 Plob_00014373 Plob_00014376 Plob_00028114 Plob_00042719 Plob_00042720 Plob_00042722 Plob_000…
OG0000289: Montipora_capitata_HIv3___RNAseq.g25645.t1 Montipora_capitata_HIv3___RNAseq.g991.t1 Peff_00014664 Peff_00014665 Peff_00014669 Peff_00014670 Peff_00014673 Peff_00014677 Peff_00014681 Peff_00014686 Peff_00014687 Peff_00014689 Peff_00014693 Peff_00023364 Peff_00023385 Peff_00023510 Peff_00023513 Peff_00023514 Peff_00023515 Peff_00027009 Peff_00027010 Peff_00027715 Peff_00035424 Plob_00029…
OG0000290: Montipora_capitata_HIv3___RNAseq.g1137.t1 Montipora_capitata_HIv3___RNAseq.g12559.t1 Montipora_capitata_HIv3___RNAseq.g18255.t1 Montipora_capitata_HIv3___RNAseq.g20851.t1 Montipora_capitata_HIv3___RNAseq.g21651.t1 Montipora_capitata_HIv3___RNAseq.g21652.t1 Montipora_capitata_HIv3___RNAseq.g2786.t1 Montipora_capitata_HIv3___RNAseq.g27876.t1 Montipora_capitata_HIv3___RNAseq.g27877.t1 Mon…
OG0000291: Montipora_capitata_HIv3___RNAseq.g11293.t1 Montipora_capitata_HIv3___RNAseq.g1308.t1 Montipora_capitata_HIv3___RNAseq.g17987.t1 Montipora_capitata_HIv3___RNAseq.g21490.t1 Montipora_capitata_HIv3___RNAseq.g29301.t1 Montipora_capitata_HIv3___RNAseq.g31579.t1 Montipora_capitata_HIv3___RNAseq.g32287.t1 Montipora_capitata_HIv3___RNAseq.g32642.t1 Montipora_capitata_HIv3___RNAseq.g32643.t1 Mo…
OG0000292: Montipora_capitata_HIv3___RNAseq.g1253.t1 Montipora_capitata_HIv3___RNAseq.g14215.t1a Montipora_capitata_HIv3___RNAseq.g14456.t1 Montipora_capitata_HIv3___RNAseq.g14476.t1 Montipora_capitata_HIv3___RNAseq.g14692.t1 Montipora_capitata_HIv3___RNAseq.g1624.t1 Montipora_capitata_HIv3___RNAseq.g16804.t1 Montipora_capitata_HIv3___RNAseq.g16937.t1 Montipora_capitata_HIv3___RNAseq.g19058.t1 Mo…
OG0000293: Montipora_capitata_HIv3___RNAseq.g36779.t1 Montipora_capitata_HIv3___RNAseq.g42855.t1 Montipora_capitata_HIv3___RNAseq.g6504.t1 Montipora_capitata_HIv3___RNAseq.g6505.t1 Montipora_capitata_HIv3___TS.g18848.t1 Montipora_capitata_HIv3___TS.g23498.t1 Montipora_capitata_HIv3___TS.g6831.t1 Peff_00008142 Peff_00021458 Peff_00021459 Peff_00029076 Peff_00033290 Plob_00011977 Plob_00012046 Plob…
OG0000294: Montipora_capitata_HIv3___RNAseq.g12062.t1 Montipora_capitata_HIv3___RNAseq.g12063.t1 Montipora_capitata_HIv3___RNAseq.g12064.t1 Montipora_capitata_HIv3___RNAseq.g12069.t1b Montipora_capitata_HIv3___RNAseq.g12071.t1 Montipora_capitata_HIv3___TS.g44911.t1 Montipora_capitata_HIv3___TS.g862.t1 Peff_00003970 Peff_00003971 Peff_00003972 Plob_00008212 Plob_00027719 Plob_00027720 Plob_0002772…
OG0000295: Peff_00017710 Peff_00017711 Peff_00017712 Peff_00027217 Peff_00027219 Peff_00027220 Peff_00027225 Peff_00027226 Peff_00027233 Peff_00027234 Peff_00027235 Peff_00027384 Peff_00027387 Peff_00027389 Peff_00027390 Peff_00027392 Peff_00035683 Peff_00035684 Plob_00015183 Plob_00021159 Plob_00021160 Plob_00021161 Plob_00021162 Plob_00021163 Pocillopora_acuta_HIv2___RNAseq.g10058.t1 Pocillopor…
OG0000296: Montipora_capitata_HIv3___RNAseq.g1396.t1 Montipora_capitata_HIv3___RNAseq.g6521.t1 Montipora_capitata_HIv3___TS.g48691.t1 Peff_00004907 Peff_00019354 Peff_00024989 Peff_00026455 Peff_00030442 Peff_00030443 Peff_00034174 Plob_00007158 Plob_00016399 Plob_00027511 Plob_00037520 Plob_00037960 Plob_00040706 Pocillopora_acuta_HIv2___RNAseq.g14529.t1 Pocillopora_acuta_HIv2___RNAseq.g15561.t1…
OG0000297: Montipora_capitata_HIv3___RNAseq.g28627.t1 Montipora_capitata_HIv3___RNAseq.g35518.t1 Montipora_capitata_HIv3___RNAseq.g450.t1 Montipora_capitata_HIv3___RNAseq.g47195.t1 Montipora_capitata_HIv3___RNAseq.g47196.t1 Montipora_capitata_HIv3___RNAseq.g47197.t1 Montipora_capitata_HIv3___RNAseq.g47201.t1 Montipora_capitata_HIv3___RNAseq.g47202.t1 Montipora_capitata_HIv3___TS.g1473.t1 Montipor…
OG0000298: Montipora_capitata_HIv3___RNAseq.g21604.t1 Montipora_capitata_HIv3___RNAseq.g22544.t1 Montipora_capitata_HIv3___RNAseq.g31554.t1b Montipora_capitata_HIv3___RNAseq.g32136.t1 Montipora_capitata_HIv3___RNAseq.g45993.t1 Montipora_capitata_HIv3___RNAseq.g48939.t1 Montipora_capitata_HIv3___RNAseq.g5555.t1 Montipora_capitata_HIv3___RNAseq.g5841.t1 Montipora_capitata_HIv3___RNAseq.g5842.t1 Mon…
OG0000299: Montipora_capitata_HIv3___RNAseq.25763_t Montipora_capitata_HIv3___RNAseq.g10035.t1 Montipora_capitata_HIv3___RNAseq.g13699.t1 Montipora_capitata_HIv3___RNAseq.g164.t1 Montipora_capitata_HIv3___RNAseq.g24218.t1 Montipora_capitata_HIv3___RNAseq.g24219.t1 Montipora_capitata_HIv3___RNAseq.g24220.t1 Montipora_capitata_HIv3___RNAseq.g26942.t1 Montipora_capitata_HIv3___RNAseq.g2761.t1 Montip…
OG0000300: Montipora_capitata_HIv3___RNAseq.g15634.t1 Montipora_capitata_HIv3___RNAseq.g17734.t1 Montipora_capitata_HIv3___RNAseq.g17739.t1 Montipora_capitata_HIv3___RNAseq.g17748.t1 Montipora_capitata_HIv3___RNAseq.g17759.t1 Montipora_capitata_HIv3___RNAseq.g17761.t1 Montipora_capitata_HIv3___RNAseq.g26127.t1 Montipora_capitata_HIv3___TS.g13000.t1 Montipora_capitata_HIv3___TS.g13028.t1 Montipora…
OG0000301: Montipora_capitata_HIv3___RNAseq.g13679.t1 Montipora_capitata_HIv3___RNAseq.g1627.t1 Montipora_capitata_HIv3___RNAseq.g1628.t1 Montipora_capitata_HIv3___RNAseq.g16571.t1 Montipora_capitata_HIv3___RNAseq.g17308.t1 Montipora_capitata_HIv3___RNAseq.g17309.t1 Montipora_capitata_HIv3___RNAseq.g2021.t1 Montipora_capitata_HIv3___RNAseq.g25401.t1 Montipora_capitata_HIv3___RNAseq.g25402.t1 Mont…
OG0000302: Montipora_capitata_HIv3___RNAseq.g10289.t1 Montipora_capitata_HIv3___RNAseq.g10690.t1 Montipora_capitata_HIv3___RNAseq.g1302.t1 Montipora_capitata_HIv3___RNAseq.g14375.t1 Montipora_capitata_HIv3___RNAseq.g20738.t1a Montipora_capitata_HIv3___RNAseq.g21409.t2 Montipora_capitata_HIv3___RNAseq.g22355.t1 Montipora_capitata_HIv3___RNAseq.g23315.t1 Montipora_capitata_HIv3___RNAseq.g24225.t1 M…
OG0000303: Montipora_capitata_HIv3___RNAseq.g28328.t1 Montipora_capitata_HIv3___RNAseq.g37360.t1 Montipora_capitata_HIv3___RNAseq.g39596.t1 Montipora_capitata_HIv3___TS.g31918.t1 Montipora_capitata_HIv3___TS.g3552.t1 Peff_00000013 Peff_00015103 Peff_00023390 Peff_00024132 Peff_00024133 Peff_00033316 Plob_00005090 Plob_00005487 Plob_00005646 Plob_00019050 Plob_00025112 Plob_00025856 Plob_00026188 …
OG0000304: Montipora_capitata_HIv3___RNAseq.g12605.t1 Montipora_capitata_HIv3___RNAseq.g14149.t1 Montipora_capitata_HIv3___RNAseq.g15537.t1 Montipora_capitata_HIv3___RNAseq.g27159.t1 Montipora_capitata_HIv3___RNAseq.g32355.t1 Montipora_capitata_HIv3___RNAseq.g32666.t1 Montipora_capitata_HIv3___RNAseq.g33825.t1 Montipora_capitata_HIv3___RNAseq.g3574.t2 Montipora_capitata_HIv3___RNAseq.g36893.t1 Mo…
OG0000305: Peff_00011450 Peff_00021987 Peff_00021988 Peff_00021989 Peff_00021990 Peff_00021991 Peff_00021992 Peff_00021994 Peff_00021995 Plob_00000903 Plob_00000906 Plob_00000907 Plob_00000908 Plob_00007748 Plob_00012060 Plob_00013863 Plob_00026547 Plob_00026549 Plob_00026550 Plob_00026552 Plob_00026553 Plob_00029543 Plob_00029544 Plob_00030194 Plob_00030195 Plob_00030197 Plob_00030203 Plob_00030…
OG0000306: Montipora_capitata_HIv3___RNAseq.g10050.t1 Montipora_capitata_HIv3___RNAseq.g12119.t1 Montipora_capitata_HIv3___RNAseq.g22566.t1 Montipora_capitata_HIv3___RNAseq.g27163.t1 Montipora_capitata_HIv3___RNAseq.g32117.t1 Montipora_capitata_HIv3___RNAseq.g32638.t1 Montipora_capitata_HIv3___RNAseq.g33639.t1 Montipora_capitata_HIv3___RNAseq.g48374.t1 Montipora_capitata_HIv3___RNAseq.g48425.t1 M…
OG0000307: Montipora_capitata_HIv3___RNAseq.g37466.t1 Montipora_capitata_HIv3___RNAseq.g46455.t1 Montipora_capitata_HIv3___RNAseq.g46458.t1 Montipora_capitata_HIv3___RNAseq.g46460.t1 Montipora_capitata_HIv3___RNAseq.g46466.t1 Montipora_capitata_HIv3___RNAseq.g46500.t1 Peff_00004505 Peff_00004517 Peff_00010382 Peff_00020286 Peff_00020287 Peff_00020289 Peff_00020297 Peff_00020301 Peff_00020316 Peff…
OG0000308: Peff_00007989 Peff_00008210 Peff_00008247 Peff_00008429 Peff_00024567 Peff_00024573 Peff_00024596 Peff_00024609 Peff_00024611 Peff_00024612 Peff_00024613 Peff_00024614 Plob_00013954 Pocillopora_acuta_HIv2___RNAseq.25137_t Pocillopora_acuta_HIv2___RNAseq.g29237.t1 Pocillopora_acuta_HIv2___RNAseq.g29240.t1 Pocillopora_acuta_HIv2___RNAseq.g29241.t1 Pocillopora_acuta_HIv2___RNAseq.g29242.t…
OG0000309: Montipora_capitata_HIv3___RNAseq.g47035.t1 Peff_00020597 Peff_00020630 Peff_00027428 Peff_00033358 Peff_00034118 Peff_00034148 Plob_00000328 Plob_00007539 Plob_00007549 Plob_00007573 Plob_00007613 Plob_00007640 Plob_00009287 Plob_00009289 Plob_00009293 Plob_00031513 Plob_00033049 Plob_00033050 Plob_00033051 Plob_00033052 Plob_00033064 Plob_00033460 Plob_00033462 Plob_00036857 Plob_0003…
OG0000310: Montipora_capitata_HIv3___RNAseq.15131_t Montipora_capitata_HIv3___RNAseq.15216_t Montipora_capitata_HIv3___RNAseq.15220_t Montipora_capitata_HIv3___RNAseq.50707_t Montipora_capitata_HIv3___RNAseq.51098_t Montipora_capitata_HIv3___RNAseq.52414_t Montipora_capitata_HIv3___RNAseq.g12282.t1 Montipora_capitata_HIv3___RNAseq.g12283.t1 Montipora_capitata_HIv3___RNAseq.g12287.t1 Montipora_cap…
OG0000311: Peff_00008031 Peff_00008034 Peff_00008035 Peff_00008037 Plob_00013788 Plob_00013791 Plob_00013793 Pocillopora_acuta_HIv2___RNAseq.g22786.t1 Pocillopora_acuta_HIv2___RNAseq.g22787.t1 Pocillopora_acuta_HIv2___RNAseq.g22788.t1 Pocillopora_acuta_HIv2___RNAseq.g22789.t1 Pocillopora_meandrina_HIv1___RNAseq.g15708.t1 Pocillopora_meandrina_HIv1___RNAseq.g15710.t1 Pocillopora_meandrina_HIv1___R…
OG0000312: Montipora_capitata_HIv3___RNAseq.g11556.t1 Montipora_capitata_HIv3___RNAseq.g11624.t1 Montipora_capitata_HIv3___RNAseq.g11625.t1 Montipora_capitata_HIv3___RNAseq.g1730.t1 Montipora_capitata_HIv3___RNAseq.g20401.t1 Montipora_capitata_HIv3___RNAseq.g2099.t1 Montipora_capitata_HIv3___RNAseq.g22624.t1 Montipora_capitata_HIv3___RNAseq.g2552.t1 Montipora_capitata_HIv3___RNAseq.g25531.t1 Mont…
OG0000313: Montipora_capitata_HIv3___RNAseq.g12412.t1 Montipora_capitata_HIv3___RNAseq.g2476.t1 Montipora_capitata_HIv3___RNAseq.g2493.t1 Montipora_capitata_HIv3___RNAseq.g28796.t1 Montipora_capitata_HIv3___RNAseq.g28797.t1 Montipora_capitata_HIv3___TS.g19730.t1 Peff_00002349 Peff_00002350 Peff_00002367 Peff_00012505 Peff_00012506 Peff_00012507 Peff_00023475 Peff_00029272 Peff_00029275 Peff_00029…
OG0000314: Montipora_capitata_HIv3___RNAseq.g16162.t1 Montipora_capitata_HIv3___RNAseq.g17910.t1 Montipora_capitata_HIv3___RNAseq.g25648.t1 Montipora_capitata_HIv3___RNAseq.g42340.t1 Montipora_capitata_HIv3___TS.g11397.t1 Pocillopora_acuta_HIv2___RNAseq.g18237.t1 Pocillopora_acuta_HIv2___RNAseq.g18240.t1 Pocillopora_acuta_HIv2___RNAseq.g18245.t1 Pocillopora_acuta_HIv2___RNAseq.g18248.t1 Pocillopo…
OG0000315: Montipora_capitata_HIv3___RNAseq.g11696.t1 Montipora_capitata_HIv3___RNAseq.g42560.t1 Montipora_capitata_HIv3___TS.g16031.t1 Plob_00002546 Plob_00004864 Plob_00007563 Plob_00007711 Plob_00009004 Plob_00009305 Plob_00009328 Plob_00015282 Plob_00016403 Plob_00016488 Plob_00016592 Plob_00016956 Plob_00019056 Plob_00021296 Plob_00021910 Plob_00024961 Plob_00026916 Plob_00030323 Plob_000313…
OG0000316: Montipora_capitata_HIv3___RNAseq.g11791.t1 Montipora_capitata_HIv3___RNAseq.g12420.t1 Montipora_capitata_HIv3___RNAseq.g13332.t1 Montipora_capitata_HIv3___RNAseq.g15208.t1 Montipora_capitata_HIv3___RNAseq.g15486.t1 Montipora_capitata_HIv3___RNAseq.g2121.t1 Montipora_capitata_HIv3___RNAseq.g22563.t1 Montipora_capitata_HIv3___RNAseq.g2492.t1 Montipora_capitata_HIv3___RNAseq.g28746.t1 Mon…
OG0000317: Montipora_capitata_HIv3___RNAseq.g23867.t1 Montipora_capitata_HIv3___RNAseq.g26515.t1 Montipora_capitata_HIv3___RNAseq.g26517.t1 Montipora_capitata_HIv3___RNAseq.g4973.t1 Montipora_capitata_HIv3___RNAseq.g4974.t1b Montipora_capitata_HIv3___TS.g26609.t2 Peff_00001547 Peff_00001550 Peff_00001552 Peff_00001557 Peff_00001560 Peff_00001563 Peff_00001564 Peff_00005024 Peff_00005028 Peff_0000…
OG0000318: Montipora_capitata_HIv3___RNAseq.g13762.t1 Montipora_capitata_HIv3___RNAseq.g18724.t1 Montipora_capitata_HIv3___RNAseq.g18741.t1 Montipora_capitata_HIv3___RNAseq.g31803.t1b Montipora_capitata_HIv3___RNAseq.g31950.t1 Montipora_capitata_HIv3___RNAseq.g36046.t1 Montipora_capitata_HIv3___RNAseq.g48961.t1 Montipora_capitata_HIv3___RNAseq.g48998.t1 Peff_00006940 Peff_00010585 Peff_00011423 P…
OG0000319: Montipora_capitata_HIv3___RNAseq.g10208.t1 Montipora_capitata_HIv3___RNAseq.g13029.t1b Montipora_capitata_HIv3___RNAseq.g14093.t1 Montipora_capitata_HIv3___RNAseq.g3572.t1 Montipora_capitata_HIv3___RNAseq.g40959.t1 Montipora_capitata_HIv3___RNAseq.g49934.t1 Montipora_capitata_HIv3___TS.g2500.t1 Peff_00007696 Peff_00011197 Peff_00014510 Peff_00014511 Peff_00014599 Peff_00030758 Peff_000…
OG0000320: Montipora_capitata_HIv3___RNAseq.g11557.t1 Montipora_capitata_HIv3___RNAseq.g44113.t1 Montipora_capitata_HIv3___RNAseq.g44115.t1 Montipora_capitata_HIv3___RNAseq.g44118.t1 Montipora_capitata_HIv3___TS.g50544.t1 Montipora_capitata_HIv3___TS.g50653.t2 Peff_00018455 Peff_00018459 Peff_00018460 Peff_00018461 Peff_00018462 Plob_00018724 Plob_00018726 Plob_00018729 Plob_00018841 Plob_0001884…
OG0000321: Montipora_capitata_HIv3___RNAseq.g20240.t1 Montipora_capitata_HIv3___RNAseq.g31059.t1 Montipora_capitata_HIv3___RNAseq.g46012.t1 Montipora_capitata_HIv3___RNAseq.g46022.t1 Montipora_capitata_HIv3___RNAseq.g50044.t1 Montipora_capitata_HIv3___RNAseq.g50061.t1 Montipora_capitata_HIv3___RNAseq.g50081.t1 Montipora_capitata_HIv3___TS.g15538.t1 Montipora_capitata_HIv3___TS.g15543.t1 Montipora…
OG0000322: Montipora_capitata_HIv3___RNAseq.g12190.t1 Montipora_capitata_HIv3___RNAseq.g12191.t1 Montipora_capitata_HIv3___RNAseq.g12192.t1 Montipora_capitata_HIv3___RNAseq.g15506.t1 Montipora_capitata_HIv3___RNAseq.g15507.t1 Montipora_capitata_HIv3___RNAseq.g17764.t1 Montipora_capitata_HIv3___RNAseq.g26086.t1 Montipora_capitata_HIv3___RNAseq.g26095.t1 Montipora_capitata_HIv3___RNAseq.g26105.t1 M…
OG0000323: Montipora_capitata_HIv3___RNAseq.g38088.t1c Peff_00000260 Plob_00009341 Plob_00019047 Plob_00019066 Plob_00019067 Plob_00019465 Plob_00019471 Plob_00021971 Plob_00021982 Plob_00022688 Plob_00023968 Plob_00024012 Plob_00024015 Plob_00024457 Plob_00026481 Plob_00027581 Plob_00027984 Plob_00028090 Plob_00029011 Plob_00029132 Plob_00030149 Plob_00030599 Plob_00030695 Plob_00030696 Plob_000…
OG0000324: Montipora_capitata_HIv3___RNAseq.g10220.t1 Montipora_capitata_HIv3___RNAseq.g10589.t1 Montipora_capitata_HIv3___RNAseq.g10591.t1 Montipora_capitata_HIv3___RNAseq.g15493.t1 Montipora_capitata_HIv3___RNAseq.g16547.t1 Montipora_capitata_HIv3___RNAseq.g22065.t1 Montipora_capitata_HIv3___RNAseq.g24042.t1 Montipora_capitata_HIv3___RNAseq.g2881.t1 Montipora_capitata_HIv3___RNAseq.g31374.t1 Mo…
OG0000325: Montipora_capitata_HIv3___RNAseq.g19005.t1 Montipora_capitata_HIv3___RNAseq.g19006.t1 Montipora_capitata_HIv3___RNAseq.g32423.t1 Montipora_capitata_HIv3___RNAseq.g40812.t1 Plob_00000474 Plob_00000475 Plob_00002353 Plob_00004003 Plob_00004515 Plob_00004516 Plob_00006530 Plob_00008059 Plob_00008461 Plob_00008653 Plob_00010330 Plob_00010331 Plob_00010334 Plob_00010812 Plob_00011163 Plob_0…
OG0000326: Montipora_capitata_HIv3___RNAseq.g34646.t1a Montipora_capitata_HIv3___RNAseq.g41241.t1 Montipora_capitata_HIv3___TS.g28508.t1 Montipora_capitata_HIv3___TS.g8454.t1 Peff_00000899 Peff_00005359 Peff_00005544 Peff_00006650 Peff_00011288 Peff_00018399 Peff_00020342 Peff_00023430 Peff_00023446 Peff_00023723 Peff_00024147 Peff_00028763 Peff_00035804 Plob_00000944 Plob_00002413 Plob_00003764 …
OG0000327: Montipora_capitata_HIv3___RNAseq.g29790.t1 Montipora_capitata_HIv3___RNAseq.g31087.t1 Montipora_capitata_HIv3___RNAseq.g32969.t1a Montipora_capitata_HIv3___RNAseq.g3817.t1 Montipora_capitata_HIv3___RNAseq.g38287.t1 Montipora_capitata_HIv3___RNAseq.g38523.t1 Montipora_capitata_HIv3___RNAseq.g38524.t1 Montipora_capitata_HIv3___RNAseq.g43762.t1 Montipora_capitata_HIv3___RNAseq.g43763.t1 M…
OG0000328: Montipora_capitata_HIv3___RNAseq.g44020.t1 Montipora_capitata_HIv3___RNAseq.g44024.t1 Montipora_capitata_HIv3___RNAseq.g44027.t1 Montipora_capitata_HIv3___RNAseq.g44029.t1 Montipora_capitata_HIv3___TS.g50556.t1 Peff_00018538 Peff_00018545 Peff_00018546 Peff_00018549 Peff_00018552 Peff_00018553 Peff_00018563 Plob_00018817 Plob_00018818 Plob_00018828 Plob_00018831 Plob_00018832 Plob_0001…
OG0000329: Montipora_capitata_HIv3___RNAseq.g23346.t1 Montipora_capitata_HIv3___RNAseq.g23350.t1 Montipora_capitata_HIv3___RNAseq.g23351.t1 Montipora_capitata_HIv3___RNAseq.g23352.t1 Peff_00025879 Peff_00027101 Peff_00027102 Peff_00027105 Peff_00027106 Peff_00027112 Peff_00027114 Peff_00027115 Peff_00027116 Plob_00032006 Plob_00032007 Plob_00032008 Plob_00032013 Plob_00032020 Pocillopora_acuta_HI…
OG0000330: Montipora_capitata_HIv3___RNAseq.g36743.t1 Montipora_capitata_HIv3___RNAseq.g36744.t2 Montipora_capitata_HIv3___RNAseq.g36748.t1 Montipora_capitata_HIv3___RNAseq.g36752.t1 Montipora_capitata_HIv3___RNAseq.g36756.t1 Montipora_capitata_HIv3___RNAseq.g36770.t2 Montipora_capitata_HIv3___RNAseq.g36780.t1 Montipora_capitata_HIv3___TS.g6766.t1 Porites_compressa_HIv1___RNAseq.g2772.t1 Porites_…
OG0000331: Montipora_capitata_HIv3___RNAseq.g11482.t1 Montipora_capitata_HIv3___RNAseq.g11483.t1 Montipora_capitata_HIv3___RNAseq.g1422.t1 Montipora_capitata_HIv3___RNAseq.g1426.t1 Montipora_capitata_HIv3___RNAseq.g17056.t1 Montipora_capitata_HIv3___RNAseq.g20319.t1a Montipora_capitata_HIv3___RNAseq.g21771.t1 Montipora_capitata_HIv3___RNAseq.g22345.t1 Montipora_capitata_HIv3___RNAseq.g22346.t1 Mo…
OG0000332: Montipora_capitata_HIv3___RNAseq.g18814.t1 Montipora_capitata_HIv3___RNAseq.g42801.t1b Montipora_capitata_HIv3___RNAseq.g42816.t1 Montipora_capitata_HIv3___RNAseq.g42822.t1 Montipora_capitata_HIv3___RNAseq.g42834.t1 Montipora_capitata_HIv3___RNAseq.g43552.t1 Montipora_capitata_HIv3___RNAseq.g44570.t1 Montipora_capitata_HIv3___TS.g49329.t1 Peff_00005300 Peff_00005305 Peff_00005309 Peff_…
OG0000333: Montipora_capitata_HIv3___RNAseq.g42296.t1 Montipora_capitata_HIv3___TS.g48794.t1 Peff_00010625 Peff_00010626 Peff_00010627 Peff_00010628 Peff_00010629 Peff_00010630 Peff_00010631 Peff_00010632 Peff_00010633 Peff_00010634 Peff_00010635 Peff_00010636 Peff_00010637 Peff_00010638 Peff_00010640 Peff_00010642 Peff_00010643 Peff_00010645 Peff_00010899 Plob_00000994 Plob_00000995 Plob_0000099…
OG0000334: Montipora_capitata_HIv3___RNAseq.g10600.t1 Peff_00000025 Peff_00001809 Peff_00001810 Peff_00005428 Peff_00007809 Peff_00021693 Peff_00023465 Peff_00023566 Peff_00026868 Peff_00029812 Peff_00031045 Peff_00031163 Peff_00031742 Peff_00031744 Plob_00000200 Plob_00000202 Plob_00001785 Plob_00005633 Plob_00010568 Plob_00010569 Plob_00010574 Plob_00010575 Plob_00013382 Plob_00013646 Plob_0002…
OG0000335: Montipora_capitata_HIv3___RNAseq.g26702.t1 Montipora_capitata_HIv3___RNAseq.g26710.t1 Montipora_capitata_HIv3___RNAseq.g36383.t1 Montipora_capitata_HIv3___TS.g6440.t1 Montipora_capitata_HIv3___TS.g9947.t1 Peff_00012118 Peff_00012120 Peff_00012121 Peff_00012122 Peff_00012123 Peff_00012125 Plob_00000123 Plob_00000130 Plob_00012709 Plob_00012719 Plob_00012720 Plob_00037598 Plob_00037599 P…
OG0000336: Montipora_capitata_HIv3___RNAseq.g31386.t1 Montipora_capitata_HIv3___RNAseq.g36688.t1 Peff_00011599 Peff_00017719 Peff_00019989 Peff_00020052 Peff_00020053 Peff_00020140 Peff_00026462 Peff_00034339 Plob_00021087 Plob_00025860 Plob_00026876 Plob_00040765 Plob_00040822 Plob_00041197 Plob_00042394 Pocillopora_acuta_HIv2___RNAseq.g10227.t1 Pocillopora_acuta_HIv2___RNAseq.g10228.t1 Pocillop…
OG0000337: Montipora_capitata_HIv3___RNAseq.g14449.t1 Montipora_capitata_HIv3___RNAseq.g22679.t1 Montipora_capitata_HIv3___RNAseq.g33672.t1 Montipora_capitata_HIv3___TS.g35802.t1 Montipora_capitata_HIv3___TS.g40487.t2a Peff_00013005 Peff_00013564 Peff_00016750 Peff_00030642 Peff_00030650 Peff_00030653 Peff_00031189 Plob_00013437 Pocillopora_acuta_HIv2___RNAseq.g17319.t1 Pocillopora_acuta_HIv2___R…
OG0000338: Montipora_capitata_HIv3___RNAseq.g19048.t1 Montipora_capitata_HIv3___RNAseq.g19506.t1 Montipora_capitata_HIv3___RNAseq.g27563.t1 Montipora_capitata_HIv3___RNAseq.g29756.t1 Montipora_capitata_HIv3___RNAseq.g32783.t1 Montipora_capitata_HIv3___RNAseq.g34912.t1b Montipora_capitata_HIv3___RNAseq.g3507.t1 Montipora_capitata_HIv3___RNAseq.g38055.t1 Montipora_capitata_HIv3___RNAseq.g43671.t1 M…
OG0000339: Montipora_capitata_HIv3___RNAseq.g11967.t1 Montipora_capitata_HIv3___RNAseq.g14245.t1 Montipora_capitata_HIv3___RNAseq.g17930.t1 Montipora_capitata_HIv3___RNAseq.g22083.t1 Montipora_capitata_HIv3___RNAseq.g28730.t1 Montipora_capitata_HIv3___RNAseq.g32415.t1b Montipora_capitata_HIv3___RNAseq.g32598.t1 Montipora_capitata_HIv3___RNAseq.g33816.t1 Montipora_capitata_HIv3___RNAseq.g38435.t1 …
OG0000340: Montipora_capitata_HIv3___RNAseq.g20383.t1 Montipora_capitata_HIv3___RNAseq.g20384.t1 Montipora_capitata_HIv3___RNAseq.g22415.t1 Montipora_capitata_HIv3___RNAseq.g2447.t1 Montipora_capitata_HIv3___RNAseq.g2449.t1 Montipora_capitata_HIv3___RNAseq.g24601.t1 Montipora_capitata_HIv3___RNAseq.g24827.t1a Montipora_capitata_HIv3___RNAseq.g25807.t1 Montipora_capitata_HIv3___RNAseq.g28865.t1 Mo…
OG0000341: Montipora_capitata_HIv3___RNAseq.g18191.t1 Montipora_capitata_HIv3___RNAseq.g22352.t1 Montipora_capitata_HIv3___RNAseq.g32914.t1 Montipora_capitata_HIv3___RNAseq.g39345.t1 Montipora_capitata_HIv3___RNAseq.g42984.t1 Montipora_capitata_HIv3___RNAseq.g6037.t1 Montipora_capitata_HIv3___TS.g575.t1 Peff_00014068 Peff_00015402 Peff_00020034 Peff_00024187 Peff_00027839 Peff_00030534 Peff_00030…
OG0000342: Montipora_capitata_HIv3___RNAseq.g36740.t1 Montipora_capitata_HIv3___RNAseq.g36764.t1 Montipora_capitata_HIv3___RNAseq.g36773.t1 Montipora_capitata_HIv3___TS.g15611.t1 Montipora_capitata_HIv3___TS.g15612.t1 Montipora_capitata_HIv3___TS.g6765.t1 Montipora_capitata_HIv3___TS.g6782.t1 Montipora_capitata_HIv3___TS.g6792.t1 Peff_00004384 Peff_00016488 Peff_00022881 Peff_00030097 Peff_000307…
OG0000343: Montipora_capitata_HIv3___RNAseq.g29952.t1 Montipora_capitata_HIv3___RNAseq.g7757.t5a Montipora_capitata_HIv3___TS.g40632.t1b Montipora_capitata_HIv3___TS.g44649.t1 Peff_00007566 Peff_00007567 Peff_00011322 Peff_00011325 Peff_00011326 Peff_00011327 Peff_00011328 Peff_00011329 Peff_00011330 Peff_00011331 Peff_00011332 Peff_00011333 Peff_00011334 Peff_00011335 Peff_00011336 Peff_00011337…
OG0000344: Montipora_capitata_HIv3___RNAseq.g16182.t1 Montipora_capitata_HIv3___RNAseq.g21057.t1 Montipora_capitata_HIv3___RNAseq.g22089.t1 Montipora_capitata_HIv3___RNAseq.g23964.t1 Montipora_capitata_HIv3___RNAseq.g37604.t1 Montipora_capitata_HIv3___RNAseq.g42938.t1 Montipora_capitata_HIv3___RNAseq.g44391.t1 Montipora_capitata_HIv3___RNAseq.g44392.t1 Montipora_capitata_HIv3___RNAseq.g45863.t1 M…
OG0000345: XP_029181818.2 XP_029198811.2 XP_044165619.1 XP_044165638.1 XP_044165899.1 XP_044166226.1 XP_044166250.1 XP_044166260.1 XP_044166263.1 XP_044167747.1 XP_044167795.1 XP_044168679.1 XP_044170040.1 XP_044176716.1 XP_044177292.1 XP_044177348.1 XP_044183593.1 aten_0.1.m1.11121.m1 aten_0.1.m1.11123.m1 aten_0.1.m1.11125.m1 aten_0.1.m1.11558.m1 aten_0.1.m1.11560.m1 aten_0.1.m1.11583.m1 aten_0.…
OG0000346: Peff_00008851 Peff_00013023 Peff_00013025 Peff_00013530 Peff_00013542 Peff_00023760 Peff_00023764 Peff_00023765 Peff_00023769 Peff_00023771 Peff_00023779 Plob_00016109 Plob_00023731 Plob_00023732 Plob_00023733 Plob_00024757 Plob_00024761 Plob_00024764 Plob_00024766 Plob_00024767 Plob_00024770 Plob_00032205 Plob_00032207 Plob_00032208 Plob_00032209 Plob_00032210 Plob_00032211 Plob_00032…
OG0000347: Montipora_capitata_HIv3___RNAseq.g20958.t1 Montipora_capitata_HIv3___RNAseq.g20959.t1 Montipora_capitata_HIv3___RNAseq.g20963.t1 Montipora_capitata_HIv3___RNAseq.g20984.t1 Montipora_capitata_HIv3___RNAseq.g20986.t1 Montipora_capitata_HIv3___RNAseq.g20987.t1 Montipora_capitata_HIv3___RNAseq.g21002.t1 Montipora_capitata_HIv3___RNAseq.g21685.t1 Montipora_capitata_HIv3___RNAseq.g4949.t1 Mo…
OG0000348: Montipora_capitata_HIv3___RNAseq.g18728.t1 Montipora_capitata_HIv3___RNAseq.g42620.t1a Montipora_capitata_HIv3___RNAseq.g43070.t1 Montipora_capitata_HIv3___RNAseq.g47006.t1 Montipora_capitata_HIv3___RNAseq.g5910.t1b Montipora_capitata_HIv3___TS.g21426.t1 Montipora_capitata_HIv3___TS.g28630.t1 Montipora_capitata_HIv3___TS.g33000.t1 Peff_00035270 Plob_00000178 Plob_00005207 Plob_00006339…
OG0000349: Montipora_capitata_HIv3___RNAseq.g10546.t1 Montipora_capitata_HIv3___RNAseq.g10892.t1 Montipora_capitata_HIv3___RNAseq.g13207.t1 Montipora_capitata_HIv3___RNAseq.g13208.t1 Montipora_capitata_HIv3___RNAseq.g17230.t1b Montipora_capitata_HIv3___RNAseq.g28988.t1 Montipora_capitata_HIv3___RNAseq.g39965.t1 Montipora_capitata_HIv3___RNAseq.g40302.t1 Montipora_capitata_HIv3___RNAseq.g50354.t1 …
OG0000350: Montipora_capitata_HIv3___RNAseq.g17259.t1 Montipora_capitata_HIv3___RNAseq.g17260.t1 Montipora_capitata_HIv3___RNAseq.g17298.t1 Montipora_capitata_HIv3___RNAseq.g19695.t1 Montipora_capitata_HIv3___RNAseq.g21393.t1 Montipora_capitata_HIv3___RNAseq.g2253.t1 Montipora_capitata_HIv3___RNAseq.g2257.t1 Montipora_capitata_HIv3___RNAseq.g24897.t2 Montipora_capitata_HIv3___RNAseq.g42471.t1 Mon…
OG0000351: Montipora_capitata_HIv3___RNAseq.g11422.t1a Montipora_capitata_HIv3___RNAseq.g16390.t1 Montipora_capitata_HIv3___RNAseq.g17050.t1 Montipora_capitata_HIv3___RNAseq.g18201.t1 Montipora_capitata_HIv3___RNAseq.g29389.t1 Montipora_capitata_HIv3___RNAseq.g30496.t1 Montipora_capitata_HIv3___RNAseq.g31117.t1 Montipora_capitata_HIv3___RNAseq.g31552.t1a Montipora_capitata_HIv3___RNAseq.g32089.t1…
OG0000352: Montipora_capitata_HIv3___RNAseq.g10115.t1 Montipora_capitata_HIv3___RNAseq.g17553.t1 Montipora_capitata_HIv3___RNAseq.g24005.t2 Montipora_capitata_HIv3___RNAseq.g38016.t1 Montipora_capitata_HIv3___RNAseq.g38720.t1 Montipora_capitata_HIv3___TS.8860_t Montipora_capitata_HIv3___TS.g12694.t1 Montipora_capitata_HIv3___TS.g16257.t1b Montipora_capitata_HIv3___TS.g16564.t1 Montipora_capitata_…
OG0000353: Montipora_capitata_HIv3___RNAseq.g18899.t1b Montipora_capitata_HIv3___RNAseq.g21649.t1 Montipora_capitata_HIv3___RNAseq.g42135.t1 Montipora_capitata_HIv3___TS.g31963.t1 Peff_00031828 Plob_00001358 Plob_00011645 Plob_00011648 Plob_00020509 Plob_00034879 Plob_00036767 Plob_00036784 Plob_00036790 Plob_00036793 Plob_00045033 Plob_00045037 Plob_00045060 Porites_compressa_HIv1___RNAseq.g1141…
OG0000354: Montipora_capitata_HIv3___RNAseq.g16795.t1 Montipora_capitata_HIv3___RNAseq.g18981.t1 Montipora_capitata_HIv3___RNAseq.g21121.t1 Montipora_capitata_HIv3___RNAseq.g25280.t1 Montipora_capitata_HIv3___RNAseq.g28971.t1 Montipora_capitata_HIv3___RNAseq.g31195.t1 Montipora_capitata_HIv3___RNAseq.g32602.t1 Montipora_capitata_HIv3___RNAseq.g33981.t1 Montipora_capitata_HIv3___RNAseq.g33983.t1 M…
OG0000355: Montipora_capitata_HIv3___RNAseq.g10438.t1 Montipora_capitata_HIv3___RNAseq.g156.t1 Montipora_capitata_HIv3___RNAseq.g21772.t1 Montipora_capitata_HIv3___RNAseq.g22135.t1 Montipora_capitata_HIv3___RNAseq.g23972.t1 Montipora_capitata_HIv3___RNAseq.g27054.t1 Montipora_capitata_HIv3___RNAseq.g30253.t1 Montipora_capitata_HIv3___RNAseq.g34028.t1 Montipora_capitata_HIv3___RNAseq.g34791.t1 Mon…
OG0000356: Peff_00001830 Peff_00011575 Peff_00022714 Peff_00029862 Peff_00033195 Peff_00035581 Plob_00005962 Plob_00008262 Plob_00011801 Plob_00015377 Plob_00020301 Plob_00026867 Plob_00031557 Plob_00036215 Plob_00036245 Plob_00036849 Plob_00042405 Plob_00042470 Plob_00049090 Pocillopora_meandrina_HIv1___RNAseq.g19700.t1 Pocillopora_meandrina_HIv1___RNAseq.g27072.t1a Pocillopora_meandrina_HIv1___…
OG0000357: Montipora_capitata_HIv3___RNAseq.g18832.t1 Montipora_capitata_HIv3___RNAseq.g36701.t1 Montipora_capitata_HIv3___RNAseq.g36733.t3 Peff_00032798 Peff_00032866 Peff_00032872 Peff_00034298 Plob_00002283 Plob_00003033 Plob_00003096 Plob_00038202 Pocillopora_acuta_HIv2___RNAseq.g23349.t1 Pocillopora_acuta_HIv2___RNAseq.g23362.t1 Pocillopora_acuta_HIv2___TS.g24809.t1 Pocillopora_acuta_HIv2___…
OG0000358: Montipora_capitata_HIv3___RNAseq.g10169.t1 Montipora_capitata_HIv3___RNAseq.g12386.t1 Montipora_capitata_HIv3___RNAseq.g20747.t1 Montipora_capitata_HIv3___RNAseq.g21682.t1 Montipora_capitata_HIv3___RNAseq.g22045.t1 Montipora_capitata_HIv3___RNAseq.g22604.t1 Montipora_capitata_HIv3___RNAseq.g23713.t1 Montipora_capitata_HIv3___RNAseq.g23714.t1 Montipora_capitata_HIv3___RNAseq.g24039.t1 M…
OG0000359: Montipora_capitata_HIv3___RNAseq.g13942.t1 Montipora_capitata_HIv3___RNAseq.g16116.t1 Montipora_capitata_HIv3___RNAseq.g16149.t1 Montipora_capitata_HIv3___RNAseq.g16799.t1 Montipora_capitata_HIv3___RNAseq.g21167.t1 Montipora_capitata_HIv3___RNAseq.g31450.t1 Montipora_capitata_HIv3___RNAseq.g36661.t1 Montipora_capitata_HIv3___RNAseq.g43545.t1 Montipora_capitata_HIv3___RNAseq.g4469.t1 Mo…
OG0000360: Montipora_capitata_HIv3___RNAseq.18806_t Montipora_capitata_HIv3___RNAseq.g45796.t1 Montipora_capitata_HIv3___RNAseq.g49651.t1 Peff_00011950 Peff_00023117 Peff_00023122 Peff_00032177 Peff_00032178 Peff_00032181 Peff_00032182 Peff_00032184 Plob_00041393 Pocillopora_acuta_HIv2___RNAseq.g25199.t1 Pocillopora_meandrina_HIv1___RNAseq.g5636.t1 Porites_compressa_HIv1___RNAseq.23198_t QW917_00…
OG0000361: Montipora_capitata_HIv3___RNAseq.g3159.t1a Montipora_capitata_HIv3___RNAseq.g34022.t1 Peff_00014240 Peff_00014241 Peff_00014246 Peff_00014247 Peff_00014252 Peff_00014254 Plob_00005062 Plob_00031136 Plob_00033960 Plob_00033962 Plob_00033972 Plob_00033973 Plob_00033977 Pocillopora_acuta_HIv2___RNAseq.22520_t Pocillopora_acuta_HIv2___RNAseq.22574_t Pocillopora_acuta_HIv2___RNAseq.g1341.t1…
OG0000362: Montipora_capitata_HIv3___RNAseq.g19038.t1 Montipora_capitata_HIv3___RNAseq.g23307.t1a Peff_00001116 Peff_00002221 Peff_00021812 Peff_00031950 Peff_00035795 Plob_00010562 Plob_00019229 Plob_00022578 Plob_00024389 Plob_00030084 Plob_00034594 Plob_00037008 Plob_00038882 Plob_00039160 Plob_00039890 Plob_00041320 Plob_00043626 Pocillopora_acuta_HIv2___RNAseq.g2539.t1 Porites_compressa_HIv1…
OG0000363: Montipora_capitata_HIv3___RNAseq.g10925.t1 Montipora_capitata_HIv3___RNAseq.g1335.t1 Montipora_capitata_HIv3___RNAseq.g13954.t1 Montipora_capitata_HIv3___RNAseq.g14285.t1 Montipora_capitata_HIv3___RNAseq.g14286.t1 Montipora_capitata_HIv3___RNAseq.g14295.t1 Montipora_capitata_HIv3___RNAseq.g1485.t1 Montipora_capitata_HIv3___RNAseq.g17142.t1 Montipora_capitata_HIv3___RNAseq.g17326.t2 Mon…
OG0000364: Montipora_capitata_HIv3___RNAseq.g19473.t1 Montipora_capitata_HIv3___RNAseq.g22501.t1 Montipora_capitata_HIv3___RNAseq.g29626.t1 Montipora_capitata_HIv3___RNAseq.g40304.t1 Montipora_capitata_HIv3___RNAseq.g4414.t1 Montipora_capitata_HIv3___RNAseq.g4524.t1 Montipora_capitata_HIv3___RNAseq.g45737.t1c Montipora_capitata_HIv3___RNAseq.g8308.t1 Montipora_capitata_HIv3___RNAseq.g8345.t1 Mont…
OG0000365: Montipora_capitata_HIv3___RNAseq.g46026.t1 Montipora_capitata_HIv3___RNAseq.g49840.t1 Montipora_capitata_HIv3___RNAseq.g49841.t1 Montipora_capitata_HIv3___TS.g32456.t1 Peff_00009667 Peff_00009677 Peff_00009685 Peff_00009691 Peff_00009692 Peff_00021086 Plob_00027308 Plob_00030305 Plob_00030307 Plob_00030538 Pocillopora_acuta_HIv2___RNAseq.g10722.t1 Pocillopora_acuta_HIv2___RNAseq.g10723…
OG0000366: Montipora_capitata_HIv3___RNAseq.g44468.t1 Peff_00033917 Peff_00033918 Peff_00033919 Peff_00033921 Peff_00033925 Peff_00033927 Plob_00027345 Plob_00027347 Plob_00027354 Plob_00027355 Plob_00027364 Plob_00027367 Pocillopora_acuta_HIv2___RNAseq.g15266.t1 Pocillopora_acuta_HIv2___RNAseq.g15267.t1 Pocillopora_acuta_HIv2___RNAseq.g15271.t1 Pocillopora_acuta_HIv2___RNAseq.g15272.t1 Pocillopo…
OG0000367: Montipora_capitata_HIv3___RNAseq.g130.t1 Montipora_capitata_HIv3___RNAseq.g13631.t1 Montipora_capitata_HIv3___RNAseq.g30708.t1 Montipora_capitata_HIv3___RNAseq.g34144.t1 Montipora_capitata_HIv3___RNAseq.g35726.t1 Montipora_capitata_HIv3___RNAseq.g37976.t1 Montipora_capitata_HIv3___TS.g23674.t1 Montipora_capitata_HIv3___TS.g23678.t1 Montipora_capitata_HIv3___TS.g25890.t1 Montipora_capit…
OG0000368: Montipora_capitata_HIv3___RNAseq.g25395.t1 Montipora_capitata_HIv3___RNAseq.g25541.t2 Montipora_capitata_HIv3___RNAseq.g27318.t1 Montipora_capitata_HIv3___RNAseq.g27319.t1 Montipora_capitata_HIv3___RNAseq.g36196.t1a Montipora_capitata_HIv3___RNAseq.g36196.t1b Montipora_capitata_HIv3___RNAseq.g3676.t1 Montipora_capitata_HIv3___RNAseq.g3691.t1 Montipora_capitata_HIv3___RNAseq.g39811.t1 M…
OG0000369: Peff_00020434 Peff_00030454 Peff_00032280 Peff_00035370 Plob_00002274 Plob_00003484 Plob_00009168 Plob_00024546 Plob_00025070 Plob_00036695 Plob_00043433 Plob_00046406 Plob_00046407 Pocillopora_acuta_HIv2___RNAseq.g10129.t1 Pocillopora_acuta_HIv2___RNAseq.g12725.t1 Pocillopora_acuta_HIv2___RNAseq.g17379.t2 Pocillopora_acuta_HIv2___RNAseq.g24458.t1b Pocillopora_acuta_HIv2___RNAseq.g3007…
OG0000370: Montipora_capitata_HIv3___RNAseq.g47650.t1b Montipora_capitata_HIv3___RNAseq.g47650.t1c Montipora_capitata_HIv3___RNAseq.g49266.t1 Montipora_capitata_HIv3___RNAseq.g49273.t1 Montipora_capitata_HIv3___RNAseq.g49275.t1 Montipora_capitata_HIv3___RNAseq.g49286.t1 Montipora_capitata_HIv3___RNAseq.g49998.t1c Montipora_capitata_HIv3___TS.g3566.t1 Peff_00007495 Peff_00007496 Peff_00007499 Peff…
OG0000371: Montipora_capitata_HIv3___RNAseq.g13174.t1 Montipora_capitata_HIv3___RNAseq.g19864.t1 Montipora_capitata_HIv3___RNAseq.g20852.t1 Montipora_capitata_HIv3___RNAseq.g20853.t1 Montipora_capitata_HIv3___RNAseq.g2133.t1 Montipora_capitata_HIv3___RNAseq.g21868.t1 Montipora_capitata_HIv3___RNAseq.g29474.t1 Montipora_capitata_HIv3___RNAseq.g30.t1 Montipora_capitata_HIv3___RNAseq.g30512.t1 Monti…
OG0000372: Montipora_capitata_HIv3___RNAseq.g2137.t1 Montipora_capitata_HIv3___RNAseq.g28638.t1 Montipora_capitata_HIv3___RNAseq.g42583.t1 Montipora_capitata_HIv3___RNAseq.g4488.t1b Montipora_capitata_HIv3___RNAseq.g46509.t1a Montipora_capitata_HIv3___RNAseq.g8290.t1 Montipora_capitata_HIv3___RNAseq.g8303.t1 Montipora_capitata_HIv3___TS.g1579.t1 Montipora_capitata_HIv3___TS.g30774.t1b Montipora_c…
OG0000373: Montipora_capitata_HIv3___RNAseq.g18776.t1 Montipora_capitata_HIv3___RNAseq.g28962.t1 Montipora_capitata_HIv3___RNAseq.g32337.t1 Montipora_capitata_HIv3___RNAseq.g42973.t1 Peff_00000517 Peff_00005610 Peff_00011759 Peff_00024110 Peff_00028170 Plob_00004475 Plob_00006052 Plob_00006142 Plob_00006507 Plob_00008346 Plob_00014578 Plob_00021221 Plob_00026194 Plob_00028062 Plob_00031687 Plob_0…
OG0000374: Peff_00007078 Peff_00007079 Peff_00007082 Peff_00007085 Peff_00007087 Peff_00009266 Peff_00009267 Peff_00009269 Peff_00009273 Peff_00009330 Peff_00009331 Peff_00009332 Peff_00009334 Peff_00028091 Peff_00032665 Peff_00032710 Peff_00032723 Peff_00032737 Peff_00032772 Peff_00032785 Peff_00033065 Peff_00034162 Peff_00034163 Peff_00034164 Peff_00034166 Peff_00034167 Peff_00034169 Peff_00034…
OG0000375: Montipora_capitata_HIv3___RNAseq.g49325.t1 Montipora_capitata_HIv3___RNAseq.g49326.t2 Montipora_capitata_HIv3___RNAseq.g49347.t1 Peff_00007752 Peff_00007754 Plob_00004845 Plob_00004876 Plob_00004878 Plob_00004897 Plob_00012742 Plob_00012743 Plob_00012744 Plob_00012746 Plob_00012747 Plob_00012752 Plob_00012755 Plob_00012756 Pocillopora_acuta_HIv2___RNAseq.g25895.t1 Pocillopora_acuta_HIv…
OG0000376: Montipora_capitata_HIv3___RNAseq.g35502.t1 Montipora_capitata_HIv3___RNAseq.g35508.t1 Montipora_capitata_HIv3___RNAseq.g35512.t1 Montipora_capitata_HIv3___RNAseq.g35513.t1 Montipora_capitata_HIv3___TS.g13980.t1b Peff_00007597 Peff_00007600 Peff_00021962 Peff_00022489 Plob_00000483 Plob_00010865 Plob_00015898 Plob_00015900 Plob_00015902 Plob_00015906 Plob_00037690 Plob_00045209 Pocillop…
OG0000377: Montipora_capitata_HIv3___RNAseq.g31165.t1 Montipora_capitata_HIv3___RNAseq.g35574.t1 Montipora_capitata_HIv3___RNAseq.g38037.t1 Peff_00005511 Peff_00014501 Plob_00001856 Plob_00004073 Plob_00005031 Plob_00006706 Plob_00017615 Plob_00020513 Plob_00021512 Plob_00022099 Plob_00023494 Plob_00027348 Plob_00028352 Plob_00028434 Plob_00028923 Plob_00028961 Plob_00030145 Plob_00030461 Plob_00…
OG0000378: Montipora_capitata_HIv3___RNAseq.g10346.t1c Montipora_capitata_HIv3___RNAseq.g16667.t1 Montipora_capitata_HIv3___RNAseq.g24710.t1 Montipora_capitata_HIv3___RNAseq.g29785.t1 Montipora_capitata_HIv3___RNAseq.g30189.t1 Montipora_capitata_HIv3___RNAseq.g31265.t1 Montipora_capitata_HIv3___RNAseq.g32504.t1 Montipora_capitata_HIv3___RNAseq.g34877.t1 Montipora_capitata_HIv3___RNAseq.g38818.t1 …
OG0000379: Montipora_capitata_HIv3___RNAseq.g10686.t1 Montipora_capitata_HIv3___RNAseq.g13726.t1 Montipora_capitata_HIv3___RNAseq.g29757.t1 Montipora_capitata_HIv3___RNAseq.g3776.t1 Montipora_capitata_HIv3___RNAseq.g3779.t1 Montipora_capitata_HIv3___RNAseq.g45786.t1 Montipora_capitata_HIv3___RNAseq.g7961.t1 Montipora_capitata_HIv3___TS.g21802.t1 Peff_00011256 Peff_00011259 Peff_00029231 Peff_0002…
OG0000380: Montipora_capitata_HIv3___RNAseq.g16515.t1 Montipora_capitata_HIv3___RNAseq.g20560.t1 Montipora_capitata_HIv3___RNAseq.g30321.t1 Montipora_capitata_HIv3___RNAseq.g30665.t1 Montipora_capitata_HIv3___RNAseq.g49263.t1 Montipora_capitata_HIv3___RNAseq.g5454.t1 Montipora_capitata_HIv3___TS.g12736.t1b Montipora_capitata_HIv3___TS.g26.t1 Montipora_capitata_HIv3___TS.g26817.t1a Montipora_capit…
OG0000381: Montipora_capitata_HIv3___RNAseq.g46193.t1c Montipora_capitata_HIv3___RNAseq.g46195.t1 Montipora_capitata_HIv3___TS.g469.t1 Montipora_capitata_HIv3___TS.g471.t1 Peff_00000743 Peff_00000768 Peff_00000771 Peff_00029081 Plob_00025908 Plob_00025916 Plob_00025917 Plob_00044479 Plob_00046805 Plob_00046808 Plob_00049754 Plob_00049756 Plob_00049764 Pocillopora_acuta_HIv2___RNAseq.g4973.t1 Poci…
OG0000382: Montipora_capitata_HIv3___RNAseq.g1045.t1 Montipora_capitata_HIv3___RNAseq.g13710.t1 Montipora_capitata_HIv3___RNAseq.g17257.t1 Montipora_capitata_HIv3___RNAseq.g2406.t1 Montipora_capitata_HIv3___RNAseq.g33446.t1 Montipora_capitata_HIv3___RNAseq.g33489.t1 Montipora_capitata_HIv3___RNAseq.g34135.t1 Montipora_capitata_HIv3___RNAseq.g42421.t1 Montipora_capitata_HIv3___RNAseq.g43033.t1 Mon…
OG0000383: Montipora_capitata_HIv3___RNAseq.46939_t Montipora_capitata_HIv3___RNAseq.g18904.t1 Montipora_capitata_HIv3___RNAseq.g36610.t1 Montipora_capitata_HIv3___TS.g6702.t1 Peff_00030209 Peff_00030537 Peff_00030541 Peff_00030543 Peff_00030547 Peff_00030599 Peff_00030660 Peff_00030670 Peff_00030688 Peff_00030693 Peff_00030697 Peff_00030700 Peff_00034306 Peff_00034312 Peff_00034315 Peff_00035710…
OG0000384: Montipora_capitata_HIv3___RNAseq.g1283.t1 Montipora_capitata_HIv3___RNAseq.g50676.t1 Montipora_capitata_HIv3___RNAseq.g5277.t1 Montipora_capitata_HIv3___RNAseq.g6000.t1 Montipora_capitata_HIv3___TS.g39956.t1 Plob_00039833 Pocillopora_acuta_HIv2___TS.g15721.t1 Pocillopora_meandrina_HIv1___RNAseq.g11331.t1 Pocillopora_meandrina_HIv1___RNAseq.g11332.t1 Pocillopora_meandrina_HIv1___RNAseq.…
OG0000385: Montipora_capitata_HIv3___RNAseq.g18339.t1 Montipora_capitata_HIv3___RNAseq.g23396.t1 Montipora_capitata_HIv3___RNAseq.g25658.t1 Montipora_capitata_HIv3___RNAseq.g25701.t1 Montipora_capitata_HIv3___RNAseq.g26522.t1 Montipora_capitata_HIv3___RNAseq.g31060.t1 Montipora_capitata_HIv3___RNAseq.g44930.t1 Montipora_capitata_HIv3___TS.g29474.t1 Montipora_capitata_HIv3___TS.g31552.t1 Montipora…
OG0000386: Montipora_capitata_HIv3___RNAseq.g1008.t1 Montipora_capitata_HIv3___RNAseq.g10428.t2 Montipora_capitata_HIv3___RNAseq.g11502.t1 Montipora_capitata_HIv3___RNAseq.g18193.t1 Montipora_capitata_HIv3___RNAseq.g31109.t1 Montipora_capitata_HIv3___RNAseq.g3557.t1 Montipora_capitata_HIv3___RNAseq.g3558.t1 Montipora_capitata_HIv3___TS.g37717.t1 Peff_00000853 Peff_00005338 Peff_00005814 Peff_0000…
OG0000387: Montipora_capitata_HIv3___RNAseq.g23990.t1 Montipora_capitata_HIv3___RNAseq.g35553.t1 Montipora_capitata_HIv3___RNAseq.g35554.t1 Montipora_capitata_HIv3___RNAseq.g40996.t1 Montipora_capitata_HIv3___RNAseq.g40998.t1 Montipora_capitata_HIv3___RNAseq.g40999.t1 Peff_00001023 Plob_00006458 Plob_00008645 Plob_00018584 Plob_00018606 Plob_00019439 Plob_00019446 Plob_00019447 Pocillopora_acuta_…
OG0000388: Montipora_capitata_HIv3___RNAseq.g15300.t1 Montipora_capitata_HIv3___RNAseq.g15302.t2 Montipora_capitata_HIv3___RNAseq.g33150.t1 Peff_00002472 Peff_00008669 Peff_00008670 Peff_00008673 Peff_00012965 Peff_00012969 Peff_00012970 Peff_00012973 Peff_00019218 Peff_00019222 Peff_00019223 Peff_00019224 Peff_00019225 Peff_00019234 Peff_00019236 Peff_00019241 Peff_00019316 Peff_00019317 Peff_00…
OG0000389: Montipora_capitata_HIv3___RNAseq.g49077.t1 Montipora_capitata_HIv3___TS.g23795.t1 Montipora_capitata_HIv3___TS.g26621.t1 Peff_00003634 Peff_00006381 Peff_00006383 Peff_00006731 Peff_00007790 Peff_00013807 Peff_00013808 Peff_00013811 Peff_00032519 Peff_00035777 Peff_00035780 Plob_00005023 Plob_00008505 Plob_00009189 Plob_00012300 Plob_00012303 Plob_00012494 Plob_00033237 Plob_00033239 P…
OG0000390: Montipora_capitata_HIv3___RNAseq.g16392.t1 Montipora_capitata_HIv3___RNAseq.g16395.t1 Montipora_capitata_HIv3___RNAseq.g17494.t1 Montipora_capitata_HIv3___RNAseq.g2526.t1 Montipora_capitata_HIv3___RNAseq.g34395.t1a Montipora_capitata_HIv3___RNAseq.g34395.t1b Montipora_capitata_HIv3___RNAseq.g40150.t1 Montipora_capitata_HIv3___RNAseq.g44680.t1 Montipora_capitata_HIv3___RNAseq.g47438.t2 …
OG0000391: Montipora_capitata_HIv3___RNAseq.g21663.t1 Montipora_capitata_HIv3___RNAseq.g21665.t1 Montipora_capitata_HIv3___RNAseq.g21666.t1 Montipora_capitata_HIv3___RNAseq.g21676.t1 Montipora_capitata_HIv3___TS.g35243.t1 Montipora_capitata_HIv3___TS.g35246.t1 Peff_00009765 Peff_00009766 Plob_00020197 Plob_00020198 Plob_00020199 Plob_00020200 Plob_00020201 Plob_00020202 Plob_00020203 Plob_0002020…
OG0000392: Montipora_capitata_HIv3___RNAseq.g12554.t1 Montipora_capitata_HIv3___RNAseq.g20578.t1 Montipora_capitata_HIv3___RNAseq.g28655.t1 Montipora_capitata_HIv3___RNAseq.g29078.t1 Montipora_capitata_HIv3___RNAseq.g31154.t1 Montipora_capitata_HIv3___RNAseq.g31155.t1 Montipora_capitata_HIv3___RNAseq.g31157.t1 Montipora_capitata_HIv3___RNAseq.g32272.t1 Montipora_capitata_HIv3___RNAseq.g32273.t1 M…
OG0000393: Montipora_capitata_HIv3___RNAseq.g10293.t1 Montipora_capitata_HIv3___RNAseq.g17602.t1 Montipora_capitata_HIv3___RNAseq.g1764.t1 Montipora_capitata_HIv3___RNAseq.g31262.t1 Montipora_capitata_HIv3___RNAseq.g38224.t1 Montipora_capitata_HIv3___RNAseq.g47857.t1 Montipora_capitata_HIv3___RNAseq.g48360.t1 Montipora_capitata_HIv3___RNAseq.g50461.t1 Montipora_capitata_HIv3___TS.g31691.t1 Peff_0…
OG0000394: Montipora_capitata_HIv3___RNAseq.39776_t Montipora_capitata_HIv3___RNAseq.g15955.t1 Montipora_capitata_HIv3___RNAseq.g15957.t1 Montipora_capitata_HIv3___RNAseq.g18245.t1 Montipora_capitata_HIv3___RNAseq.g29940.t1 Montipora_capitata_HIv3___RNAseq.g33444.t1 Montipora_capitata_HIv3___RNAseq.g37765.t1 Montipora_capitata_HIv3___RNAseq.g37766.t1 Montipora_capitata_HIv3___RNAseq.g37778.t1 Mon…
OG0000395: Montipora_capitata_HIv3___RNAseq.g10117.t1 Montipora_capitata_HIv3___RNAseq.g1491.t1 Montipora_capitata_HIv3___RNAseq.g20586.t1 Montipora_capitata_HIv3___RNAseq.g28600.t1 Montipora_capitata_HIv3___RNAseq.g28749.t1 Montipora_capitata_HIv3___RNAseq.g31398.t1 Montipora_capitata_HIv3___RNAseq.g31811.t1 Montipora_capitata_HIv3___RNAseq.g31812.t1 Montipora_capitata_HIv3___RNAseq.g34257.t1 Mo…
OG0000396: Montipora_capitata_HIv3___RNAseq.g10242.t1 Montipora_capitata_HIv3___RNAseq.g10548.t1 Montipora_capitata_HIv3___RNAseq.g12178.t1 Montipora_capitata_HIv3___RNAseq.g13971.t1 Montipora_capitata_HIv3___RNAseq.g21894.t1b Montipora_capitata_HIv3___RNAseq.g24606.t1 Montipora_capitata_HIv3___RNAseq.g26403.t1 Montipora_capitata_HIv3___RNAseq.g30641.t1 Montipora_capitata_HIv3___RNAseq.g33170.t1 …
OG0000397: Montipora_capitata_HIv3___RNAseq.g18854.t1 Montipora_capitata_HIv3___RNAseq.g2392.t1 Montipora_capitata_HIv3___RNAseq.g25982.t1 Montipora_capitata_HIv3___RNAseq.g28330.t1 Montipora_capitata_HIv3___RNAseq.g31569.t1 Montipora_capitata_HIv3___RNAseq.g39052.t1 Montipora_capitata_HIv3___RNAseq.g42516.t1 Montipora_capitata_HIv3___RNAseq.g48932.t1 Montipora_capitata_HIv3___RNAseq.g6536.t1b Mo…
OG0000398: Montipora_capitata_HIv3___RNAseq.49249_t Montipora_capitata_HIv3___RNAseq.g34898.t1 Montipora_capitata_HIv3___RNAseq.g34904.t1 Montipora_capitata_HIv3___RNAseq.g4440.t1 Montipora_capitata_HIv3___RNAseq.g46143.t1 Montipora_capitata_HIv3___RNAseq.g46144.t1 Montipora_capitata_HIv3___RNAseq.g46148.t1 Montipora_capitata_HIv3___RNAseq.g46266.t1 Montipora_capitata_HIv3___RNAseq.g46269.t1 Mont…
OG0000399: Montipora_capitata_HIv3___RNAseq.g16712.t1 Montipora_capitata_HIv3___RNAseq.g20521.t1 Montipora_capitata_HIv3___RNAseq.g24056.t1 Montipora_capitata_HIv3___RNAseq.g33443.t1 Montipora_capitata_HIv3___RNAseq.g36333.t1 Montipora_capitata_HIv3___RNAseq.g41503.t1 Montipora_capitata_HIv3___RNAseq.g45889.t1 Montipora_capitata_HIv3___RNAseq.g50.t1 Montipora_capitata_HIv3___TS.g17506.t1 Montipor…
OG0000400: Montipora_capitata_HIv3___RNAseq.g14426.t1 Montipora_capitata_HIv3___RNAseq.g16542.t1 Montipora_capitata_HIv3___RNAseq.g17229.t1 Montipora_capitata_HIv3___RNAseq.g17349.t1 Montipora_capitata_HIv3___RNAseq.g18005.t1b Montipora_capitata_HIv3___RNAseq.g21842.t1 Montipora_capitata_HIv3___RNAseq.g2227.t1 Montipora_capitata_HIv3___RNAseq.g28359.t2 Montipora_capitata_HIv3___RNAseq.g28829.t1 M…
OG0000401: Montipora_capitata_HIv3___TS.g40881.t1 Montipora_capitata_HIv3___TS.g40883.t1 Peff_00009940 Peff_00009941 Peff_00014152 Peff_00025088 Peff_00026429 Peff_00026436 Peff_00031880 Peff_00031886 Peff_00031887 Peff_00031895 Peff_00031901 Peff_00031912 Peff_00031974 Peff_00031975 Peff_00031976 Peff_00031977 Peff_00031979 Peff_00031980 Peff_00031983 Peff_00031984 Peff_00031987 Peff_00031990 Pe…
OG0000402: Montipora_capitata_HIv3___RNAseq.g11539.t1 Montipora_capitata_HIv3___RNAseq.g12783.t1 Montipora_capitata_HIv3___RNAseq.g12785.t1 Montipora_capitata_HIv3___RNAseq.g14129.t1 Montipora_capitata_HIv3___RNAseq.g17191.t1 Montipora_capitata_HIv3___RNAseq.g1787.t1 Montipora_capitata_HIv3___RNAseq.g21675.t1 Montipora_capitata_HIv3___RNAseq.g22220.t1 Montipora_capitata_HIv3___RNAseq.g2289.t1 Mon…
OG0000403: Montipora_capitata_HIv3___RNAseq.g47407.t1 Peff_00029044 Plob_00018700 Plob_00018701 Plob_00018703 Plob_00021119 Plob_00024108 Plob_00024109 Plob_00024170 Plob_00024174 Plob_00024179 Plob_00024187 Plob_00024194 Plob_00024225 Plob_00024248 Plob_00024272 Plob_00024317 Plob_00024320 Plob_00024338 Plob_00024339 Plob_00024340 Plob_00024355 Plob_00024358 Plob_00024363 Plob_00024376 Plob_0003…
OG0000404: Montipora_capitata_HIv3___RNAseq.g13795.t1 Montipora_capitata_HIv3___RNAseq.g15132.t1 Montipora_capitata_HIv3___RNAseq.g16688.t1 Montipora_capitata_HIv3___RNAseq.g20666.t1 Montipora_capitata_HIv3___RNAseq.g21660.t1 Montipora_capitata_HIv3___RNAseq.g23769.t1 Montipora_capitata_HIv3___RNAseq.g2694.t1 Montipora_capitata_HIv3___RNAseq.g2734.t1 Montipora_capitata_HIv3___RNAseq.g36578.t1 Mon…
OG0000405: Montipora_capitata_HIv3___RNAseq.17924_t Montipora_capitata_HIv3___RNAseq.g44196.t1 Montipora_capitata_HIv3___TS.g50724.t1 Montipora_capitata_HIv3___TS.g50726.t1a Montipora_capitata_HIv3___TS.g50730.t1 Peff_00018594 Peff_00018596 Peff_00018600 Peff_00018603 Plob_00000725 Plob_00000732 Plob_00000733 Plob_00000742 Plob_00020302 Plob_00020320 Plob_00020333 Plob_00041809 Pocillopora_acuta_…
OG0000406: Montipora_capitata_HIv3___RNAseq.g30814.t1 Montipora_capitata_HIv3___RNAseq.g30815.t1 Peff_00000994 Peff_00017128 Peff_00017130 Peff_00018835 Plob_00016707 Plob_00016708 Plob_00016724 Plob_00016730 Plob_00016731 Plob_00018632 Plob_00043287 Pocillopora_acuta_HIv2___RNAseq.g15708.t1b Pocillopora_acuta_HIv2___RNAseq.g21674.t1 Pocillopora_acuta_HIv2___RNAseq.g30430.t1 Pocillopora_acuta_HIv…
OG0000407: Montipora_capitata_HIv3___RNAseq.g114.t1 Montipora_capitata_HIv3___RNAseq.g31788.t1 Montipora_capitata_HIv3___RNAseq.g35814.t1 Montipora_capitata_HIv3___RNAseq.g3803.t1 Montipora_capitata_HIv3___RNAseq.g3964.t1 Montipora_capitata_HIv3___RNAseq.g49177.t1 Montipora_capitata_HIv3___RNAseq.g7972.t1 Montipora_capitata_HIv3___RNAseq.g8271.t1 Montipora_capitata_HIv3___RNAseq.g9893.t1 Montipor…
OG0000408: Montipora_capitata_HIv3___RNAseq.g21935.t1 Montipora_capitata_HIv3___RNAseq.g22949.t1 Montipora_capitata_HIv3___RNAseq.g22951.t1 Montipora_capitata_HIv3___RNAseq.g49242.t1 Montipora_capitata_HIv3___TS.g17167.t1 Peff_00008998 Peff_00010021 Peff_00010022 Peff_00022193 Peff_00028236 Peff_00028240 Peff_00029576 Peff_00029577 Plob_00001542 Plob_00006111 Plob_00008283 Plob_00008284 Plob_0001…
OG0000409: Montipora_capitata_HIv3___RNAseq.g21805.t1 Montipora_capitata_HIv3___RNAseq.g21807.t1 Montipora_capitata_HIv3___RNAseq.g23854.t1 Montipora_capitata_HIv3___RNAseq.g25400.t1 Montipora_capitata_HIv3___RNAseq.g29018.t1 Montipora_capitata_HIv3___RNAseq.g3651.t1 Montipora_capitata_HIv3___RNAseq.g37973.t1 Montipora_capitata_HIv3___RNAseq.g4074.t1 Montipora_capitata_HIv3___RNAseq.g45687.t1 Mon…
OG0000410: Montipora_capitata_HIv3___RNAseq.g19319.t1 Montipora_capitata_HIv3___RNAseq.g22402.t1 Montipora_capitata_HIv3___RNAseq.g22552.t1 Montipora_capitata_HIv3___RNAseq.g40580.t1 Montipora_capitata_HIv3___RNAseq.g42293.t1 Montipora_capitata_HIv3___RNAseq.g42294.t1 Montipora_capitata_HIv3___RNAseq.g49373.t1 Montipora_capitata_HIv3___RNAseq.g49718.t1 Montipora_capitata_HIv3___RNAseq.g49719.t1 M…
OG0000411: Montipora_capitata_HIv3___TS.g4458.t1 Montipora_capitata_HIv3___TS.g4459.t1 Peff_00001212 Peff_00001213 Peff_00001214 Peff_00001217 Peff_00001218 Peff_00006292 Peff_00006293 Peff_00006296 Peff_00006298 Plob_00004373 Plob_00006657 Plob_00006664 Plob_00006680 Plob_00006687 Plob_00006689 Plob_00006691 Plob_00009050 Plob_00009054 Plob_00020152 Plob_00032609 Plob_00037550 Plob_00037553 Plob…
OG0000412: Montipora_capitata_HIv3___RNAseq.g1690.t1 Montipora_capitata_HIv3___RNAseq.g16908.t1a Montipora_capitata_HIv3___RNAseq.g22497.t1 Montipora_capitata_HIv3___RNAseq.g25562.t1 Montipora_capitata_HIv3___RNAseq.g26031.t1 Montipora_capitata_HIv3___RNAseq.g26059.t1 Montipora_capitata_HIv3___RNAseq.g4134.t1 Montipora_capitata_HIv3___RNAseq.g42603.t1 Montipora_capitata_HIv3___RNAseq.g44578.t1 Mo…
OG0000413: Montipora_capitata_HIv3___RNAseq.g8063.t1 Montipora_capitata_HIv3___TS.g15432.t1 Peff_00015002 Peff_00015004 Peff_00015005 Peff_00015006 Peff_00015007 Peff_00015009 Peff_00015011 Plob_00012441 Plob_00012443 Plob_00012444 Plob_00013809 Plob_00034562 Plob_00034563 Plob_00034570 Pocillopora_acuta_HIv2___RNAseq.g14949.t2 Pocillopora_acuta_HIv2___RNAseq.g14952.t1 Pocillopora_acuta_HIv2___RN…
OG0000414: Montipora_capitata_HIv3___RNAseq.g589.t1 Plob_00048938 Pocillopora_meandrina_HIv1___RNAseq.g14543.t1 Pocillopora_meandrina_HIv1___RNAseq.g14552.t1 Pocillopora_meandrina_HIv1___RNAseq.g14564.t1 Pocillopora_meandrina_HIv1___RNAseq.g14584.t1 Pocillopora_meandrina_HIv1___RNAseq.g14602.t1 Pocillopora_meandrina_HIv1___RNAseq.g14611.t1 Pocillopora_meandrina_HIv1___RNAseq.g16833.t1 Pocillopora…
OG0000415: Montipora_capitata_HIv3___RNAseq.g14031.t1 Montipora_capitata_HIv3___RNAseq.g16992.t1 Montipora_capitata_HIv3___RNAseq.g17352.t1 Montipora_capitata_HIv3___RNAseq.g21804.t1b Montipora_capitata_HIv3___RNAseq.g25964.t1a Montipora_capitata_HIv3___RNAseq.g25975.t1 Montipora_capitata_HIv3___RNAseq.g26394.t1 Montipora_capitata_HIv3___RNAseq.g28124.t1 Montipora_capitata_HIv3___RNAseq.g34766.t1…
OG0000416: Montipora_capitata_HIv3___RNAseq.g10698.t1 Montipora_capitata_HIv3___RNAseq.g1656.t1a Montipora_capitata_HIv3___RNAseq.g33248.t1a Montipora_capitata_HIv3___RNAseq.g38087.t1 Montipora_capitata_HIv3___RNAseq.g38088.t1a Montipora_capitata_HIv3___RNAseq.g48727.t1 Montipora_capitata_HIv3___RNAseq.g48963.t1 Montipora_capitata_HIv3___RNAseq.g48964.t1 Montipora_capitata_HIv3___RNAseq.g48965.t1…
OG0000417: Montipora_capitata_HIv3___RNAseq.30885_t Montipora_capitata_HIv3___RNAseq.g1861.t1 Montipora_capitata_HIv3___RNAseq.g31530.t1 Montipora_capitata_HIv3___RNAseq.g36134.t1 Peff_00001936 Peff_00002418 Peff_00007425 Peff_00009374 Peff_00014239 Peff_00020667 Peff_00020668 Peff_00029527 Peff_00031831 Pocillopora_acuta_HIv2___RNAseq.g16406.t1 Pocillopora_acuta_HIv2___TS.g10467.t1 Pocillopora_m…
OG0000418: Montipora_capitata_HIv3___RNAseq.g10278.t1 Montipora_capitata_HIv3___RNAseq.g10279.t1 Montipora_capitata_HIv3___RNAseq.g10285.t1 Montipora_capitata_HIv3___RNAseq.g28838.t1 Montipora_capitata_HIv3___RNAseq.g43342.t1 Montipora_capitata_HIv3___RNAseq.g43510.t1 Montipora_capitata_HIv3___RNAseq.g43512.t1 Montipora_capitata_HIv3___RNAseq.g43523.t1 Montipora_capitata_HIv3___RNAseq.g43528.t1 M…
OG0000419: Montipora_capitata_HIv3___RNAseq.g19175.t1 Montipora_capitata_HIv3___RNAseq.g19177.t1 Montipora_capitata_HIv3___RNAseq.g19178.t1 Montipora_capitata_HIv3___RNAseq.g42723.t1 Montipora_capitata_HIv3___RNAseq.g46449.t1 Montipora_capitata_HIv3___RNAseq.g7682.t1b Montipora_capitata_HIv3___TS.g32749.t2 Peff_00034871 Peff_00034899 Peff_00034939 Peff_00035144 Plob_00024867 Plob_00024932 Plob_00…
OG0000420: Montipora_capitata_HIv3___RNAseq.g11498.t1 Montipora_capitata_HIv3___RNAseq.g11503.t1 Montipora_capitata_HIv3___TS.g44342.t2 Montipora_capitata_HIv3___TS.g44347.t1 Peff_00004024 Peff_00004027 Peff_00004095 Plob_00047443 Plob_00047445 Plob_00047446 Plob_00047448 Plob_00047449 Plob_00047474 Pocillopora_acuta_HIv2___RNAseq.8366_t Pocillopora_acuta_HIv2___RNAseq.g16693.t1 Pocillopora_acuta…
OG0000421: Montipora_capitata_HIv3___RNAseq.g767.t1 Montipora_capitata_HIv3___TS.g38278.t1 Montipora_capitata_HIv3___TS.g38279.t2 Peff_00012916 Peff_00012917 Peff_00012918 Peff_00012921 Peff_00012922 Peff_00012926 Peff_00012927 Peff_00012928 Plob_00016198 Plob_00029038 Plob_00029039 Plob_00029040 Pocillopora_acuta_HIv2___RNAseq.g16459.t1 Pocillopora_acuta_HIv2___RNAseq.g16462.t1 Pocillopora_acuta…
OG0000422: Montipora_capitata_HIv3___RNAseq.g20722.t1 Montipora_capitata_HIv3___RNAseq.g20725.t1 Montipora_capitata_HIv3___RNAseq.g20726.t2 Montipora_capitata_HIv3___RNAseq.g49892.t1 Peff_00023874 Peff_00023875 Peff_00023878 Plob_00002034 Plob_00002042 Plob_00003992 Plob_00011722 Plob_00011723 Plob_00011724 Plob_00011726 Plob_00011731 Plob_00024868 Plob_00049346 Plob_00049370 Pocillopora_meandrin…
OG0000423: Montipora_capitata_HIv3___RNAseq.g14400.t1 Montipora_capitata_HIv3___RNAseq.g2023.t1 Montipora_capitata_HIv3___RNAseq.g21926.t1 Montipora_capitata_HIv3___RNAseq.g24385.t1 Montipora_capitata_HIv3___RNAseq.g25148.t1 Montipora_capitata_HIv3___RNAseq.g25153.t1 Montipora_capitata_HIv3___RNAseq.g33463.t1 Montipora_capitata_HIv3___RNAseq.g39684.t1 Montipora_capitata_HIv3___RNAseq.g43526.t1 Mo…
OG0000424: Montipora_capitata_HIv3___RNAseq.g2113.t1 Montipora_capitata_HIv3___RNAseq.g38189.t1 Montipora_capitata_HIv3___RNAseq.g38190.t1 Montipora_capitata_HIv3___RNAseq.g43196.t1 Montipora_capitata_HIv3___RNAseq.g50452.t1 Montipora_capitata_HIv3___RNAseq.g6109.t1 Montipora_capitata_HIv3___TS.g40670.t1a Montipora_capitata_HIv3___TS.g9046.t1 Peff_00000132 Peff_00012553 Peff_00012554 Plob_0000444…
OG0000425: Montipora_capitata_HIv3___RNAseq.g14243.t1 Montipora_capitata_HIv3___RNAseq.g1960.t1a Montipora_capitata_HIv3___RNAseq.g36246.t1 Montipora_capitata_HIv3___RNAseq.g43255.t1 Montipora_capitata_HIv3___RNAseq.g43256.t1 Montipora_capitata_HIv3___RNAseq.g47686.t1 Montipora_capitata_HIv3___TS.g12162.t1 Peff_00003083 Peff_00008201 Peff_00008206 Peff_00025378 Plob_00003483 Plob_00005383 Plob_00…
OG0000426: Montipora_capitata_HIv3___RNAseq.g14566.t1 Montipora_capitata_HIv3___RNAseq.g15484.t1 Montipora_capitata_HIv3___RNAseq.g1666.t1 Montipora_capitata_HIv3___RNAseq.g26302.t1 Montipora_capitata_HIv3___RNAseq.g27383.t1 Montipora_capitata_HIv3___RNAseq.g31340.t1 Montipora_capitata_HIv3___RNAseq.g31341.t1 Montipora_capitata_HIv3___RNAseq.g31949.t1 Montipora_capitata_HIv3___RNAseq.g40145.t1 Mo…
OG0000427: Montipora_capitata_HIv3___RNAseq.g297.t1 Montipora_capitata_HIv3___RNAseq.g298.t1 Montipora_capitata_HIv3___RNAseq.g8367.t1 Montipora_capitata_HIv3___RNAseq.g8368.t1 Montipora_capitata_HIv3___RNAseq.g8376.t1 Montipora_capitata_HIv3___RNAseq.g8377.t1 Montipora_capitata_HIv3___RNAseq.g9046.t1 Montipora_capitata_HIv3___TS.g18830.t1 Peff_00009995 Peff_00030577 Peff_00032226 Peff_00035612 P…
OG0000428: Montipora_capitata_HIv3___RNAseq.g10681.t1 Montipora_capitata_HIv3___RNAseq.g10687.t1 Montipora_capitata_HIv3___RNAseq.g20443.t1 Montipora_capitata_HIv3___RNAseq.g21572.t1 Montipora_capitata_HIv3___RNAseq.g21573.t1 Montipora_capitata_HIv3___RNAseq.g22398.t1 Montipora_capitata_HIv3___RNAseq.g33203.t1 Montipora_capitata_HIv3___RNAseq.g3708.t1 Montipora_capitata_HIv3___RNAseq.g40651.t1 Mo…
OG0000429: Peff_00020256 Peff_00020257 Peff_00020258 Peff_00020260 Plob_00009578 Plob_00009625 Plob_00009635 Plob_00009650 Plob_00009652 Plob_00009654 Plob_00009658 Plob_00009659 Plob_00009660 Plob_00009661 Plob_00020132 Pocillopora_acuta_HIv2___RNAseq.g12580.t1 Pocillopora_acuta_HIv2___RNAseq.g12581.t1 Pocillopora_acuta_HIv2___RNAseq.g12582.t1 Pocillopora_acuta_HIv2___RNAseq.g12584.t1 Pocillopor…
OG0000430: Montipora_capitata_HIv3___RNAseq.g17423.t1 Montipora_capitata_HIv3___RNAseq.g17584.t1 Montipora_capitata_HIv3___RNAseq.g2134.t1 Montipora_capitata_HIv3___RNAseq.g22641.t1 Montipora_capitata_HIv3___RNAseq.g25136.t1 Montipora_capitata_HIv3___RNAseq.g40269.t1 Montipora_capitata_HIv3___RNAseq.g42363.t1 Montipora_capitata_HIv3___RNAseq.g44378.t1 Montipora_capitata_HIv3___TS.g12654.t1a Monti…
OG0000431: Peff_00003363 Peff_00003364 Peff_00003370 Peff_00003373 Peff_00003374 Peff_00008561 Peff_00008569 Peff_00008570 Peff_00014702 Peff_00014705 Peff_00014710 Peff_00014711 Peff_00014719 Peff_00014720 Peff_00014724 Peff_00014731 Peff_00014732 Peff_00014741 Peff_00014742 Plob_00002747 Pocillopora_acuta_HIv2___RNAseq.g629.t1 Pocillopora_acuta_HIv2___RNAseq.g633.t2 Pocillopora_acuta_HIv2___RNA…
OG0000432: Montipora_capitata_HIv3___TS.g7533.t1 Peff_00007196 Peff_00007197 Peff_00007199 Peff_00007200 Peff_00007201 Peff_00007202 Peff_00007203 Peff_00007204 Peff_00007205 Peff_00007206 Peff_00007207 Peff_00007208 Peff_00007209 Peff_00007211 Peff_00007216 Peff_00007273 Peff_00007276 Peff_00007278 Peff_00007279 Peff_00022541 Peff_00033531 Peff_00033532 Plob_00023664 Plob_00023665 Plob_00023666 …
OG0000433: Montipora_capitata_HIv3___RNAseq.g13187.t1 Montipora_capitata_HIv3___RNAseq.g13192.t1 Peff_00013436 Peff_00035622 Peff_00035625 Plob_00020422 Plob_00020423 Plob_00036889 Plob_00041680 Plob_00041763 Pocillopora_acuta_HIv2___RNAseq.g25103.t1 Pocillopora_acuta_HIv2___RNAseq.g25109.t1 Pocillopora_acuta_HIv2___RNAseq.g25113.t1 Pocillopora_acuta_HIv2___RNAseq.g25121.t1 Pocillopora_acuta_HIv2…
OG0000434: Montipora_capitata_HIv3___RNAseq.g43887.t1 Montipora_capitata_HIv3___RNAseq.g43889.t1 Montipora_capitata_HIv3___RNAseq.g45507.t1 Montipora_capitata_HIv3___RNAseq.g45508.t1 Montipora_capitata_HIv3___RNAseq.g805.t1 Montipora_capitata_HIv3___TS.g49456.t1 Montipora_capitata_HIv3___TS.g50412.t1 Peff_00009669 Peff_00009676 Peff_00009678 Peff_00009689 Peff_00010398 Peff_00012351 Peff_00013984…
OG0000435: Montipora_capitata_HIv3___RNAseq.g10523.t1 Montipora_capitata_HIv3___RNAseq.g17408.t1 Montipora_capitata_HIv3___RNAseq.g22031.t1 Montipora_capitata_HIv3___RNAseq.g25420.t1 Montipora_capitata_HIv3___RNAseq.g36041.t1 Montipora_capitata_HIv3___RNAseq.g42412.t1 Montipora_capitata_HIv3___RNAseq.g47753.t1 Montipora_capitata_HIv3___RNAseq.g6219.t1 Montipora_capitata_HIv3___TS.g16543.t1 Montip…
OG0000436: Montipora_capitata_HIv3___RNAseq.g12526.t1b Montipora_capitata_HIv3___RNAseq.g19297.t1 Montipora_capitata_HIv3___RNAseq.g21551.t1 Montipora_capitata_HIv3___RNAseq.g28278.t1 Montipora_capitata_HIv3___RNAseq.g34973.t1 Montipora_capitata_HIv3___RNAseq.g36191.t1 Montipora_capitata_HIv3___TS.g3375.t1 Montipora_capitata_HIv3___TS.g5086.t1 Peff_00000858 Peff_00010055 Peff_00010800 Peff_000111…
OG0000437: Montipora_capitata_HIv3___RNAseq.g21397.t1b Montipora_capitata_HIv3___RNAseq.g21405.t1 Montipora_capitata_HIv3___RNAseq.g28534.t1 Montipora_capitata_HIv3___RNAseq.g40964.t1 Montipora_capitata_HIv3___RNAseq.g40965.t1 Montipora_capitata_HIv3___RNAseq.g40966.t1 Montipora_capitata_HIv3___RNAseq.g40967.t1 Montipora_capitata_HIv3___TS.g24994.t2 Montipora_capitata_HIv3___TS.g34966.t1e Montipo…
OG0000438: Montipora_capitata_HIv3___RNAseq.20109_t Montipora_capitata_HIv3___RNAseq.g20102.t1 Montipora_capitata_HIv3___RNAseq.g29851.t1 Montipora_capitata_HIv3___RNAseq.g29852.t1 Montipora_capitata_HIv3___RNAseq.g29853.t1 Montipora_capitata_HIv3___RNAseq.g45030.t1 Montipora_capitata_HIv3___RNAseq.g47931.t1 Montipora_capitata_HIv3___RNAseq.g47932.t1 Montipora_capitata_HIv3___TS.g2205.t2 Montipor…
OG0000439: Montipora_capitata_HIv3___RNAseq.g33693.t1 Montipora_capitata_HIv3___RNAseq.g33697.t1 Montipora_capitata_HIv3___RNAseq.g33698.t1 Montipora_capitata_HIv3___RNAseq.g33705.t1 Montipora_capitata_HIv3___RNAseq.g35062.t1 Montipora_capitata_HIv3___RNAseq.g6425.t1 Montipora_capitata_HIv3___RNAseq.g6426.t1 Montipora_capitata_HIv3___TS.g18211.t1a Peff_00008407 Peff_00016697 Peff_00016796 Peff_00…
OG0000440: Montipora_capitata_HIv3___RNAseq.26700_t Montipora_capitata_HIv3___RNAseq.g23271.t1 Montipora_capitata_HIv3___RNAseq.g23279.t1 Montipora_capitata_HIv3___RNAseq.g23282.t1 Montipora_capitata_HIv3___RNAseq.g23287.t1 Montipora_capitata_HIv3___RNAseq.g23288.t1 Montipora_capitata_HIv3___TS.g36892.t2 Montipora_capitata_HIv3___TS.g36903.t1 Montipora_capitata_HIv3___TS.g36908.t1 Peff_00019065 P…
OG0000441: Peff_00032904 Plob_00006839 Plob_00006841 Plob_00006842 Plob_00006843 Plob_00006844 Plob_00017503 Plob_00017504 Plob_00017506 Plob_00021311 Plob_00021544 Plob_00029375 Plob_00029382 Plob_00029385 Plob_00032930 Plob_00032933 Plob_00033175 Plob_00033191 Plob_00040338 Plob_00040339 Plob_00045480 Plob_00045487 Pocillopora_acuta_HIv2___RNAseq.g3632.t1 Pocillopora_acuta_HIv2___RNAseq.g9414.t…
OG0000442: Montipora_capitata_HIv3___RNAseq.g15014.t1 Peff_00004564 Peff_00004915 Peff_00004917 Peff_00004919 Peff_00005451 Peff_00005454 Peff_00005574 Peff_00034825 Plob_00011344 Plob_00011347 Plob_00013831 Plob_00013832 Plob_00013833 Plob_00013835 Plob_00013836 Plob_00023062 Plob_00023064 Plob_00023066 Plob_00035446 Plob_00035896 Pocillopora_acuta_HIv2___RNAseq.97_t Pocillopora_acuta_HIv2___RNA…
OG0000443: Montipora_capitata_HIv3___RNAseq.g29466.t1 Montipora_capitata_HIv3___RNAseq.g29468.t1 Montipora_capitata_HIv3___RNAseq.g29471.t1 Montipora_capitata_HIv3___RNAseq.g29472.t1 Montipora_capitata_HIv3___TS.g25941.t1 Montipora_capitata_HIv3___TS.g25943.t1 Montipora_capitata_HIv3___TS.g25944.t1 Peff_00013646 Peff_00013647 Peff_00013648 Peff_00013649 Peff_00013650 Peff_00013652 Peff_00013653 P…
OG0000444: Montipora_capitata_HIv3___RNAseq.g10505.t1 Montipora_capitata_HIv3___RNAseq.g1336.t1 Montipora_capitata_HIv3___RNAseq.g16768.t2 Montipora_capitata_HIv3___RNAseq.g1873.t1 Montipora_capitata_HIv3___RNAseq.g21971.t1b Montipora_capitata_HIv3___RNAseq.g2202.t1 Montipora_capitata_HIv3___RNAseq.g37390.t1 Montipora_capitata_HIv3___RNAseq.g37914.t1 Montipora_capitata_HIv3___RNAseq.g47077.t1 Mon…
OG0000445: Montipora_capitata_HIv3___RNAseq.g13860.t1 Montipora_capitata_HIv3___RNAseq.g13861.t1 Montipora_capitata_HIv3___RNAseq.g1446.t1 Montipora_capitata_HIv3___RNAseq.g1447.t1 Montipora_capitata_HIv3___RNAseq.g17231.t1 Montipora_capitata_HIv3___RNAseq.g17232.t1 Montipora_capitata_HIv3___RNAseq.g17233.t2 Montipora_capitata_HIv3___RNAseq.g22278.t1a Montipora_capitata_HIv3___RNAseq.g2386.t1 Mon…
OG0000446: Montipora_capitata_HIv3___RNAseq.g12277.t1 Montipora_capitata_HIv3___RNAseq.g14320.t1 Montipora_capitata_HIv3___RNAseq.g19657.t1 Montipora_capitata_HIv3___RNAseq.g20373.t1 Montipora_capitata_HIv3___RNAseq.g23895.t1 Montipora_capitata_HIv3___RNAseq.g35729.t1 Montipora_capitata_HIv3___RNAseq.g48316.t1 Montipora_capitata_HIv3___RNAseq.g48324.t1 Montipora_capitata_HIv3___RNAseq.g48937.t1 M…
OG0000447: Montipora_capitata_HIv3___RNAseq.g46140.t1 Montipora_capitata_HIv3___RNAseq.g46141.t1 Montipora_capitata_HIv3___RNAseq.g46246.t1 Montipora_capitata_HIv3___RNAseq.g46265.t1 Montipora_capitata_HIv3___TS.g409.t1 Montipora_capitata_HIv3___TS.g412.t1 Montipora_capitata_HIv3___TS.g525.t2 Montipora_capitata_HIv3___TS.g535.t1 Peff_00008618 Peff_00028804 Peff_00029007 Peff_00029056 Peff_0002906…
OG0000448: Montipora_capitata_HIv3___RNAseq.g16790.t1 Montipora_capitata_HIv3___RNAseq.g16806.t1 Montipora_capitata_HIv3___RNAseq.g16944.t1 Montipora_capitata_HIv3___RNAseq.g22379.t1 Montipora_capitata_HIv3___RNAseq.g28634.t1 Montipora_capitata_HIv3___RNAseq.g41908.t1 Montipora_capitata_HIv3___RNAseq.g43713.t1a Montipora_capitata_HIv3___RNAseq.g5728.t1 Montipora_capitata_HIv3___RNAseq.g5729.t1 Mo…
OG0000449: Montipora_capitata_HIv3___RNAseq.g3343.t1 Montipora_capitata_HIv3___RNAseq.g37425.t1 Montipora_capitata_HIv3___RNAseq.g44384.t1b Montipora_capitata_HIv3___TS.g40899.t1 Peff_00021861 Peff_00021862 Peff_00021863 Peff_00021865 Peff_00021866 Peff_00021867 Peff_00021868 Peff_00021881 Peff_00021882 Plob_00001673 Plob_00001687 Plob_00001690 Plob_00010753 Plob_00010754 Plob_00010758 Pocillopor…
OG0000450: Montipora_capitata_HIv3___RNAseq.g45029.t1 Montipora_capitata_HIv3___TS.g33967.t1 Montipora_capitata_HIv3___TS.g46128.t2 Peff_00008439 Peff_00015485 Peff_00015795 Peff_00033638 Plob_00027279 Plob_00027332 Plob_00027333 Plob_00027334 Plob_00027335 Plob_00036416 Plob_00036418 Plob_00036419 Plob_00036420 Plob_00036427 Pocillopora_acuta_HIv2___RNAseq.g1043.t1 Pocillopora_acuta_HIv2___RNAse…
OG0000451: Peff_00006477 Peff_00006789 Peff_00006813 Peff_00017660 Peff_00024013 Peff_00024015 Peff_00024041 Peff_00024838 Peff_00024841 Plob_00010036 Plob_00026449 Plob_00043958 QW917_034959-T1 QW917_035078-T1 XP_029195867.1 XP_029210040.2 XP_044164271.1 XP_044164373.1 XP_044167970.1 XP_044170281.1 XP_044170282.1 XP_044170283.1 XP_044170284.1 XP_044170285.1 XP_044170286.1 XP_044170287.1 XP_04417…
OG0000452: Montipora_capitata_HIv3___TS.g2373.t1 Peff_00018407 Peff_00022094 Peff_00025438 Peff_00031713 Peff_00031714 Plob_00000022 Plob_00011010 Plob_00011071 Plob_00011077 Plob_00012536 Plob_00013344 Plob_00015538 Plob_00015899 Plob_00017752 Plob_00018711 Plob_00019149 Plob_00021039 Plob_00021976 Plob_00022157 Plob_00023715 Plob_00023767 Plob_00024626 Plob_00025468 Plob_00026019 Plob_00026742 …
OG0000453: Montipora_capitata_HIv3___RNAseq.g7488.t2 Montipora_capitata_HIv3___RNAseq.g9031.t1 Peff_00000002 Peff_00002834 Peff_00007162 Peff_00016702 Peff_00016703 Peff_00016705 Peff_00016706 Peff_00018169 Peff_00018183 Peff_00025307 Plob_00024900 Plob_00027791 Plob_00028836 Plob_00028840 Plob_00028842 Plob_00037996 Pocillopora_acuta_HIv2___RNAseq.g15102.t1 Pocillopora_acuta_HIv2___RNAseq.g16095…
OG0000454: Montipora_capitata_HIv3___RNAseq.g11896.t1 Montipora_capitata_HIv3___RNAseq.g21220.t1 Montipora_capitata_HIv3___RNAseq.g23873.t1 Montipora_capitata_HIv3___RNAseq.g25674.t1 Montipora_capitata_HIv3___RNAseq.g28422.t1 Montipora_capitata_HIv3___RNAseq.g29111.t1 Montipora_capitata_HIv3___RNAseq.g29112.t1 Montipora_capitata_HIv3___RNAseq.g3207.t1 Montipora_capitata_HIv3___RNAseq.g45494.t1 Mo…
OG0000455: Plob_00039196 Plob_00039198 Plob_00039200 Plob_00039201 Plob_00039202 Plob_00039204 Plob_00039205 Plob_00039206 Plob_00039208 Plob_00039209 Plob_00039213 Plob_00039215 Plob_00039216 Plob_00039218 Plob_00039223 Plob_00039224 Plob_00039226 Plob_00039227 Plob_00039228 Plob_00039234 Plob_00039238 Plob_00039242 Plob_00039244 Plob_00039247 Plob_00039248 Plob_00039249 Plob_00039262 Plob_00039…
OG0000456: Montipora_capitata_HIv3___RNAseq.g11407.t1 Montipora_capitata_HIv3___RNAseq.g11526.t1 Montipora_capitata_HIv3___RNAseq.g12334.t1 Montipora_capitata_HIv3___RNAseq.g16590.t1 Montipora_capitata_HIv3___RNAseq.g2299.t1 Montipora_capitata_HIv3___RNAseq.g23273.t1 Montipora_capitata_HIv3___RNAseq.g23274.t1 Montipora_capitata_HIv3___RNAseq.g25530.t1 Montipora_capitata_HIv3___RNAseq.g25711.t1 Mo…
OG0000457: Montipora_capitata_HIv3___RNAseq.g10894.t1 Montipora_capitata_HIv3___RNAseq.g12194.t1 Montipora_capitata_HIv3___RNAseq.g13206.t1 Montipora_capitata_HIv3___RNAseq.g15630.t1 Montipora_capitata_HIv3___RNAseq.g17228.t1 Montipora_capitata_HIv3___RNAseq.g2287.t1 Montipora_capitata_HIv3___RNAseq.g26241.t1 Montipora_capitata_HIv3___RNAseq.g28373.t1 Montipora_capitata_HIv3___RNAseq.g28989.t1 Mo…
OG0000458: Montipora_capitata_HIv3___RNAseq.g10056.t1 Montipora_capitata_HIv3___RNAseq.g10355.t1 Montipora_capitata_HIv3___RNAseq.g17081.t1 Montipora_capitata_HIv3___RNAseq.g19827.t1 Montipora_capitata_HIv3___RNAseq.g25418.t1 Montipora_capitata_HIv3___RNAseq.g25958.t1 Montipora_capitata_HIv3___RNAseq.g26198.t1 Montipora_capitata_HIv3___RNAseq.g2724.t1 Montipora_capitata_HIv3___RNAseq.g33229.t1 Mo…
OG0000459: Montipora_capitata_HIv3___RNAseq.g47072.t1 Montipora_capitata_HIv3___TS.g1349.t1c Peff_00001079 Peff_00001080 Peff_00001083 Peff_00001084 Peff_00001085 Peff_00001089 Peff_00001090 Peff_00001094 Peff_00001096 Peff_00001097 Peff_00001098 Peff_00001099 Peff_00001100 Peff_00027400 Peff_00027418 Peff_00027430 Peff_00027445 Peff_00027477 Peff_00027478 Peff_00027497 Peff_00027504 Peff_0002750…
OG0000460: Montipora_capitata_HIv3___RNAseq.g14823.t1 Montipora_capitata_HIv3___RNAseq.g14825.t3 Montipora_capitata_HIv3___RNAseq.g30453.t1 Montipora_capitata_HIv3___RNAseq.g30458.t1 Montipora_capitata_HIv3___TS.g22915.t1 Peff_00005272 Peff_00005278 Peff_00030949 Peff_00030956 Peff_00030960 Plob_00041482 Plob_00041483 Pocillopora_acuta_HIv2___RNAseq.g14361.t1 Pocillopora_acuta_HIv2___RNAseq.g1436…
OG0000461: Montipora_capitata_HIv3___RNAseq.g11485.t1 Montipora_capitata_HIv3___RNAseq.g11486.t1 Montipora_capitata_HIv3___RNAseq.g16387.t1 Montipora_capitata_HIv3___RNAseq.g199.t1 Montipora_capitata_HIv3___RNAseq.g21751.t1 Montipora_capitata_HIv3___RNAseq.g22318.t1 Montipora_capitata_HIv3___RNAseq.g22319.t1 Montipora_capitata_HIv3___RNAseq.g23804.t1 Montipora_capitata_HIv3___RNAseq.g23989.t1 Mon…
OG0000462: Montipora_capitata_HIv3___RNAseq.g41323.t1 Montipora_capitata_HIv3___RNAseq.g41324.t1 Montipora_capitata_HIv3___RNAseq.g41325.t1 Montipora_capitata_HIv3___RNAseq.g41326.t1 Peff_00004507 Peff_00020320 Peff_00020321 Peff_00020326 Peff_00020327 Plob_00009588 Plob_00009600 Plob_00009601 Plob_00009603 Plob_00009607 Plob_00009608 Plob_00009609 Plob_00009610 Plob_00012864 Pocillopora_acuta_HI…
OG0000463: Montipora_capitata_HIv3___RNAseq.g11614.t1 Montipora_capitata_HIv3___RNAseq.g17492.t1 Montipora_capitata_HIv3___RNAseq.g18021.t1 Montipora_capitata_HIv3___RNAseq.g18023.t1 Montipora_capitata_HIv3___RNAseq.g19703.t1 Montipora_capitata_HIv3___RNAseq.g20055.t1 Montipora_capitata_HIv3___RNAseq.g20056.t1 Montipora_capitata_HIv3___RNAseq.g21069.t1 Montipora_capitata_HIv3___RNAseq.g22399.t1 M…
OG0000464: Montipora_capitata_HIv3___TS.g4497.t1 Peff_00001280 Peff_00007789 Peff_00027598 Peff_00027604 Peff_00027650 Plob_00006393 Plob_00006394 Plob_00006397 Plob_00006400 Plob_00006406 Plob_00006407 Pocillopora_acuta_HIv2___RNAseq.20164_t Pocillopora_acuta_HIv2___RNAseq.8042_t Pocillopora_acuta_HIv2___RNAseq.g3591.t1 Pocillopora_acuta_HIv2___RNAseq.g3592.t1 Pocillopora_acuta_HIv2___RNAseq.g35…
OG0000465: Montipora_capitata_HIv3___RNAseq.g10613.t1 Montipora_capitata_HIv3___RNAseq.g113.t1 Montipora_capitata_HIv3___RNAseq.g31791.t1 Montipora_capitata_HIv3___RNAseq.g3801.t1 Montipora_capitata_HIv3___RNAseq.g3802.t1 Montipora_capitata_HIv3___RNAseq.g3963.t1 Montipora_capitata_HIv3___RNAseq.g44132.t1 Montipora_capitata_HIv3___RNAseq.g5613.t1 Montipora_capitata_HIv3___RNAseq.g7973.t1 Montipor…
OG0000466: Peff_00000745 Peff_00014880 Plob_00001566 Plob_00001727 Plob_00004851 Plob_00005950 Plob_00007873 Plob_00009039 Plob_00011641 Plob_00011675 Plob_00013206 Plob_00014325 Plob_00018580 Plob_00019328 Plob_00024019 Plob_00026811 Plob_00029447 Plob_00037395 Plob_00045044 Plob_00048116 Pocillopora_acuta_HIv2___RNAseq.g24261.t1 Pocillopora_acuta_HIv2___RNAseq.g29645.t1b Pocillopora_acuta_HIv2_…
OG0000467: Montipora_capitata_HIv3___RNAseq.g256.t1 Montipora_capitata_HIv3___RNAseq.g39601.t1 Peff_00007928 Peff_00009302 Peff_00016534 Peff_00016537 Peff_00016539 Peff_00034381 Peff_00035481 Peff_00035482 Peff_00035484 Peff_00035491 Peff_00035493 Plob_00001211 Plob_00001254 Plob_00011643 Plob_00017419 Plob_00017429 Plob_00017431 Plob_00017434 Plob_00022130 Plob_00022441 Plob_00022458 Plob_00027…
OG0000468: Montipora_capitata_HIv3___RNAseq.g25078.t1 Montipora_capitata_HIv3___RNAseq.g25090.t1 Montipora_capitata_HIv3___TS.g8260.t1 Montipora_capitata_HIv3___TS.g8284.t1 Peff_00011977 Peff_00011978 Peff_00011979 Peff_00011980 Peff_00011981 Peff_00011982 Peff_00011987 Peff_00011988 Peff_00011989 Peff_00011991 Peff_00011996 Peff_00011997 Peff_00011998 Peff_00012000 Plob_00042801 Plob_00042810 Pl…
OG0000469: Montipora_capitata_HIv3___RNAseq.g26955.t1 Peff_00007847 Peff_00033285 Plob_00002844 Plob_00002854 Plob_00021790 Plob_00029213 Plob_00029216 Plob_00029219 Plob_00029223 Plob_00029225 Plob_00029228 Plob_00029229 Plob_00029230 Plob_00029232 Plob_00035153 Plob_00035156 Plob_00035158 Plob_00035160 Plob_00035161 Plob_00035164 Plob_00035167 Plob_00035169 Plob_00035170 Plob_00035173 Plob_0003…
OG0000470: Montipora_capitata_HIv3___RNAseq.g1127.t1 Montipora_capitata_HIv3___RNAseq.g1128.t1 Montipora_capitata_HIv3___RNAseq.g16745.t1 Montipora_capitata_HIv3___RNAseq.g21380.t1 Montipora_capitata_HIv3___RNAseq.g23146.t1 Montipora_capitata_HIv3___RNAseq.g28845.t1 Montipora_capitata_HIv3___RNAseq.g31077.t1 Montipora_capitata_HIv3___RNAseq.g31458.t1 Montipora_capitata_HIv3___RNAseq.g31648.t1 Mon…
OG0000471: Montipora_capitata_HIv3___RNAseq.g1647.t1 Montipora_capitata_HIv3___RNAseq.g22890.t1 Montipora_capitata_HIv3___RNAseq.g26938.t1 Montipora_capitata_HIv3___RNAseq.g29752.t2 Montipora_capitata_HIv3___RNAseq.g29806.t1 Montipora_capitata_HIv3___RNAseq.g32657.t1 Montipora_capitata_HIv3___RNAseq.g34089.t1 Montipora_capitata_HIv3___RNAseq.g36455.t1 Montipora_capitata_HIv3___RNAseq.g37405.t1 Mo…
OG0000472: Montipora_capitata_HIv3___RNAseq.g10644.t1 Montipora_capitata_HIv3___RNAseq.g1343.t1 Montipora_capitata_HIv3___RNAseq.g20592.t1 Montipora_capitata_HIv3___RNAseq.g31437.t1 Montipora_capitata_HIv3___RNAseq.g32826.t1 Montipora_capitata_HIv3___RNAseq.g37835.t1 Montipora_capitata_HIv3___RNAseq.g37836.t1 Montipora_capitata_HIv3___RNAseq.g37886.t1 Montipora_capitata_HIv3___RNAseq.g42176.t1 Mo…
OG0000473: Montipora_capitata_HIv3___TS.g34012.t1 Peff_00030137 Peff_00033020 Peff_00033025 Peff_00035323 Peff_00035326 Peff_00035331 Plob_00021040 Plob_00021042 Plob_00021043 Plob_00021282 Plob_00021283 Plob_00021286 Plob_00021291 Plob_00021293 Plob_00021297 Plob_00021301 Plob_00021305 Plob_00031384 Plob_00031399 Plob_00047375 Plob_00047676 Plob_00047685 Plob_00047686 Plob_00047693 Pocillopora_a…
OG0000474: Montipora_capitata_HIv3___RNAseq.g10104.t1 Montipora_capitata_HIv3___RNAseq.g14141.t1 Montipora_capitata_HIv3___RNAseq.g15496.t1 Montipora_capitata_HIv3___RNAseq.g31695.t1 Montipora_capitata_HIv3___RNAseq.g32269.t1 Montipora_capitata_HIv3___RNAseq.g42175.t1 Montipora_capitata_HIv3___TS.g3946.t1 Montipora_capitata_HIv3___TS.g45814.t1 Peff_00000292 Peff_00000812 Peff_00001822 Peff_000104…
OG0000475: Montipora_capitata_HIv3___RNAseq.g10045.t1 Montipora_capitata_HIv3___RNAseq.g10132.t1 Montipora_capitata_HIv3___RNAseq.g11106.t1b Montipora_capitata_HIv3___RNAseq.g12914.t1 Montipora_capitata_HIv3___RNAseq.g12915.t1 Montipora_capitata_HIv3___RNAseq.g17440.t1 Montipora_capitata_HIv3___RNAseq.g21843.t1 Montipora_capitata_HIv3___RNAseq.g25338.t1 Montipora_capitata_HIv3___RNAseq.g25615.t1 …
OG0000476: Montipora_capitata_HIv3___RNAseq.g11649.t1 Montipora_capitata_HIv3___RNAseq.g13358.t1 Montipora_capitata_HIv3___RNAseq.g13359.t1 Montipora_capitata_HIv3___RNAseq.g13915.t1 Montipora_capitata_HIv3___RNAseq.g20967.t1 Montipora_capitata_HIv3___RNAseq.g21515.t1 Montipora_capitata_HIv3___RNAseq.g22619.t1 Montipora_capitata_HIv3___RNAseq.g23461.t1 Montipora_capitata_HIv3___RNAseq.g24257.t1 M…
OG0000477: Montipora_capitata_HIv3___RNAseq.g13501.t1 Montipora_capitata_HIv3___RNAseq.g17480.t1 Montipora_capitata_HIv3___RNAseq.g17961.t1 Montipora_capitata_HIv3___RNAseq.g19213.t1 Montipora_capitata_HIv3___RNAseq.g19456.t1 Montipora_capitata_HIv3___RNAseq.g19651.t1 Montipora_capitata_HIv3___RNAseq.g20585.t1 Montipora_capitata_HIv3___RNAseq.g21915.t1 Montipora_capitata_HIv3___RNAseq.g22201.t1 M…
OG0000478: Montipora_capitata_HIv3___RNAseq.g122.t1 Montipora_capitata_HIv3___RNAseq.g123.t1 Montipora_capitata_HIv3___RNAseq.g12472.t1 Montipora_capitata_HIv3___RNAseq.g12473.t1 Montipora_capitata_HIv3___RNAseq.g13552.t1 Montipora_capitata_HIv3___RNAseq.g13773.t1 Montipora_capitata_HIv3___RNAseq.g15833.t1 Montipora_capitata_HIv3___RNAseq.g20344.t1 Montipora_capitata_HIv3___RNAseq.g29409.t1 Monti…
OG0000479: Montipora_capitata_HIv3___RNAseq.3938_t Montipora_capitata_HIv3___RNAseq.g4591.t1b Montipora_capitata_HIv3___RNAseq.g4768.t1 Montipora_capitata_HIv3___RNAseq.g4769.t1 Montipora_capitata_HIv3___RNAseq.g4771.t1 Montipora_capitata_HIv3___RNAseq.g4772.t1 Montipora_capitata_HIv3___TS.g26463.t2 Montipora_capitata_HIv3___TS.g42119.t1 Peff_00001349 Peff_00001350 Plob_00002197 Plob_00002202 Plo…
OG0000480: Montipora_capitata_HIv3___RNAseq.g10858.t1 Montipora_capitata_HIv3___RNAseq.g1958.t1 Montipora_capitata_HIv3___RNAseq.g37872.t1 Peff_00000638 Peff_00007854 Peff_00010239 Peff_00014889 Plob_00020955 Plob_00026107 Plob_00027442 Plob_00030604 Plob_00040776 Plob_00048521 Plob_00048633 Pocillopora_acuta_HIv2___RNAseq.g21898.t1 Pocillopora_acuta_HIv2___RNAseq.g23546.t1 Pocillopora_acuta_HIv2…
OG0000481: Montipora_capitata_HIv3___RNAseq.g19646.t1 Montipora_capitata_HIv3___RNAseq.g21979.t1 Montipora_capitata_HIv3___RNAseq.g26159.t1 Montipora_capitata_HIv3___RNAseq.g28614.t1 Montipora_capitata_HIv3___RNAseq.g38127.t1 Montipora_capitata_HIv3___RNAseq.g41129.t1 Montipora_capitata_HIv3___RNAseq.g4173.t1 Montipora_capitata_HIv3___RNAseq.g41997.t1 Montipora_capitata_HIv3___RNAseq.g45193.t1 Mo…
OG0000482: Montipora_capitata_HIv3___RNAseq.g11164.t1 Montipora_capitata_HIv3___RNAseq.g1124.t1 Montipora_capitata_HIv3___RNAseq.g11836.t1 Montipora_capitata_HIv3___RNAseq.g17877.t1 Montipora_capitata_HIv3___RNAseq.g38337.t1 Montipora_capitata_HIv3___RNAseq.g4243.t1 Montipora_capitata_HIv3___RNAseq.g42979.t1 Montipora_capitata_HIv3___RNAseq.g5665.t1 Montipora_capitata_HIv3___RNAseq.g6054.t1 Monti…
OG0000483: Montipora_capitata_HIv3___RNAseq.27062_t Montipora_capitata_HIv3___RNAseq.g1673.t1 Montipora_capitata_HIv3___RNAseq.g20368.t1 Montipora_capitata_HIv3___RNAseq.g25116.t1 Montipora_capitata_HIv3___RNAseq.g28339.t1 Montipora_capitata_HIv3___RNAseq.g38405.t1 Montipora_capitata_HIv3___RNAseq.g50330.t1 Montipora_capitata_HIv3___TS.g8295.t1 Peff_00021607 Peff_00021692 Peff_00028032 Peff_00034…
OG0000484: Peff_00012719 Peff_00026855 Peff_00026949 Peff_00026961 Peff_00026980 Peff_00034463 Peff_00034464 Peff_00034465 Peff_00034467 Peff_00034527 Peff_00034528 Peff_00034530 Peff_00034531 Plob_00009171 Plob_00013970 Plob_00013995 Plob_00019115 Plob_00047324 Plob_00047326 Plob_00047331 Plob_00047332 Pocillopora_acuta_HIv2___RNAseq.g15336.t1 Pocillopora_acuta_HIv2___RNAseq.g15340.t1 Pocillopor…
OG0000485: Montipora_capitata_HIv3___RNAseq.g39414.t1 Montipora_capitata_HIv3___RNAseq.g39466.t1 Montipora_capitata_HIv3___RNAseq.g39484.t1 Montipora_capitata_HIv3___RNAseq.g39525.t1 Peff_00007914 Peff_00007917 Peff_00007921 Peff_00007923 Peff_00007925 Peff_00007926 Peff_00007927 Peff_00009300 Peff_00009301 Peff_00009303 Peff_00009777 Peff_00019641 Peff_00034341 Peff_00034342 Peff_00034343 Peff_0…
OG0000486: Montipora_capitata_HIv3___RNAseq.g13186.t1 Montipora_capitata_HIv3___RNAseq.g1735.t1 Montipora_capitata_HIv3___RNAseq.g17863.t1 Montipora_capitata_HIv3___RNAseq.g17953.t1 Montipora_capitata_HIv3___RNAseq.g18028.t1 Montipora_capitata_HIv3___RNAseq.g23824.t1 Montipora_capitata_HIv3___RNAseq.g24451.t1 Montipora_capitata_HIv3___RNAseq.g25688.t1 Montipora_capitata_HIv3___RNAseq.g25742.t1 Mo…
OG0000487: Montipora_capitata_HIv3___RNAseq.g10845.t1 Montipora_capitata_HIv3___RNAseq.g13662.t1 Montipora_capitata_HIv3___RNAseq.g14180.t1 Montipora_capitata_HIv3___RNAseq.g15480.t1 Montipora_capitata_HIv3___RNAseq.g20907.t1 Montipora_capitata_HIv3___RNAseq.g31163.t1 Montipora_capitata_HIv3___RNAseq.g60.t1 Montipora_capitata_HIv3___TS.g11827.t1 Montipora_capitata_HIv3___TS.g43683.t1d Montipora_c…
OG0000488: Montipora_capitata_HIv3___RNAseq.g49511.t1 Peff_00011076 Peff_00011420 Peff_00021438 Peff_00034028 Plob_00030222 Pocillopora_acuta_HIv2___RNAseq.g12008.t1 Pocillopora_acuta_HIv2___RNAseq.g6194.t1 Pocillopora_acuta_HIv2___TS.g23051.t1 Pocillopora_acuta_HIv2___TS.g31240.t1 Pocillopora_meandrina_HIv1___RNAseq.g16663.t1 Pocillopora_meandrina_HIv1___RNAseq.g25827.t1 Pocillopora_meandrina_HI…
OG0000489: Montipora_capitata_HIv3___RNAseq.g18839.t1 Montipora_capitata_HIv3___RNAseq.g19218.t1 Montipora_capitata_HIv3___RNAseq.g22000.t1 Montipora_capitata_HIv3___RNAseq.g25450.t1 Montipora_capitata_HIv3___RNAseq.g28101.t1 Montipora_capitata_HIv3___RNAseq.g49208.t1 Montipora_capitata_HIv3___TS.g44040.t1 Peff_00000174 Peff_00000175 Peff_00018032 Peff_00026618 Peff_00032994 Plob_00008492 Plob_00…
OG0000490: Montipora_capitata_HIv3___RNAseq.g11054.t1 Montipora_capitata_HIv3___RNAseq.g16303.t1 Montipora_capitata_HIv3___RNAseq.g27757.t1 Peff_00000770 Peff_00003500 Peff_00005235 Peff_00005246 Peff_00012955 Peff_00013782 Peff_00014274 Peff_00015301 Peff_00023123 Peff_00023130 Peff_00023782 Peff_00025661 Peff_00025736 Peff_00027282 Peff_00031996 Peff_00032568 Peff_00032585 Peff_00033228 Peff_00…
OG0000491: Montipora_capitata_HIv3___RNAseq.11846_t Montipora_capitata_HIv3___RNAseq.33465_t Montipora_capitata_HIv3___RNAseq.38617_t Montipora_capitata_HIv3___RNAseq.4097_t Montipora_capitata_HIv3___RNAseq.g10733.t1 Montipora_capitata_HIv3___RNAseq.g14047.t1 Montipora_capitata_HIv3___RNAseq.g160.t1 Montipora_capitata_HIv3___RNAseq.g1698.t1 Montipora_capitata_HIv3___RNAseq.g2087.t1 Montipora_capi…
OG0000492: Montipora_capitata_HIv3___RNAseq.g10550.t1 Montipora_capitata_HIv3___RNAseq.g38310.t1 Montipora_capitata_HIv3___RNAseq.g45827.t1 Montipora_capitata_HIv3___RNAseq.g48857.t1 Montipora_capitata_HIv3___RNAseq.g9419.t1b Montipora_capitata_HIv3___TS.g30647.t1 Montipora_capitata_HIv3___TS.g37398.t1 Montipora_capitata_HIv3___TS.g42231.t1 Montipora_capitata_HIv3___TS.g49631.t1 Peff_00021760 Pef…
OG0000493: Montipora_capitata_HIv3___RNAseq.g7353.t1 Peff_00018077 Peff_00026277 Peff_00026321 Plob_00043440 Plob_00043447 Plob_00043448 Pocillopora_acuta_HIv2___TS.g20483.t1 Porites_compressa_HIv1___RNAseq.g40917.t1 Porites_compressa_HIv1___RNAseq.g40924.t1 Porites_compressa_HIv1___TS.g3648.t1 Porites_compressa_HIv1___TS.g3653.t1 QW917_014658-T1 QW917_014894-T1 QW917_014895-T1 QW917_014907-T1 XP…
OG0000494: Montipora_capitata_HIv3___RNAseq.g10821.t1 Montipora_capitata_HIv3___RNAseq.g22354.t1 Montipora_capitata_HIv3___RNAseq.g30834.t1 Montipora_capitata_HIv3___TS.g23275.t1 Montipora_capitata_HIv3___TS.g39143.t1 Peff_00006191 Peff_00017192 Pocillopora_acuta_HIv2___RNAseq.g16676.t1a Pocillopora_acuta_HIv2___RNAseq.g27992.t1 Pocillopora_acuta_HIv2___RNAseq.g30492.t1 Pocillopora_meandrina_HIv1…
OG0000495: Montipora_capitata_HIv3___RNAseq.g10612.t1 Montipora_capitata_HIv3___RNAseq.g11081.t1 Montipora_capitata_HIv3___RNAseq.g14317.t1 Montipora_capitata_HIv3___RNAseq.g22264.t1 Montipora_capitata_HIv3___RNAseq.g32822.t1 Montipora_capitata_HIv3___RNAseq.g32959.t1b Montipora_capitata_HIv3___RNAseq.g37988.t1 Montipora_capitata_HIv3___RNAseq.g42250.t1 Montipora_capitata_HIv3___RNAseq.g49067.t1b…
OG0000496: Montipora_capitata_HIv3___RNAseq.g17171.t1 Montipora_capitata_HIv3___RNAseq.g20334.t1 Montipora_capitata_HIv3___RNAseq.g28127.t1 Montipora_capitata_HIv3___RNAseq.g34060.t1 Montipora_capitata_HIv3___RNAseq.g34648.t1 Montipora_capitata_HIv3___RNAseq.g38624.t1 Montipora_capitata_HIv3___RNAseq.g46412.t1 Montipora_capitata_HIv3___RNAseq.g46413.t1 Montipora_capitata_HIv3___RNAseq.g9318.t1 Mo…
OG0000497: Montipora_capitata_HIv3___RNAseq.g3126.t1 Montipora_capitata_HIv3___RNAseq.g3137.t1 Montipora_capitata_HIv3___RNAseq.g3140.t1 Montipora_capitata_HIv3___RNAseq.g31760.t1 Montipora_capitata_HIv3___RNAseq.g3224.t1 Montipora_capitata_HIv3___RNAseq.g3226.t2 Montipora_capitata_HIv3___RNAseq.g3228.t1 Montipora_capitata_HIv3___RNAseq.g4160.t1b Montipora_capitata_HIv3___RNAseq.g7556.t1 Montipor…
OG0000498: Montipora_capitata_HIv3___RNAseq.g24048.t1 Montipora_capitata_HIv3___RNAseq.g28537.t1 Montipora_capitata_HIv3___RNAseq.g40333.t1 Montipora_capitata_HIv3___RNAseq.g40338.t1 Montipora_capitata_HIv3___RNAseq.g42451.t1 Montipora_capitata_HIv3___RNAseq.g8219.t1 Montipora_capitata_HIv3___RNAseq.g8389.t1 Montipora_capitata_HIv3___TS.g19389.t1 Montipora_capitata_HIv3___TS.g23983.t1 Peff_000098…
OG0000499: Montipora_capitata_HIv3___RNAseq.g2901.t1 Montipora_capitata_HIv3___RNAseq.g2902.t1 Montipora_capitata_HIv3___RNAseq.g45549.t1 Montipora_capitata_HIv3___RNAseq.g45570.t1 Montipora_capitata_HIv3___RNAseq.g45571.t1 Montipora_capitata_HIv3___TS.g40163.t1 Peff_00011162 Peff_00011269 Peff_00011277 Peff_00011278 Peff_00011279 Plob_00004577 Plob_00004578 Plob_00004579 Plob_00006642 Plob_00022…
OG0000500: Montipora_capitata_HIv3___RNAseq.g14337.t1 Montipora_capitata_HIv3___RNAseq.g16625.t1 Montipora_capitata_HIv3___RNAseq.g17431.t1 Montipora_capitata_HIv3___RNAseq.g21569.t1 Montipora_capitata_HIv3___RNAseq.g21885.t1 Montipora_capitata_HIv3___RNAseq.g49414.t1 Montipora_capitata_HIv3___TS.g45942.t1 Peff_00004541 Peff_00014063 Peff_00019443 Peff_00019448 Peff_00029746 Peff_00033411 Plob_00…
OG0000501: Montipora_capitata_HIv3___RNAseq.g15962.t1 Montipora_capitata_HIv3___RNAseq.g15983.t1 Montipora_capitata_HIv3___RNAseq.g15990.t1 Montipora_capitata_HIv3___RNAseq.g15992.t1 Montipora_capitata_HIv3___RNAseq.g15993.t1 Montipora_capitata_HIv3___RNAseq.g19122.t1 Montipora_capitata_HIv3___RNAseq.g19123.t1 Montipora_capitata_HIv3___RNAseq.g19134.t1 Montipora_capitata_HIv3___RNAseq.g19137.t1 M…
OG0000502: Montipora_capitata_HIv3___RNAseq.2226_t Montipora_capitata_HIv3___RNAseq.g12205.t1 Montipora_capitata_HIv3___RNAseq.g12530.t1 Montipora_capitata_HIv3___RNAseq.g12543.t1 Montipora_capitata_HIv3___RNAseq.g29670.t1 Montipora_capitata_HIv3___RNAseq.g40202.t2 Montipora_capitata_HIv3___RNAseq.g6592.t1 Montipora_capitata_HIv3___RNAseq.g6602.t1 Montipora_capitata_HIv3___RNAseq.g6603.t1 Montipo…
OG0000503: Montipora_capitata_HIv3___RNAseq.g42271.t1 Montipora_capitata_HIv3___RNAseq.g42302.t1 Montipora_capitata_HIv3___RNAseq.g42304.t1 Peff_00010889 Peff_00010895 Peff_00010896 Peff_00010897 Peff_00010903 Peff_00010905 Peff_00010908 Peff_00010909 Plob_00000971 Plob_00000973 Plob_00000980 Plob_00000982 Plob_00000985 Plob_00000988 Plob_00000992 Pocillopora_acuta_HIv2___RNAseq.g8776.t1 Pocillop…
OG0000504: Montipora_capitata_HIv3___RNAseq.g16233.t1 Montipora_capitata_HIv3___RNAseq.g27541.t1 Montipora_capitata_HIv3___RNAseq.g29903.t1 Montipora_capitata_HIv3___RNAseq.g37626.t1 Montipora_capitata_HIv3___RNAseq.g37632.t1 Montipora_capitata_HIv3___RNAseq.g49751.t2b Montipora_capitata_HIv3___RNAseq.g50521.t1 Montipora_capitata_HIv3___RNAseq.g8194.t1 Montipora_capitata_HIv3___TS.g30149.t1 Monti…
OG0000505: Montipora_capitata_HIv3___RNAseq.g39620.t1 Montipora_capitata_HIv3___RNAseq.g39623.t1 Montipora_capitata_HIv3___RNAseq.g39626.t1b Montipora_capitata_HIv3___RNAseq.g39627.t1 Montipora_capitata_HIv3___RNAseq.g39629.t1 Montipora_capitata_HIv3___RNAseq.g39630.t1 Montipora_capitata_HIv3___RNAseq.g39989.t1 Montipora_capitata_HIv3___RNAseq.g39991.t1 Montipora_capitata_HIv3___RNAseq.g40196.t1 …
OG0000506: Montipora_capitata_HIv3___RNAseq.g1093.t1 Montipora_capitata_HIv3___RNAseq.g18106.t1 Montipora_capitata_HIv3___RNAseq.g19240.t1 Montipora_capitata_HIv3___RNAseq.g22793.t1 Montipora_capitata_HIv3___RNAseq.g25789.t1 Montipora_capitata_HIv3___RNAseq.g3040.t1 Montipora_capitata_HIv3___RNAseq.g36767.t1 Montipora_capitata_HIv3___RNAseq.g40194.t1 Montipora_capitata_HIv3___RNAseq.g47747.t1 Mon…
OG0000507: Montipora_capitata_HIv3___RNAseq.g12873.t1 Montipora_capitata_HIv3___RNAseq.g15539.t1 Montipora_capitata_HIv3___RNAseq.g1877.t1 Montipora_capitata_HIv3___RNAseq.g48267.t1 Montipora_capitata_HIv3___RNAseq.g603.t1 Montipora_capitata_HIv3___TS.g29678.t1 Peff_00014559 Peff_00030171 Plob_00017863 Plob_00035298 Plob_00036382 Plob_00047029 Pocillopora_meandrina_HIv1___RNAseq.g19311.t1 Pocillo…
OG0000508: Montipora_capitata_HIv3___RNAseq.g13507.t1 Montipora_capitata_HIv3___RNAseq.g24787.t1 Montipora_capitata_HIv3___RNAseq.g28185.t2a Montipora_capitata_HIv3___RNAseq.g32485.t1 Montipora_capitata_HIv3___RNAseq.g39707.t1 Montipora_capitata_HIv3___RNAseq.g40119.t1 Montipora_capitata_HIv3___TS.g13564.t1 Montipora_capitata_HIv3___TS.g14269.t1 Montipora_capitata_HIv3___TS.g15875.t1 Montipora_ca…
OG0000509: Montipora_capitata_HIv3___RNAseq.47150_t Montipora_capitata_HIv3___RNAseq.g1365.t1 Montipora_capitata_HIv3___RNAseq.g1460.t1 Montipora_capitata_HIv3___RNAseq.g21521.t1 Montipora_capitata_HIv3___RNAseq.g29386.t1 Montipora_capitata_HIv3___RNAseq.g31711.t1 Montipora_capitata_HIv3___RNAseq.g31955.t1 Montipora_capitata_HIv3___RNAseq.g42942.t1 Montipora_capitata_HIv3___RNAseq.g45234.t1 Monti…
OG0000510: Montipora_capitata_HIv3___RNAseq.g10230.t1 Montipora_capitata_HIv3___RNAseq.g11366.t1 Montipora_capitata_HIv3___RNAseq.g1621.t1 Montipora_capitata_HIv3___RNAseq.g16597.t1 Montipora_capitata_HIv3___RNAseq.g17878.t1 Montipora_capitata_HIv3___RNAseq.g24511.t1 Montipora_capitata_HIv3___RNAseq.g31377.t1 Montipora_capitata_HIv3___RNAseq.g31538.t1 Montipora_capitata_HIv3___RNAseq.g40034.t1 Mo…
OG0000511: Peff_00000401 Peff_00001963 Peff_00005153 Peff_00013059 Peff_00013065 Peff_00013077 Peff_00017701 Peff_00026884 Peff_00026886 Peff_00028367 Peff_00031584 Plob_00002584 Plob_00009679 Plob_00011693 Plob_00011989 Plob_00012913 Plob_00024000 Plob_00029810 Plob_00035249 Plob_00036489 Plob_00036491 Plob_00036500 Plob_00036502 Plob_00039274 Plob_00049596 Pocillopora_acuta_HIv2___RNAseq.g21782…
OG0000512: Montipora_capitata_HIv3___RNAseq.g1342.t1 Peff_00001842 Peff_00003410 Peff_00009283 Peff_00009914 Peff_00014036 Peff_00014037 Peff_00029809 Plob_00007973 Plob_00038485 Plob_00039145 Plob_00045055 Pocillopora_acuta_HIv2___RNAseq.g15485.t1 Pocillopora_acuta_HIv2___RNAseq.g19946.t1 Pocillopora_acuta_HIv2___RNAseq.g19996.t1 Pocillopora_acuta_HIv2___RNAseq.g19997.t1a Pocillopora_acuta_HIv2_…
OG0000513: Montipora_capitata_HIv3___RNAseq.g23966.t1 Montipora_capitata_HIv3___RNAseq.g33022.t1 Peff_00002172 Peff_00003353 Peff_00011369 Peff_00011429 Peff_00012354 Peff_00012424 Peff_00012987 Peff_00016079 Peff_00017496 Peff_00019307 Peff_00019519 Peff_00020538 Peff_00020567 Peff_00021002 Peff_00023676 Peff_00028307 Peff_00031839 Peff_00031941 Peff_00034579 Peff_00034932 Peff_00035696 Plob_000…
OG0000514: Montipora_capitata_HIv3___RNAseq.13557_t Montipora_capitata_HIv3___RNAseq.g15098.t1 Montipora_capitata_HIv3___RNAseq.g15099.t1 Montipora_capitata_HIv3___RNAseq.g15173.t1 Montipora_capitata_HIv3___TS.g10227.t1 Peff_00022514 Peff_00031396 Peff_00031398 Peff_00031399 Plob_00035105 Plob_00035107 Plob_00045349 Plob_00045350 Plob_00045351 Plob_00045352 Plob_00045355 Plob_00045356 Plob_000453…
OG0000515: Peff_00008049 Peff_00008050 Peff_00011201 Peff_00011460 Peff_00012517 Peff_00030155 Peff_00030159 Plob_00006914 Plob_00007016 Plob_00008885 Plob_00008926 Plob_00009563 Plob_00022085 Plob_00022087 Plob_00022091 Plob_00022092 Plob_00022260 Plob_00022267 Plob_00029070 Plob_00037427 Plob_00037743 Plob_00046810 Plob_00049732 Pocillopora_acuta_HIv2___RNAseq.g22799.t1 Pocillopora_acuta_HIv2__…
OG0000516: Montipora_capitata_HIv3___RNAseq.g47717.t1 Montipora_capitata_HIv3___RNAseq.g49018.t1 Peff_00005636 Peff_00011001 Pocillopora_acuta_HIv2___RNAseq.g15245.t1 Pocillopora_acuta_HIv2___RNAseq.g15855.t1 Pocillopora_acuta_HIv2___RNAseq.g15858.t1 Pocillopora_acuta_HIv2___RNAseq.g197.t1 Pocillopora_acuta_HIv2___RNAseq.g26941.t1 Pocillopora_acuta_HIv2___RNAseq.g27923.t1 Pocillopora_acuta_HIv2__…
OG0000517: Montipora_capitata_HIv3___RNAseq.g49066.t1 Montipora_capitata_HIv3___TS.g30090.t1 Montipora_capitata_HIv3___TS.g3294.t1 Peff_00016782 Plob_00007704 Plob_00007741 Plob_00010760 Plob_00038744 Plob_00046761 Pocillopora_meandrina_HIv1___RNAseq.g21904.t1 Pocillopora_meandrina_HIv1___TS.g7721.t1 Pocillopora_meandrina_HIv1___TS.g9756.t1 Porites_compressa_HIv1___RNAseq.g2687.t1 Porites_compres…
OG0000518: Montipora_capitata_HIv3___RNAseq.1688_t Montipora_capitata_HIv3___RNAseq.g21125.t1 Montipora_capitata_HIv3___RNAseq.g26592.t1 Montipora_capitata_HIv3___RNAseq.g40958.t1 Montipora_capitata_HIv3___TS.g34639.t1 Peff_00006083 Peff_00011196 Peff_00025950 Plob_00013983 Plob_00016073 Plob_00048105 Pocillopora_acuta_HIv2___RNAseq.g30499.t1 Pocillopora_acuta_HIv2___TS.g3969.t1 Pocillopora_meand…
OG0000519: Montipora_capitata_HIv3___TS.g32910.t1a Peff_00003483 Peff_00003484 Peff_00006344 Peff_00006646 Peff_00006721 Peff_00006754 Peff_00006820 Peff_00006822 Peff_00006828 Peff_00006835 Peff_00009932 Peff_00009933 Peff_00011827 Peff_00012459 Peff_00012460 Peff_00013677 Peff_00013781 Peff_00013786 Peff_00013790 Peff_00013896 Peff_00013897 Peff_00013907 Peff_00013920 Peff_00013922 Peff_0001392…
OG0000520: Montipora_capitata_HIv3___RNAseq.28173_t Montipora_capitata_HIv3___RNAseq.g28609.t1 Montipora_capitata_HIv3___RNAseq.g28611.t1 Montipora_capitata_HIv3___RNAseq.g28615.t1 Montipora_capitata_HIv3___RNAseq.g36259.t1 Montipora_capitata_HIv3___TS.g6316.t1 Montipora_capitata_HIv3___TS.g7987.t1 Peff_00031157 Peff_00031161 Peff_00031220 Peff_00032908 Peff_00033726 Plob_00047653 Plob_00047654 P…
OG0000521: Montipora_capitata_HIv3___RNAseq.g23707.t1 Montipora_capitata_HIv3___RNAseq.g23709.t1 Montipora_capitata_HIv3___RNAseq.g23710.t1 Montipora_capitata_HIv3___RNAseq.g23718.t1 Montipora_capitata_HIv3___RNAseq.g23720.t1 Montipora_capitata_HIv3___RNAseq.g41242.t1 Montipora_capitata_HIv3___RNAseq.g41247.t1 Montipora_capitata_HIv3___RNAseq.g41248.t1 Montipora_capitata_HIv3___RNAseq.g41249.t1 M…
OG0000522: Montipora_capitata_HIv3___RNAseq.g12320.t1 Montipora_capitata_HIv3___RNAseq.g15632.t1 Montipora_capitata_HIv3___RNAseq.g15633.t1 Montipora_capitata_HIv3___RNAseq.g17722.t1 Montipora_capitata_HIv3___RNAseq.g17741.t1 Montipora_capitata_HIv3___RNAseq.g17771.t1 Montipora_capitata_HIv3___RNAseq.g17772.t1 Montipora_capitata_HIv3___RNAseq.g17773.t1 Montipora_capitata_HIv3___RNAseq.g26079.t1 M…
OG0000523: Montipora_capitata_HIv3___RNAseq.g1251.t1 Montipora_capitata_HIv3___RNAseq.g13998.t1 Montipora_capitata_HIv3___RNAseq.g14315.t1 Montipora_capitata_HIv3___RNAseq.g16443.t1 Montipora_capitata_HIv3___RNAseq.g17389.t1 Montipora_capitata_HIv3___RNAseq.g17390.t1 Montipora_capitata_HIv3___RNAseq.g25355.t1 Montipora_capitata_HIv3___RNAseq.g27166.t1a Montipora_capitata_HIv3___RNAseq.g27166.t1b …
OG0000524: Montipora_capitata_HIv3___RNAseq.g19962.t1 Montipora_capitata_HIv3___TS.g33812.t1 Plob_00008918 QW917_015580-T1 XP_044164854.1 XP_044165453.1 XP_044165456.1 XP_044166898.1 XP_044166907.1 XP_044166908.1 XP_044166993.1 XP_044167007.1 XP_044167014.1 XP_044167033.1 XP_044170759.1 XP_044172077.1 XP_044172090.1 XP_044172251.1 XP_044172255.1 XP_044172260.1 XP_044172283.1 XP_044172285.1 XP_044…
OG0000525: Montipora_capitata_HIv3___RNAseq.g10249.t1 Montipora_capitata_HIv3___RNAseq.g17276.t1 Montipora_capitata_HIv3___RNAseq.g21509.t1 Montipora_capitata_HIv3___RNAseq.g21874.t1 Montipora_capitata_HIv3___RNAseq.g33491.t1 Montipora_capitata_HIv3___RNAseq.g34640.t1 Montipora_capitata_HIv3___RNAseq.g42420.t1 Montipora_capitata_HIv3___RNAseq.g47278.t1 Montipora_capitata_HIv3___RNAseq.g49063.t1 M…
OG0000526: Montipora_capitata_HIv3___RNAseq.g10623.t1 Montipora_capitata_HIv3___RNAseq.g1099.t1 Montipora_capitata_HIv3___RNAseq.g1278.t1 Montipora_capitata_HIv3___RNAseq.g13568.t1 Montipora_capitata_HIv3___RNAseq.g15697.t1 Montipora_capitata_HIv3___RNAseq.g17529.t1 Montipora_capitata_HIv3___RNAseq.g21942.t1 Montipora_capitata_HIv3___RNAseq.g21943.t1 Montipora_capitata_HIv3___RNAseq.g22195.t1d Mo…
OG0000527: Montipora_capitata_HIv3___RNAseq.g27729.t1 Montipora_capitata_HIv3___RNAseq.g27730.t1 Peff_00009307 Peff_00009319 Peff_00009320 Peff_00009324 Peff_00009325 Peff_00032667 Peff_00032668 Peff_00032670 Peff_00032672 Peff_00032673 Peff_00032678 Peff_00032679 Peff_00032681 Peff_00032682 Peff_00032683 Peff_00032783 Peff_00032784 Plob_00031100 Plob_00031101 Plob_00041343 Pocillopora_acuta_HIv2…
OG0000528: Montipora_capitata_HIv3___RNAseq.g43190.t1 Peff_00001465 Peff_00002101 Peff_00002245 Peff_00002576 Peff_00003098 Peff_00005018 Peff_00006316 Peff_00007308 Peff_00008606 Peff_00009268 Peff_00009271 Peff_00013083 Peff_00016004 Peff_00016926 Peff_00017067 Peff_00017423 Peff_00017464 Peff_00017934 Peff_00018010 Peff_00019703 Peff_00020235 Peff_00020421 Peff_00020432 Peff_00020612 Peff_0002…
OG0000529: Plob_00001487 Plob_00001504 Plob_00002923 Plob_00005998 Plob_00006610 Plob_00006989 Plob_00007535 Plob_00008806 Plob_00010659 Plob_00012167 Plob_00012878 Plob_00013600 Plob_00015800 Plob_00016541 Plob_00016910 Plob_00017193 Plob_00018047 Plob_00019886 Plob_00020284 Plob_00020827 Plob_00021191 Plob_00021882 Plob_00022047 Plob_00022517 Plob_00022691 Plob_00023138 Plob_00024541 Plob_00024…
OG0000530: Montipora_capitata_HIv3___RNAseq.g35885.t1 Montipora_capitata_HIv3___RNAseq.g37980.t1 Montipora_capitata_HIv3___RNAseq.g40073.t1 Montipora_capitata_HIv3___TS.g10463.t1 Montipora_capitata_HIv3___TS.g24890.t1 Montipora_capitata_HIv3___TS.g27618.t1 Montipora_capitata_HIv3___TS.g43488.t1 Peff_00000384 Peff_00000794 Peff_00002354 Peff_00004780 Peff_00007039 Peff_00007611 Peff_00008251 Peff_…
OG0000531: Montipora_capitata_HIv3___RNAseq.g12925.t1 Montipora_capitata_HIv3___RNAseq.g22459.t1 Montipora_capitata_HIv3___RNAseq.g26066.t1 Montipora_capitata_HIv3___TS.g14920.t1 Peff_00000394 Peff_00010655 Plob_00009514 Plob_00015283 Plob_00022758 Plob_00026608 Plob_00029125 Plob_00030785 Plob_00040076 Pocillopora_acuta_HIv2___RNAseq.g24863.t1 Pocillopora_acuta_HIv2___RNAseq.g8842.t1 Pocillopora…
OG0000532: Montipora_capitata_HIv3___RNAseq.g11307.t1 Montipora_capitata_HIv3___RNAseq.g14264.t1 Montipora_capitata_HIv3___RNAseq.g17118.t1 Montipora_capitata_HIv3___RNAseq.g19742.t1c Montipora_capitata_HIv3___RNAseq.g19850.t1 Montipora_capitata_HIv3___RNAseq.g26889.t1 Montipora_capitata_HIv3___RNAseq.g28987.t1 Montipora_capitata_HIv3___RNAseq.g33845.t1 Montipora_capitata_HIv3___RNAseq.g36281.t1 …
OG0000533: Montipora_capitata_HIv3___RNAseq.20338_t Montipora_capitata_HIv3___RNAseq.g14739.t1 Montipora_capitata_HIv3___RNAseq.g14741.t1 Montipora_capitata_HIv3___RNAseq.g14742.t1 Montipora_capitata_HIv3___RNAseq.g14757.t1 Montipora_capitata_HIv3___RNAseq.g17829.t1 Montipora_capitata_HIv3___RNAseq.g17832.t1 Montipora_capitata_HIv3___TS.g22820.t1 Montipora_capitata_HIv3___TS.g22826.t1 Peff_000194…
OG0000534: Montipora_capitata_HIv3___RNAseq.g10009.t1 Montipora_capitata_HIv3___RNAseq.g1665.t1 Montipora_capitata_HIv3___RNAseq.g18743.t1 Montipora_capitata_HIv3___RNAseq.g22178.t1 Montipora_capitata_HIv3___RNAseq.g22204.t1 Montipora_capitata_HIv3___RNAseq.g22384.t1 Montipora_capitata_HIv3___RNAseq.g23148.t1b Montipora_capitata_HIv3___RNAseq.g2383.t1 Montipora_capitata_HIv3___RNAseq.g28843.t1 Mo…
OG0000535: Montipora_capitata_HIv3___RNAseq.g23322.t1 Montipora_capitata_HIv3___RNAseq.g34646.t1b Peff_00005325 Peff_00005330 Peff_00005331 Peff_00005339 Peff_00008484 Peff_00008492 Peff_00008981 Peff_00008987 Peff_00023949 Peff_00033370 Peff_00033380 Peff_00034247 Plob_00018529 Plob_00032402 Plob_00032407 Plob_00032414 Pocillopora_acuta_HIv2___RNAseq.g10938.t1 Pocillopora_acuta_HIv2___RNAseq.g10…
OG0000536: Montipora_capitata_HIv3___RNAseq.g14945.t1 Montipora_capitata_HIv3___RNAseq.g14946.t1 Montipora_capitata_HIv3___RNAseq.g14947.t1 Montipora_capitata_HIv3___RNAseq.g14948.t1 Montipora_capitata_HIv3___RNAseq.g9414.t1 Montipora_capitata_HIv3___RNAseq.g9424.t1 Peff_00022597 Peff_00031358 Plob_00017181 Plob_00017183 Plob_00017185 Plob_00017191 Plob_00017197 Plob_00017198 Plob_00017199 Plob_0…
OG0000537: Montipora_capitata_HIv3___RNAseq.g27888.t1 Plob_00013949 Plob_00024247 Plob_00024249 Plob_00029566 Plob_00029568 Plob_00029570 Plob_00029571 Plob_00038026 Plob_00038027 Plob_00038028 Plob_00038032 Plob_00038042 Plob_00049298 Plob_00049301 Plob_00049302 Plob_00049424 Pocillopora_meandrina_HIv1___RNAseq.g11604.t1 Pocillopora_meandrina_HIv1___RNAseq.g11606.t1 Pocillopora_meandrina_HIv1___…
OG0000538: Montipora_capitata_HIv3___RNAseq.g11070.t1 Montipora_capitata_HIv3___RNAseq.g11072.t1 Montipora_capitata_HIv3___RNAseq.g13277.t1 Montipora_capitata_HIv3___RNAseq.g14126.t1 Montipora_capitata_HIv3___RNAseq.g14127.t1 Montipora_capitata_HIv3___RNAseq.g15542.t1 Montipora_capitata_HIv3___RNAseq.g15543.t1 Montipora_capitata_HIv3___RNAseq.g25798.t1 Montipora_capitata_HIv3___RNAseq.g25799.t1 M…
OG0000539: Montipora_capitata_HIv3___RNAseq.g8701.t1 Peff_00004179 Peff_00004180 Peff_00004183 Peff_00004184 Peff_00004185 Peff_00004187 Peff_00004189 Peff_00004191 Plob_00010859 Plob_00010861 Plob_00013959 Plob_00033873 Plob_00033882 Pocillopora_acuta_HIv2___RNAseq.g16758.t1 Pocillopora_acuta_HIv2___RNAseq.g16759.t1 Pocillopora_acuta_HIv2___RNAseq.g16764.t1 Pocillopora_acuta_HIv2___RNAseq.g16765…
OG0000540: Peff_00000061 Peff_00000069 Peff_00000077 Peff_00000089 Peff_00000114 Peff_00006991 Plob_00009367 Plob_00018757 Plob_00023143 Plob_00029750 Plob_00041529 Pocillopora_acuta_HIv2___RNAseq.g2630.t1a QW917_011368-T1 QW917_011420-T1 XP_044163748.1 XP_044163749.1 XP_044163750.1 XP_044163751.1 XP_044163752.1 XP_044165010.1 XP_044166073.1 XP_044166074.1 XP_044166081.1 XP_044167751.1 XP_0441678…
OG0000541: Montipora_capitata_HIv3___RNAseq.g10036.t1 Montipora_capitata_HIv3___RNAseq.g20325.t1 Montipora_capitata_HIv3___RNAseq.g20567.t1 Montipora_capitata_HIv3___RNAseq.g31889.t1 Montipora_capitata_HIv3___RNAseq.g36020.t1 Montipora_capitata_HIv3___RNAseq.g37962.t1 Montipora_capitata_HIv3___RNAseq.g38510.t1 Montipora_capitata_HIv3___RNAseq.g48903.t1 Montipora_capitata_HIv3___TS.g11978.t1 Monti…
OG0000542: Montipora_capitata_HIv3___RNAseq.g14024.t1 Montipora_capitata_HIv3___RNAseq.g19670.t1 Montipora_capitata_HIv3___RNAseq.g21206.t1 Montipora_capitata_HIv3___RNAseq.g2224.t1 Montipora_capitata_HIv3___RNAseq.g22738.t1 Montipora_capitata_HIv3___RNAseq.g23178.t1 Montipora_capitata_HIv3___RNAseq.g28246.t2 Montipora_capitata_HIv3___RNAseq.g28247.t1 Montipora_capitata_HIv3___RNAseq.g33237.t1 Mo…
OG0000543: Montipora_capitata_HIv3___RNAseq.g10067.t1 Montipora_capitata_HIv3___RNAseq.g10828.t1 Peff_00002883 Peff_00003568 Plob_00007387 Plob_00008895 Plob_00009930 Plob_00011093 Plob_00012980 Plob_00013762 Plob_00014060 Plob_00017379 Plob_00018305 Plob_00023063 Plob_00024684 Plob_00027037 Plob_00032168 Plob_00032475 Plob_00032559 Plob_00032994 Plob_00035032 Plob_00035551 Plob_00036356 Plob_000…
OG0000544: Montipora_capitata_HIv3___RNAseq.g24596.t1b Montipora_capitata_HIv3___RNAseq.g24597.t1 Peff_00032939 Peff_00032947 Plob_00004616 Plob_00012207 Plob_00012748 Plob_00015554 Plob_00019504 Plob_00021558 Plob_00021559 Plob_00021569 Plob_00021573 Plob_00021575 Plob_00021577 Plob_00021581 Plob_00021582 Plob_00021585 Plob_00026697 Plob_00038476 Plob_00040086 Plob_00041024 Plob_00041027 Plob_00…
OG0000545: Montipora_capitata_HIv3___RNAseq.g11318.t1 Montipora_capitata_HIv3___RNAseq.g11323.t1 Montipora_capitata_HIv3___RNAseq.g12351.t1 Montipora_capitata_HIv3___RNAseq.g13348.t1 Montipora_capitata_HIv3___RNAseq.g13350.t1 Montipora_capitata_HIv3___RNAseq.g14552.t1 Montipora_capitata_HIv3___RNAseq.g1874.t1 Montipora_capitata_HIv3___RNAseq.g1888.t1 Montipora_capitata_HIv3___RNAseq.g19144.t1 Mon…
OG0000546: Montipora_capitata_HIv3___RNAseq.g13175.t1 Montipora_capitata_HIv3___RNAseq.g1551.t1 Montipora_capitata_HIv3___RNAseq.g24034.t1 Montipora_capitata_HIv3___RNAseq.g24035.t1 Montipora_capitata_HIv3___RNAseq.g28412.t1 Montipora_capitata_HIv3___RNAseq.g29637.t1 Montipora_capitata_HIv3___RNAseq.g30514.t1 Montipora_capitata_HIv3___RNAseq.g30515.t1 Montipora_capitata_HIv3___RNAseq.g31372.t1 Mo…
OG0000547: Peff_00003179 Peff_00008620 Peff_00015145 Peff_00015156 Peff_00026658 Peff_00026660 Peff_00026786 Peff_00026790 Peff_00026791 Peff_00026798 Peff_00026799 Peff_00029054 Peff_00032768 Plob_00004068 Plob_00004069 Plob_00004071 Plob_00004075 Pocillopora_acuta_HIv2___RNAseq.g11905.t1 Pocillopora_acuta_HIv2___RNAseq.g14399.t1 Pocillopora_acuta_HIv2___RNAseq.g14401.t1 Pocillopora_acuta_HIv2__…
OG0000548: Peff_00021929 Peff_00021930 Peff_00021932 Peff_00021955 Plob_00004558 Plob_00004559 Plob_00012799 Plob_00014274 Plob_00014279 Plob_00014281 Plob_00014286 Plob_00016212 Plob_00016217 Plob_00016235 Plob_00016383 Plob_00017411 Plob_00018026 Plob_00018076 Plob_00024544 Plob_00026489 Plob_00026514 Plob_00028050 Plob_00030241 Plob_00032141 Plob_00032151 Plob_00036250 Plob_00036758 Plob_00046…
OG0000549: Montipora_capitata_HIv3___TS.g16632.t1 Montipora_capitata_HIv3___TS.g35659.t1 Peff_00023151 Plob_00009172 Plob_00012029 Plob_00013166 Plob_00013702 Plob_00015077 Plob_00022474 Plob_00023951 Plob_00025260 Plob_00026813 Plob_00028486 Plob_00028811 Plob_00033067 Plob_00033070 Plob_00036829 Plob_00036937 Plob_00044742 Plob_00046700 Plob_00048457 Pocillopora_acuta_HIv2___RNAseq.g10364.t1 Po…
OG0000550: Montipora_capitata_HIv3___RNAseq.g10233.t1 Montipora_capitata_HIv3___RNAseq.g14272.t1 Montipora_capitata_HIv3___RNAseq.g21118.t1 Montipora_capitata_HIv3___RNAseq.g29895.t1 Montipora_capitata_HIv3___RNAseq.g36562.t1 Montipora_capitata_HIv3___RNAseq.g3846.t1 Montipora_capitata_HIv3___RNAseq.g3876.t1 Montipora_capitata_HIv3___RNAseq.g67.t1 Montipora_capitata_HIv3___TS.g14320.t1 Montipora_…
OG0000551: Montipora_capitata_HIv3___RNAseq.6241_t Montipora_capitata_HIv3___RNAseq.g11423.t1 Montipora_capitata_HIv3___RNAseq.g11429.t1 Montipora_capitata_HIv3___RNAseq.g1392.t1 Montipora_capitata_HIv3___RNAseq.g16765.t1 Montipora_capitata_HIv3___RNAseq.g30495.t1 Montipora_capitata_HIv3___RNAseq.g32968.t1 Montipora_capitata_HIv3___RNAseq.g48377.t1 Montipora_capitata_HIv3___RNAseq.g6237.t1 Peff_0…
OG0000552: Montipora_capitata_HIv3___RNAseq.g40903.t1 Peff_00011297 Plob_00003587 Plob_00006186 Plob_00006231 Plob_00007617 Plob_00014080 Plob_00017690 Plob_00024356 Plob_00024357 Plob_00025075 Plob_00028205 Plob_00029484 Plob_00032586 Plob_00046814 Plob_00046943 Pocillopora_acuta_HIv2___RNAseq.14666_t Pocillopora_acuta_HIv2___RNAseq.g17340.t1 Pocillopora_meandrina_HIv1___RNAseq.g12930.t1 Pocillo…
OG0000553: Montipora_capitata_HIv3___RNAseq.g10216.t1 Montipora_capitata_HIv3___RNAseq.g14615.t1 Montipora_capitata_HIv3___RNAseq.g17409.t1 Montipora_capitata_HIv3___RNAseq.g19889.t1 Montipora_capitata_HIv3___RNAseq.g2411.t1a Montipora_capitata_HIv3___RNAseq.g24445.t1 Montipora_capitata_HIv3___RNAseq.g26201.t1 Montipora_capitata_HIv3___RNAseq.g28133.t1 Montipora_capitata_HIv3___RNAseq.g31239.t1 M…
OG0000554: Montipora_capitata_HIv3___RNAseq.g19571.t1 Montipora_capitata_HIv3___RNAseq.g19785.t1 Montipora_capitata_HIv3___RNAseq.g19793.t1 Montipora_capitata_HIv3___RNAseq.g20892.t1 Montipora_capitata_HIv3___RNAseq.g29549.t1 Montipora_capitata_HIv3___TS.g33128.t1 Peff_00001695 Peff_00013620 Peff_00023714 Peff_00034230 Peff_00034546 Plob_00016395 Plob_00033525 Plob_00033526 Plob_00034772 Plob_000…
OG0000555: Montipora_capitata_HIv3___RNAseq.g16028.t1 Montipora_capitata_HIv3___RNAseq.g39097.t1 Montipora_capitata_HIv3___RNAseq.g44803.t1 Montipora_capitata_HIv3___RNAseq.g44804.t1 Montipora_capitata_HIv3___RNAseq.g44805.t1 Montipora_capitata_HIv3___RNAseq.g44806.t1 Montipora_capitata_HIv3___RNAseq.g44807.t1 Montipora_capitata_HIv3___RNAseq.g44808.t1 Montipora_capitata_HIv3___RNAseq.g44809.t1 M…
OG0000556: Montipora_capitata_HIv3___RNAseq.g10376.t1 Montipora_capitata_HIv3___RNAseq.g12407.t1b Montipora_capitata_HIv3___RNAseq.g28790.t1 Montipora_capitata_HIv3___RNAseq.g29095.t1a Montipora_capitata_HIv3___RNAseq.g2974.t1 Montipora_capitata_HIv3___TS.g25254.t1 Peff_00002344 Peff_00002368 Peff_00002370 Peff_00002371 Peff_00002373 Peff_00010824 Peff_00010830 Peff_00019277 Peff_00023474 Peff_00…
OG0000557: Montipora_capitata_HIv3___RNAseq.g11457.t1 Montipora_capitata_HIv3___RNAseq.g11459.t1 Montipora_capitata_HIv3___RNAseq.g1221.t1 Montipora_capitata_HIv3___RNAseq.g14115.t1 Montipora_capitata_HIv3___RNAseq.g15533.t1 Montipora_capitata_HIv3___RNAseq.g18831.t1 Montipora_capitata_HIv3___RNAseq.g20699.t1 Montipora_capitata_HIv3___RNAseq.g24759.t1 Montipora_capitata_HIv3___RNAseq.g30480.t1 Mo…
OG0000558: Montipora_capitata_HIv3___RNAseq.g31118.t1 Montipora_capitata_HIv3___TS.g15777.t1 Peff_00006350 Peff_00009293 Peff_00009297 Peff_00016087 Peff_00016088 Peff_00016090 Peff_00016096 Peff_00016097 Peff_00016098 Peff_00016099 Peff_00016103 Peff_00016106 Peff_00016154 Peff_00016156 Peff_00016163 Peff_00016169 Peff_00029825 Peff_00030015 Peff_00032302 Peff_00034358 Peff_00034360 Peff_0003437…
OG0000559: Montipora_capitata_HIv3___RNAseq.10646_t Montipora_capitata_HIv3___RNAseq.g1222.t1 Montipora_capitata_HIv3___RNAseq.g19459.t1 Montipora_capitata_HIv3___RNAseq.g22630.t1 Montipora_capitata_HIv3___RNAseq.g23015.t1 Montipora_capitata_HIv3___RNAseq.g29254.t1 Montipora_capitata_HIv3___RNAseq.g312.t1 Montipora_capitata_HIv3___RNAseq.g31445.t1 Montipora_capitata_HIv3___RNAseq.g32514.t1 Montip…
OG0000560: Montipora_capitata_HIv3___RNAseq.g19489.t1 Montipora_capitata_HIv3___RNAseq.g2031.t1 Montipora_capitata_HIv3___RNAseq.g33425.t1 Peff_00000368 Peff_00012585 Plob_00050018 Pocillopora_acuta_HIv2___RNAseq.g12064.t1 Pocillopora_acuta_HIv2___RNAseq.g17356.t1 Pocillopora_acuta_HIv2___RNAseq.g17357.t1 Pocillopora_acuta_HIv2___RNAseq.g18663.t1 Pocillopora_acuta_HIv2___RNAseq.g18877.t1b Pocillo…
OG0000561: Montipora_capitata_HIv3___RNAseq.g29640.t1 Montipora_capitata_HIv3___RNAseq.g4567.t2a Montipora_capitata_HIv3___RNAseq.g50729.t2 Montipora_capitata_HIv3___TS.g10189.t1 Peff_00003488 Peff_00015648 Peff_00029876 Peff_00031352 Plob_00009935 Plob_00013269 Pocillopora_acuta_HIv2___RNAseq.g10017.t1 Pocillopora_acuta_HIv2___RNAseq.g10018.t1 Pocillopora_acuta_HIv2___RNAseq.g10423.t1 Pocillopor…
OG0000562: Montipora_capitata_HIv3___RNAseq.g1027.t1 Montipora_capitata_HIv3___RNAseq.g12911.t1 Montipora_capitata_HIv3___RNAseq.g24605.t1 Montipora_capitata_HIv3___RNAseq.g25098.t1 Montipora_capitata_HIv3___RNAseq.g28935.t1 Montipora_capitata_HIv3___RNAseq.g32062.t1 Montipora_capitata_HIv3___RNAseq.g35451.t1 Montipora_capitata_HIv3___RNAseq.g37363.t1 Montipora_capitata_HIv3___RNAseq.g38619.t1c M…
OG0000563: Montipora_capitata_HIv3___RNAseq.g12337.t1 Montipora_capitata_HIv3___RNAseq.g13092.t1 Montipora_capitata_HIv3___RNAseq.g14466.t1 Montipora_capitata_HIv3___RNAseq.g21760.t1 Montipora_capitata_HIv3___RNAseq.g24980.t1 Montipora_capitata_HIv3___RNAseq.g24981.t1 Montipora_capitata_HIv3___RNAseq.g28365.t1 Montipora_capitata_HIv3___RNAseq.g43046.t1 Montipora_capitata_HIv3___RNAseq.g7700.t1 Mo…
OG0000564: Montipora_capitata_HIv3___TS.g27422.t1b Montipora_capitata_HIv3___TS.g27881.t1 Plob_00025074 Plob_00039539 Porites_compressa_HIv1___RNAseq.g493.t1 Porites_compressa_HIv1___RNAseq.g494.t1 XP_044177002.1 XP_044183696.1 aten_0.1.m1.10504.m1 aten_0.1.m1.10509.m1 aten_0.1.m1.12919.m1 aten_0.1.m1.16492.m1 aten_0.1.m1.16828.m1 aten_0.1.m1.17225.m1 aten_0.1.m1.17228.m1 aten_0.1.m1.1766.m1 aten…
OG0000565: Montipora_capitata_HIv3___RNAseq.g1381.t1 Montipora_capitata_HIv3___RNAseq.g14006.t1 Montipora_capitata_HIv3___RNAseq.g2778.t1 Montipora_capitata_HIv3___RNAseq.g30692.t1 Montipora_capitata_HIv3___RNAseq.g33223.t1 Montipora_capitata_HIv3___RNAseq.g37696.t1 Montipora_capitata_HIv3___RNAseq.g40225.t1 Montipora_capitata_HIv3___RNAseq.g46391.t1 Montipora_capitata_HIv3___RNAseq.g48793.t1 Mon…
OG0000566: Montipora_capitata_HIv3___RNAseq.g46833.t1 Montipora_capitata_HIv3___RNAseq.g46839.t1 Montipora_capitata_HIv3___RNAseq.g46840.t1 Montipora_capitata_HIv3___RNAseq.g46852.t1 Montipora_capitata_HIv3___RNAseq.g46857.t1 Montipora_capitata_HIv3___RNAseq.g46859.t1 Montipora_capitata_HIv3___RNAseq.g46860.t1 Montipora_capitata_HIv3___RNAseq.g46867.t1 Montipora_capitata_HIv3___RNAseq.g46870.t1 M…
OG0000567: Montipora_capitata_HIv3___RNAseq.g18042.t1 Montipora_capitata_HIv3___RNAseq.g18046.t1 Montipora_capitata_HIv3___RNAseq.g24081.t1 Montipora_capitata_HIv3___RNAseq.g39417.t1 Montipora_capitata_HIv3___RNAseq.g39419.t1 Montipora_capitata_HIv3___RNAseq.g39424.t1 Montipora_capitata_HIv3___RNAseq.g39426.t1 Montipora_capitata_HIv3___RNAseq.g39428.t1 Montipora_capitata_HIv3___RNAseq.g39432.t1 M…
OG0000568: Montipora_capitata_HIv3___RNAseq.g20471.t1 Peff_00015069 Plob_00000012 Plob_00000439 Plob_00005475 Plob_00005616 Plob_00008406 Plob_00011760 Plob_00011762 Plob_00012901 Plob_00012919 Plob_00022062 Plob_00029175 Plob_00029736 Plob_00037375 Plob_00041628 Plob_00041639 Plob_00042443 Plob_00045213 Plob_00048582 Pocillopora_acuta_HIv2___RNAseq.g1414.t1 Pocillopora_acuta_HIv2___RNAseq.g22230…
OG0000569: Montipora_capitata_HIv3___RNAseq.g13905.t1 Montipora_capitata_HIv3___RNAseq.g14889.t1 Montipora_capitata_HIv3___RNAseq.g19160.t1 Montipora_capitata_HIv3___RNAseq.g21696.t1 Montipora_capitata_HIv3___RNAseq.g29312.t1 Montipora_capitata_HIv3___RNAseq.g29325.t1 Montipora_capitata_HIv3___RNAseq.g29628.t1 Montipora_capitata_HIv3___RNAseq.g29744.t1 Montipora_capitata_HIv3___RNAseq.g30504.t1 M…
OG0000570: Montipora_capitata_HIv3___RNAseq.g1067.t1 Montipora_capitata_HIv3___RNAseq.g1068.t1 Montipora_capitata_HIv3___RNAseq.g14463.t1 Montipora_capitata_HIv3___RNAseq.g16619.t1 Montipora_capitata_HIv3___RNAseq.g16997.t1a Montipora_capitata_HIv3___RNAseq.g17124.t1 Montipora_capitata_HIv3___RNAseq.g1939.t1 Montipora_capitata_HIv3___RNAseq.g1948.t1 Montipora_capitata_HIv3___RNAseq.g19517.t1 Mont…
OG0000571: Montipora_capitata_HIv3___RNAseq.g14307.t1 Montipora_capitata_HIv3___RNAseq.g17282.t1 Montipora_capitata_HIv3___RNAseq.g17479.t1 Montipora_capitata_HIv3___RNAseq.g20558.t1 Montipora_capitata_HIv3___RNAseq.g21070.t1 Montipora_capitata_HIv3___RNAseq.g22293.t1 Montipora_capitata_HIv3___RNAseq.g25650.t1 Montipora_capitata_HIv3___RNAseq.g29836.t1 Montipora_capitata_HIv3___RNAseq.g30003.t1 M…
OG0000572: Montipora_capitata_HIv3___RNAseq.g42098.t1 Peff_00018401 Peff_00018402 Peff_00018404 Peff_00018405 Peff_00018409 Peff_00018411 Peff_00018412 Peff_00018413 Peff_00018414 Plob_00029710 Plob_00029716 Plob_00029717 Plob_00029718 Plob_00029720 Plob_00029721 Plob_00029722 Plob_00029723 Plob_00041648 Plob_00045884 Plob_00045901 Plob_00045949 Plob_00045967 Pocillopora_acuta_HIv2___RNAseq.g1466…
OG0000573: Montipora_capitata_HIv3___TS.g5517.t1 Peff_00000789 Peff_00002110 Peff_00002959 Peff_00005270 Peff_00005585 Peff_00005595 Peff_00005669 Peff_00005673 Peff_00005677 Peff_00005701 Peff_00006987 Peff_00007460 Peff_00009229 Peff_00009231 Peff_00010387 Peff_00012641 Peff_00013461 Peff_00015088 Peff_00015297 Peff_00015310 Peff_00016593 Peff_00018182 Peff_00018820 Peff_00019779 Peff_00020011 …
OG0000574: XP_029179743.2 XP_029205833.2 XP_029208568.2 XP_029210065.2 XP_044163929.1 XP_044165640.1 XP_044165987.1 XP_044166391.1 XP_044166762.1 XP_044166916.1 XP_044167186.1 XP_044167260.1 XP_044167425.1 XP_044167426.1 XP_044167641.1 XP_044167784.1 XP_044169145.1 XP_044169153.1 XP_044169269.1 XP_044169816.1 XP_044170036.1 XP_044170202.1 XP_044171435.1 XP_044171619.1 XP_044171620.1 XP_044171668.…
OG0000575: Montipora_capitata_HIv3___RNAseq.g4522.t1 Montipora_capitata_HIv3___TS.g40421.t1 Peff_00004396 Peff_00021696 Peff_00022804 Peff_00028401 Peff_00031069 Plob_00001223 Plob_00024791 Pocillopora_meandrina_HIv1___RNAseq.g11330.t1b Pocillopora_meandrina_HIv1___RNAseq.g14186.t1 Pocillopora_meandrina_HIv1___RNAseq.g14190.t1 Pocillopora_meandrina_HIv1___RNAseq.g16208.t1 Pocillopora_meandrina_HI…
OG0000576: Montipora_capitata_HIv3___RNAseq.g22277.t1a Montipora_capitata_HIv3___RNAseq.g30634.t1 Montipora_capitata_HIv3___RNAseq.g30654.t1 Montipora_capitata_HIv3___RNAseq.g38053.t1 Montipora_capitata_HIv3___TS.g35787.t1b Montipora_capitata_HIv3___TS.g9397.t1 Peff_00000430 Peff_00005409 Peff_00007875 Peff_00022492 Peff_00024216 Peff_00029455 Peff_00032815 Peff_00035109 Plob_00016070 Plob_000230…
OG0000577: Montipora_capitata_HIv3___RNAseq.g1671.t1 Montipora_capitata_HIv3___RNAseq.g23204.t1a Montipora_capitata_HIv3___RNAseq.g32568.t1 Montipora_capitata_HIv3___RNAseq.g33433.t1 Montipora_capitata_HIv3___RNAseq.g38290.t1 Montipora_capitata_HIv3___RNAseq.g48168.t1 Montipora_capitata_HIv3___RNAseq.g49701.t1 Montipora_capitata_HIv3___RNAseq.g9927.t1b Montipora_capitata_HIv3___TS.g3125.t1 Montip…
OG0000578: Montipora_capitata_HIv3___RNAseq.20956_t Montipora_capitata_HIv3___RNAseq.20957_t Montipora_capitata_HIv3___RNAseq.g44489.t1 Montipora_capitata_HIv3___TS.g25534.t2 Peff_00015540 Plob_00000670 Plob_00000726 Plob_00000885 Plob_00006107 Plob_00006109 Plob_00006110 Plob_00006119 Plob_00006176 Plob_00006205 Plob_00006227 Plob_00006229 Plob_00006232 Plob_00007135 Plob_00020050 Plob_00027187 …
OG0000579: Montipora_capitata_HIv3___RNAseq.g20693.t1 Montipora_capitata_HIv3___RNAseq.g20694.t1 Montipora_capitata_HIv3___RNAseq.g20721.t1 Montipora_capitata_HIv3___RNAseq.g22591.t1 Montipora_capitata_HIv3___RNAseq.g26700.t1 Montipora_capitata_HIv3___RNAseq.g36853.t1 Montipora_capitata_HIv3___RNAseq.g36956.t1 Montipora_capitata_HIv3___RNAseq.g36957.t1 Montipora_capitata_HIv3___TS.g9940.t1 Peff_0…
OG0000580: Montipora_capitata_HIv3___RNAseq.g25444.t1 Montipora_capitata_HIv3___TS.g50614.t1 Peff_00009460 Peff_00009461 Peff_00009464 Peff_00010651 Peff_00016316 Peff_00034543 Plob_00007659 Plob_00025498 Plob_00039900 Pocillopora_acuta_HIv2___RNAseq.g28338.t1a Pocillopora_acuta_HIv2___RNAseq.g6985.t1 Pocillopora_acuta_HIv2___RNAseq.g734.t1 Pocillopora_acuta_HIv2___TS.g27323.t1a Pocillopora_acuta…
OG0000581: Peff_00003187 Peff_00011249 Peff_00011250 Peff_00011532 Peff_00011537 Peff_00011554 Peff_00011568 Peff_00011576 Peff_00011700 Peff_00011711 Peff_00011724 Peff_00014303 Peff_00015832 Peff_00015833 Peff_00015835 Peff_00015839 Peff_00015840 Peff_00015842 Peff_00016299 Peff_00016300 Peff_00016302 Peff_00016305 Peff_00016307 Peff_00023625 Peff_00024939 Plob_00004127 Plob_00004128 Plob_00011…
OG0000582: Montipora_capitata_HIv3___RNAseq.g10625.t1 Montipora_capitata_HIv3___RNAseq.g1325.t1 Montipora_capitata_HIv3___RNAseq.g17181.t1 Montipora_capitata_HIv3___RNAseq.g19176.t1 Montipora_capitata_HIv3___RNAseq.g22289.t1 Montipora_capitata_HIv3___RNAseq.g32894.t1 Montipora_capitata_HIv3___RNAseq.g38758.t1 Montipora_capitata_HIv3___RNAseq.g43151.t1 Montipora_capitata_HIv3___TS.g19783.t1b Monti…
OG0000583: Montipora_capitata_HIv3___RNAseq.g30213.t1 Peff_00007065 Peff_00007071 Peff_00007073 Peff_00007076 Peff_00023339 Peff_00023340 Peff_00023350 Peff_00023428 Peff_00023434 Peff_00023437 Peff_00023439 Peff_00023441 Peff_00023444 Peff_00023450 Peff_00023452 Peff_00023454 Peff_00023456 Peff_00023458 Plob_00016461 Plob_00047868 Plob_00047894 Plob_00047900 Pocillopora_acuta_HIv2___RNAseq.g3344…
OG0000584: Montipora_capitata_HIv3___RNAseq.g28438.t1 Montipora_capitata_HIv3___RNAseq.g30280.t1 Montipora_capitata_HIv3___TS.g46744.t1b Peff_00004829 Peff_00004835 Plob_00004659 Plob_00004661 Plob_00015533 Plob_00016326 Plob_00019427 Plob_00049097 Pocillopora_acuta_HIv2___RNAseq.g21392.t1 Pocillopora_acuta_HIv2___RNAseq.g23599.t1 Pocillopora_acuta_HIv2___TS.g2276.t1 Pocillopora_acuta_HIv2___TS.g…
OG0000585: Montipora_capitata_HIv3___RNAseq.g1010.t1 Montipora_capitata_HIv3___RNAseq.g1011.t1 Montipora_capitata_HIv3___RNAseq.g1066.t1 Montipora_capitata_HIv3___RNAseq.g12534.t1 Montipora_capitata_HIv3___RNAseq.g15426.t1 Montipora_capitata_HIv3___RNAseq.g15427.t1 Montipora_capitata_HIv3___RNAseq.g17000.t1 Montipora_capitata_HIv3___RNAseq.g17123.t1 Montipora_capitata_HIv3___RNAseq.g237.t1 Montip…
OG0000586: Montipora_capitata_HIv3___RNAseq.g20626.t1 Plob_00000583 Plob_00002401 Plob_00027512 Plob_00032206 Plob_00035042 Plob_00036953 Plob_00042566 Porites_compressa_HIv1___RNAseq.g1122.t1 Porites_compressa_HIv1___RNAseq.g13333.t1 Porites_compressa_HIv1___RNAseq.g16167.t1 Porites_compressa_HIv1___RNAseq.g255.t1 Porites_compressa_HIv1___RNAseq.g28203.t1 Porites_compressa_HIv1___RNAseq.g30497.t…
OG0000587: Montipora_capitata_HIv3___RNAseq.g40578.t1 Montipora_capitata_HIv3___RNAseq.g40579.t1 Montipora_capitata_HIv3___TS.g47027.t2 Peff_00002692 Peff_00021288 Peff_00021289 Peff_00022295 Peff_00022299 Plob_00026529 Plob_00026534 Plob_00026543 Plob_00040098 Plob_00048284 Plob_00048289 Plob_00048292 Plob_00048293 Plob_00048294 Plob_00048297 Pocillopora_acuta_HIv2___RNAseq.g24378.t1 Pocillopora…
OG0000588: Montipora_capitata_HIv3___RNAseq.g16517.t1 Montipora_capitata_HIv3___RNAseq.g21288.t1 Montipora_capitata_HIv3___RNAseq.g22363.t1 Montipora_capitata_HIv3___RNAseq.g249.t1 Montipora_capitata_HIv3___RNAseq.g25053.t1 Montipora_capitata_HIv3___RNAseq.g30828.t1 Montipora_capitata_HIv3___RNAseq.g33865.t1 Montipora_capitata_HIv3___RNAseq.g9387.t1 Montipora_capitata_HIv3___TS.g28310.t1 Montipor…
OG0000589: Montipora_capitata_HIv3___RNAseq.g11013.t1 Montipora_capitata_HIv3___RNAseq.g11076.t1 Montipora_capitata_HIv3___RNAseq.g15216.t1 Montipora_capitata_HIv3___RNAseq.g22259.t1 Montipora_capitata_HIv3___RNAseq.g25219.t1 Montipora_capitata_HIv3___RNAseq.g32248.t1a Montipora_capitata_HIv3___RNAseq.g32248.t1b Montipora_capitata_HIv3___RNAseq.g44702.t1 Montipora_capitata_HIv3___RNAseq.g48379.t1…
OG0000590: Montipora_capitata_HIv3___RNAseq.g16117.t1 Montipora_capitata_HIv3___RNAseq.g16118.t1 Montipora_capitata_HIv3___RNAseq.g16812.t1 Montipora_capitata_HIv3___RNAseq.g2035.t1 Montipora_capitata_HIv3___RNAseq.g21169.t1 Montipora_capitata_HIv3___RNAseq.g26249.t1 Montipora_capitata_HIv3___RNAseq.g36659.t1 Montipora_capitata_HIv3___RNAseq.g39177.t1 Montipora_capitata_HIv3___RNAseq.g43547.t1 Mo…
OG0000591: Montipora_capitata_HIv3___RNAseq.g12182.t1 Montipora_capitata_HIv3___RNAseq.g15335.t2 Montipora_capitata_HIv3___RNAseq.g15625.t1 Montipora_capitata_HIv3___RNAseq.g16470.t1 Montipora_capitata_HIv3___RNAseq.g18650.t1 Montipora_capitata_HIv3___RNAseq.g18654.t1 Montipora_capitata_HIv3___RNAseq.g18658.t1 Montipora_capitata_HIv3___RNAseq.g18666.t1 Montipora_capitata_HIv3___RNAseq.g18671.t1 M…
OG0000592: Montipora_capitata_HIv3___RNAseq.g1885.t1b Montipora_capitata_HIv3___RNAseq.g25081.t1 Montipora_capitata_HIv3___RNAseq.g2649.t1b Montipora_capitata_HIv3___RNAseq.g2650.t1 Montipora_capitata_HIv3___RNAseq.g28298.t1 Montipora_capitata_HIv3___RNAseq.g31937.t1 Montipora_capitata_HIv3___RNAseq.g40069.t2 Montipora_capitata_HIv3___RNAseq.g43110.t1 Montipora_capitata_HIv3___RNAseq.g45636.t1 Mo…
OG0000593: Montipora_capitata_HIv3___RNAseq.g38972.t1 Montipora_capitata_HIv3___RNAseq.g4710.t1 Montipora_capitata_HIv3___TS.g12295.t1 Montipora_capitata_HIv3___TS.g16308.t1 Montipora_capitata_HIv3___TS.g31078.t1 Montipora_capitata_HIv3___TS.g3933.t1 Montipora_capitata_HIv3___TS.g6745.t1 Peff_00000289 Peff_00000599 Peff_00010190 Peff_00014526 Peff_00026651 Plob_00008398 Plob_00011602 Plob_0001341…
OG0000594: Montipora_capitata_HIv3___RNAseq.g16226.t1 Montipora_capitata_HIv3___RNAseq.g16230.t1 Montipora_capitata_HIv3___TS.g46104.t1 Peff_00002879 Peff_00002880 Peff_00002884 Peff_00002887 Peff_00002888 Peff_00002889 Peff_00002890 Peff_00006322 Peff_00006328 Peff_00006329 Plob_00044187 Plob_00044552 Plob_00044553 Plob_00044555 Plob_00044557 Plob_00044558 Plob_00044559 Plob_00047325 Plob_000473…
OG0000595: Peff_00000445 Peff_00000859 Peff_00001156 Peff_00001215 Peff_00001257 Peff_00001258 Peff_00007528 Peff_00007599 Peff_00007665 Peff_00007672 Peff_00007761 Plob_00004019 Plob_00006740 Plob_00010935 Plob_00010949 Plob_00010964 Plob_00010992 Plob_00010993 Plob_00010994 Plob_00010996 Plob_00010998 Plob_00010999 Plob_00019802 Plob_00020051 Plob_00020055 Plob_00046047 Pocillopora_acuta_HIv2__…
OG0000596: Peff_00004374 Peff_00004375 Peff_00004376 Peff_00004387 Peff_00004393 Peff_00006210 Peff_00006212 Peff_00006218 Peff_00006219 Peff_00007093 Peff_00007094 Peff_00011780 Peff_00011781 Peff_00022710 Peff_00022749 Peff_00022814 Peff_00022891 Peff_00024618 Peff_00024757 Peff_00024766 Peff_00024773 Peff_00024774 Peff_00024776 Peff_00024777 Peff_00024781 Peff_00024782 Peff_00024785 Peff_00024…
OG0000597: Montipora_capitata_HIv3___RNAseq.g1682.t1 Montipora_capitata_HIv3___RNAseq.g1974.t1 Montipora_capitata_HIv3___RNAseq.g2093.t1 Montipora_capitata_HIv3___RNAseq.g21318.t1 Montipora_capitata_HIv3___RNAseq.g22143.t1 Montipora_capitata_HIv3___RNAseq.g24592.t1 Montipora_capitata_HIv3___RNAseq.g28944.t1 Montipora_capitata_HIv3___RNAseq.g32636.t1 Montipora_capitata_HIv3___RNAseq.g34141.t1 Mont…
OG0000598: Montipora_capitata_HIv3___RNAseq.g2968.t1 Montipora_capitata_HIv3___RNAseq.g40365.t1 Montipora_capitata_HIv3___RNAseq.g41649.t1 Montipora_capitata_HIv3___RNAseq.g41701.t1 Montipora_capitata_HIv3___RNAseq.g42067.t1 Montipora_capitata_HIv3___TS.g11295.t1 Montipora_capitata_HIv3___TS.g26309.t1a Montipora_capitata_HIv3___TS.g37352.t1 Montipora_capitata_HIv3___TS.g48190.t1 Montipora_capitat…
OG0000599: Montipora_capitata_HIv3___RNAseq.g50256.t1 Montipora_capitata_HIv3___RNAseq.g50257.t1 Montipora_capitata_HIv3___TS.g4631.t2a Peff_00000818 Peff_00000881 Plob_00008622 Plob_00008627 Plob_00008632 Pocillopora_acuta_HIv2___RNAseq.g2914.t1 Pocillopora_acuta_HIv2___RNAseq.g2919.t1 Pocillopora_meandrina_HIv1___RNAseq.g10863.t1 Pocillopora_meandrina_HIv1___RNAseq.g10871.t1 Pocillopora_meandri…
OG0000600: Montipora_capitata_HIv3___RNAseq.g12187.t1 Montipora_capitata_HIv3___RNAseq.g14747.t1 Montipora_capitata_HIv3___RNAseq.g17668.t1 Montipora_capitata_HIv3___RNAseq.g17669.t1 Montipora_capitata_HIv3___RNAseq.g2029.t1 Montipora_capitata_HIv3___RNAseq.g23180.t1b Montipora_capitata_HIv3___RNAseq.g23668.t1 Montipora_capitata_HIv3___RNAseq.g31609.t1 Montipora_capitata_HIv3___RNAseq.g32899.t1 M…
OG0000601: Montipora_capitata_HIv3___RNAseq.g11199.t1 Montipora_capitata_HIv3___RNAseq.g11200.t1 Montipora_capitata_HIv3___RNAseq.g19317.t1 Montipora_capitata_HIv3___RNAseq.g27790.t1 Montipora_capitata_HIv3___RNAseq.g28243.t2 Montipora_capitata_HIv3___TS.g35749.t1 Pocillopora_acuta_HIv2___RNAseq.g10199.t1 Pocillopora_meandrina_HIv1___RNAseq.g15832.t1 Pocillopora_meandrina_HIv1___RNAseq.g3638.t1 P…
OG0000602: Montipora_capitata_HIv3___RNAseq.g30266.t1 Montipora_capitata_HIv3___RNAseq.g30348.t1 Peff_00016181 Peff_00016186 Peff_00016187 Peff_00016188 Peff_00016190 Peff_00016191 Peff_00016192 Peff_00016223 Peff_00016225 Plob_00025044 Plob_00025045 Plob_00025046 Plob_00038014 Pocillopora_acuta_HIv2___RNAseq.g30890.t1 Pocillopora_acuta_HIv2___RNAseq.g30891.t1 Pocillopora_acuta_HIv2___RNAseq.g308…
OG0000603: Montipora_capitata_HIv3___RNAseq.g10573.t1 Montipora_capitata_HIv3___RNAseq.g17551.t1 Montipora_capitata_HIv3___RNAseq.g2194.t1 Montipora_capitata_HIv3___RNAseq.g32420.t1 Montipora_capitata_HIv3___RNAseq.g50666.t1 Montipora_capitata_HIv3___TS.g35971.t1d Montipora_capitata_HIv3___TS.g39741.t1 Montipora_capitata_HIv3___TS.g39742.t1 Peff_00020203 Plob_00001342 Plob_00003463 Plob_00011275 …
OG0000604: Montipora_capitata_HIv3___RNAseq.g8959.t1 Peff_00002919 Peff_00002920 Peff_00002921 Peff_00002926 Peff_00002927 Peff_00002928 Plob_00012556 Plob_00012560 Plob_00017840 Plob_00017842 Plob_00017845 Pocillopora_acuta_HIv2___RNAseq.g15987.t1 Pocillopora_acuta_HIv2___RNAseq.g15988.t1 Pocillopora_acuta_HIv2___RNAseq.g15989.t1 Pocillopora_acuta_HIv2___RNAseq.g15990.t1 Pocillopora_acuta_HIv2__…
OG0000605: Montipora_capitata_HIv3___RNAseq.g34483.t1 Montipora_capitata_HIv3___RNAseq.g34484.t1 Montipora_capitata_HIv3___RNAseq.g34496.t1 Montipora_capitata_HIv3___RNAseq.g34499.t1 Montipora_capitata_HIv3___RNAseq.g34501.t1 Montipora_capitata_HIv3___TS.g19016.t1 Peff_00005989 Peff_00008852 Peff_00008853 Plob_00006311 Plob_00006312 Plob_00006315 Plob_00006320 Plob_00009278 Plob_00030264 Plob_000…
OG0000606: Peff_00005985 Peff_00005986 Peff_00006037 Peff_00024702 Peff_00024704 Peff_00024706 Plob_00017528 Plob_00023412 Plob_00023414 Plob_00023415 Plob_00023416 Plob_00023417 Plob_00023418 Plob_00023419 Plob_00023420 Plob_00028960 Plob_00031897 Plob_00043826 Plob_00045103 Pocillopora_acuta_HIv2___RNAseq.g18873.t1 Pocillopora_acuta_HIv2___RNAseq.g27589.t1 Pocillopora_acuta_HIv2___RNAseq.g27590…
OG0000607: Montipora_capitata_HIv3___RNAseq.g28862.t1 Montipora_capitata_HIv3___RNAseq.g41504.t1 Montipora_capitata_HIv3___RNAseq.g41506.t1 Montipora_capitata_HIv3___RNAseq.g41507.t1 Montipora_capitata_HIv3___RNAseq.g41513.t1 Montipora_capitata_HIv3___RNAseq.g41514.t1 Montipora_capitata_HIv3___RNAseq.g41515.t1 Montipora_capitata_HIv3___RNAseq.g41516.t1 Montipora_capitata_HIv3___RNAseq.g41517.t1 M…
OG0000608: Montipora_capitata_HIv3___RNAseq.g23802.t1 Montipora_capitata_HIv3___RNAseq.g23803.t1 Montipora_capitata_HIv3___RNAseq.g23982.t1 Montipora_capitata_HIv3___RNAseq.g23983.t1 Montipora_capitata_HIv3___RNAseq.g23988.t1 Montipora_capitata_HIv3___RNAseq.g24054.t1 Montipora_capitata_HIv3___RNAseq.g36051.t1 Montipora_capitata_HIv3___RNAseq.g40315.t1 Montipora_capitata_HIv3___RNAseq.g40339.t1 M…
OG0000609: Montipora_capitata_HIv3___RNAseq.g21231.t1 Montipora_capitata_HIv3___RNAseq.g22372.t1b Montipora_capitata_HIv3___RNAseq.g32785.t1 Montipora_capitata_HIv3___RNAseq.g48318.t1 Montipora_capitata_HIv3___RNAseq.g7065.t1 Montipora_capitata_HIv3___TS.g2599.t1 Plob_00010427 Plob_00010834 Plob_00011489 Plob_00015047 Plob_00018478 Plob_00032099 Porites_compressa_HIv1___RNAseq.g4081.t1 Porites_co…
OG0000610: Montipora_capitata_HIv3___RNAseq.g21996.t1 Montipora_capitata_HIv3___RNAseq.g28637.t1 Montipora_capitata_HIv3___RNAseq.g36190.t1 Montipora_capitata_HIv3___RNAseq.g43035.t1 Montipora_capitata_HIv3___RNAseq.g48736.t1a Montipora_capitata_HIv3___RNAseq.g5584.t1 Montipora_capitata_HIv3___TS.g10411.t1 Montipora_capitata_HIv3___TS.g34638.t1 Peff_00016714 Peff_00019052 Peff_00020122 Peff_00030…
OG0000611: Montipora_capitata_HIv3___RNAseq.g16072.t1 Montipora_capitata_HIv3___RNAseq.g41027.t1 Montipora_capitata_HIv3___RNAseq.g47261.t1 Montipora_capitata_HIv3___RNAseq.g5475.t1 Montipora_capitata_HIv3___TS.g35307.t1 Peff_00000753 Peff_00010384 Peff_00014089 Peff_00018063 Peff_00031059 Peff_00031303 Peff_00031376 Plob_00007146 Plob_00008150 Plob_00008819 Plob_00013203 Plob_00022207 Plob_00038…
OG0000612: Montipora_capitata_HIv3___RNAseq.17921_t Plob_00010853 Plob_00024722 Plob_00024731 Plob_00036127 Plob_00036135 Plob_00046661 Plob_00046671 Plob_00046735 Pocillopora_acuta_HIv2___TS.g23828.t1 Pocillopora_meandrina_HIv1___RNAseq.g5288.t1 Pocillopora_meandrina_HIv1___TS.g23994.t1 Porites_compressa_HIv1___RNAseq.g14566.t1a Porites_compressa_HIv1___RNAseq.g17334.t1c Porites_compressa_HIv1__…
OG0000613: Montipora_capitata_HIv3___RNAseq.g16184.t1a Montipora_capitata_HIv3___RNAseq.g1832.t1 Peff_00005779 Peff_00005784 Peff_00010266 Peff_00011597 Peff_00013016 Peff_00014597 Peff_00018956 Peff_00018963 Peff_00028132 Peff_00031181 Plob_00016463 Plob_00023282 Plob_00028391 Plob_00036740 Plob_00037849 Plob_00049589 Pocillopora_acuta_HIv2___RNAseq.g13495.t1 Pocillopora_acuta_HIv2___RNAseq.g187…
OG0000614: Montipora_capitata_HIv3___RNAseq.g40652.t1 Montipora_capitata_HIv3___RNAseq.g40653.t1 Montipora_capitata_HIv3___RNAseq.g40659.t1 Montipora_capitata_HIv3___RNAseq.g40694.t1 Peff_00022186 Plob_00022756 Plob_00022794 Plob_00022804 Plob_00022807 Plob_00022814 Plob_00022815 Plob_00022932 Plob_00022979 Plob_00023098 Pocillopora_acuta_HIv2___RNAseq.g5723.t1 Pocillopora_acuta_HIv2___TS.g13986.…
OG0000615: Montipora_capitata_HIv3___RNAseq.g15209.t1b Montipora_capitata_HIv3___RNAseq.g15211.t1 Montipora_capitata_HIv3___RNAseq.g15212.t1a Montipora_capitata_HIv3___RNAseq.g15213.t1a Montipora_capitata_HIv3___RNAseq.g23120.t1 Montipora_capitata_HIv3___RNAseq.g23121.t1 Montipora_capitata_HIv3___RNAseq.g23122.t1 Montipora_capitata_HIv3___RNAseq.g23131.t1 Montipora_capitata_HIv3___RNAseq.g23132.t…
OG0000616: Montipora_capitata_HIv3___RNAseq.g26627.t1 Montipora_capitata_HIv3___TS.g9863.t1a Peff_00011848 Peff_00011849 Peff_00011874 Peff_00011888 Peff_00011889 Peff_00011919 Peff_00012276 Peff_00012283 Peff_00012288 Peff_00012289 Peff_00012290 Peff_00012513 Peff_00012515 Peff_00012844 Peff_00022412 Peff_00025089 Peff_00030975 Peff_00030977 Peff_00032814 Peff_00035467 Peff_00035770 Plob_0003134…
OG0000617: Montipora_capitata_HIv3___RNAseq.g11584.t1 Montipora_capitata_HIv3___RNAseq.g11585.t1 Montipora_capitata_HIv3___RNAseq.g11586.t1 Montipora_capitata_HIv3___RNAseq.g11587.t1 Montipora_capitata_HIv3___RNAseq.g11588.t1 Montipora_capitata_HIv3___RNAseq.g11589.t1 Montipora_capitata_HIv3___RNAseq.g11591.t1 Montipora_capitata_HIv3___RNAseq.g11593.t1 Montipora_capitata_HIv3___RNAseq.g19823.t1 M…
OG0000618: Montipora_capitata_HIv3___RNAseq.g12446.t1 Montipora_capitata_HIv3___RNAseq.g1709.t1a Montipora_capitata_HIv3___RNAseq.g2834.t1b Montipora_capitata_HIv3___RNAseq.g2836.t1a Montipora_capitata_HIv3___RNAseq.g2837.t1b Montipora_capitata_HIv3___RNAseq.g2840.t1 Montipora_capitata_HIv3___RNAseq.g2853.t1d Montipora_capitata_HIv3___RNAseq.g2857.t1 Montipora_capitata_HIv3___RNAseq.g2863.t1 Mont…
OG0000619: Peff_00007700 Peff_00007702 Peff_00007703 Peff_00007704 Peff_00007706 Peff_00007707 Peff_00007709 Peff_00007710 Peff_00007711 Peff_00007712 Peff_00007714 Peff_00007716 Peff_00007718 Peff_00007720 Peff_00007722 Peff_00007725 Peff_00007726 Peff_00007727 Peff_00007728 Peff_00007730 Peff_00007731 Peff_00007732 Peff_00007733 Peff_00007734 Pocillopora_acuta_HIv2___TS.g25429.t1 Pocillopora_ac…
OG0000620: Peff_00018470 Peff_00034592 Plob_00031681 Plob_00033008 Pocillopora_acuta_HIv2___RNAseq.g10395.t1 Pocillopora_acuta_HIv2___RNAseq.g13040.t1 Pocillopora_acuta_HIv2___RNAseq.g16362.t1 Pocillopora_acuta_HIv2___RNAseq.g1829.t1 Pocillopora_acuta_HIv2___RNAseq.g19054.t1 Pocillopora_acuta_HIv2___RNAseq.g2039.t1 Pocillopora_acuta_HIv2___RNAseq.g21151.t1 Pocillopora_acuta_HIv2___RNAseq.g21416.t…
OG0000621: Montipora_capitata_HIv3___RNAseq.97_t Montipora_capitata_HIv3___RNAseq.g26668.t1 Montipora_capitata_HIv3___RNAseq.g2700.t1 Montipora_capitata_HIv3___TS.g40258.t1 Peff_00011930 Peff_00011938 Peff_00011972 Peff_00012008 Plob_00030097 Plob_00030108 Plob_00030120 Plob_00033129 Plob_00033132 Plob_00033141 Plob_00033153 Plob_00033162 Plob_00034029 Plob_00037873 Pocillopora_acuta_HIv2___RNAse…
OG0000622: Montipora_capitata_HIv3___RNAseq.g13747.t1a Montipora_capitata_HIv3___RNAseq.g21222.t1 Montipora_capitata_HIv3___TS.g49649.t1 Peff_00011040 Plob_00019340 Plob_00036981 Plob_00049666 Pocillopora_acuta_HIv2___RNAseq.g10882.t1 Pocillopora_acuta_HIv2___RNAseq.g23218.t1b Pocillopora_acuta_HIv2___RNAseq.g29306.t1 Pocillopora_acuta_HIv2___RNAseq.g7379.t1 Pocillopora_acuta_HIv2___RNAseq.g8321.…
OG0000623: Montipora_capitata_HIv3___RNAseq.g32406.t1 Peff_00035224 Plob_00015324 Plob_00049955 Pocillopora_acuta_HIv2___RNAseq.g24862.t1 Pocillopora_acuta_HIv2___RNAseq.g8841.t1 Pocillopora_meandrina_HIv1___RNAseq.g29082.t1 Pocillopora_meandrina_HIv1___RNAseq.g6726.t1 Porites_compressa_HIv1___RNAseq.g26757.t1 Porites_compressa_HIv1___RNAseq.g39586.t1 Porites_compressa_HIv1___RNAseq.g6009.t1 Pori…
OG0000624: Montipora_capitata_HIv3___RNAseq.g14305.t1a Montipora_capitata_HIv3___RNAseq.g15701.t1 Montipora_capitata_HIv3___RNAseq.g16445.t1 Montipora_capitata_HIv3___RNAseq.g16601.t1 Montipora_capitata_HIv3___RNAseq.g17604.t1 Montipora_capitata_HIv3___RNAseq.g2176.t1 Montipora_capitata_HIv3___RNAseq.g25066.t1 Montipora_capitata_HIv3___RNAseq.g25514.t1 Montipora_capitata_HIv3___RNAseq.g25714.t1 M…
OG0000625: Montipora_capitata_HIv3___RNAseq.g24371.t1 Montipora_capitata_HIv3___RNAseq.g24373.t1 Montipora_capitata_HIv3___RNAseq.g24414.t1 Montipora_capitata_HIv3___RNAseq.g24416.t1 Peff_00033525 Plob_00023643 Plob_00023653 Pocillopora_acuta_HIv2___RNAseq.g3774.t2 Pocillopora_acuta_HIv2___RNAseq.g3776.t1 Pocillopora_acuta_HIv2___TS.g3599.t1 Pocillopora_meandrina_HIv1___RNAseq.g20405.t1 Pocillopo…
OG0000626: Montipora_capitata_HIv3___RNAseq.g19400.t1 Montipora_capitata_HIv3___RNAseq.g22654.t1 Montipora_capitata_HIv3___RNAseq.g2690.t1 Montipora_capitata_HIv3___RNAseq.g47680.t1 Montipora_capitata_HIv3___RNAseq.g48657.t1 Montipora_capitata_HIv3___RNAseq.g8353.t1 Montipora_capitata_HIv3___TS.g20282.t1 Montipora_capitata_HIv3___TS.g45800.t1 Pocillopora_acuta_HIv2___RNAseq.g2118.t1 Pocillopora_m…
OG0000627: Montipora_capitata_HIv3___RNAseq.g13125.t1 Montipora_capitata_HIv3___RNAseq.g19055.t1 Montipora_capitata_HIv3___RNAseq.g19403.t1 Montipora_capitata_HIv3___RNAseq.g2009.t1 Montipora_capitata_HIv3___RNAseq.g21282.t1 Montipora_capitata_HIv3___RNAseq.g21283.t1 Montipora_capitata_HIv3___RNAseq.g25775.t1a Montipora_capitata_HIv3___RNAseq.g27329.t1a Montipora_capitata_HIv3___RNAseq.g34841.t1 …
OG0000628: Montipora_capitata_HIv3___RNAseq.g34377.t1 Peff_00008736 Peff_00008884 Peff_00013533 Peff_00014579 Plob_00000362 Plob_00000466 Plob_00000468 Plob_00000477 Plob_00000480 Plob_00000481 Plob_00011228 Pocillopora_acuta_HIv2___RNAseq.g18625.t1 Pocillopora_acuta_HIv2___RNAseq.g18646.t1 Pocillopora_acuta_HIv2___RNAseq.g18647.t1 Pocillopora_acuta_HIv2___TS.g21206.t1 Pocillopora_meandrina_HIv1_…
OG0000629: Montipora_capitata_HIv3___RNAseq.g19393.t2 Montipora_capitata_HIv3___TS.g32964.t1 Peff_00017085 Peff_00017087 Peff_00018178 Peff_00018179 Peff_00018185 Plob_00004295 Plob_00004792 Plob_00004823 Plob_00028893 Plob_00029693 Plob_00036407 Plob_00036566 Plob_00036567 Plob_00036762 Plob_00036778 Plob_00036797 Plob_00044794 Pocillopora_acuta_HIv2___RNAseq.g21170.t1 Pocillopora_acuta_HIv2___R…
OG0000630: Montipora_capitata_HIv3___RNAseq.g31500.t1 Montipora_capitata_HIv3___RNAseq.g6814.t1 Montipora_capitata_HIv3___TS.g28805.t1 Peff_00009742 Peff_00018234 Peff_00025937 Plob_00028848 Plob_00028849 Plob_00035839 Plob_00043242 Plob_00043244 Plob_00048893 Pocillopora_acuta_HIv2___RNAseq.25576_t Pocillopora_acuta_HIv2___RNAseq.g15111.t1b Pocillopora_acuta_HIv2___TS.g28832.t1b Pocillopora_mean…
OG0000631: Montipora_capitata_HIv3___RNAseq.g31797.t1 Montipora_capitata_HIv3___RNAseq.g3668.t1 Montipora_capitata_HIv3___RNAseq.g39110.t1 Montipora_capitata_HIv3___RNAseq.g39111.t1 Montipora_capitata_HIv3___RNAseq.g39194.t1 Montipora_capitata_HIv3___RNAseq.g4037.t1 Montipora_capitata_HIv3___RNAseq.g4044.t1 Montipora_capitata_HIv3___RNAseq.g6628.t1 Montipora_capitata_HIv3___TS.g16635.t1 Peff_0000…
OG0000632: Montipora_capitata_HIv3___RNAseq.g21368.t1 Montipora_capitata_HIv3___RNAseq.g21415.t1 Montipora_capitata_HIv3___RNAseq.g21417.t1 Montipora_capitata_HIv3___TS.g34951.t1 Montipora_capitata_HIv3___TS.g34990.t1 Montipora_capitata_HIv3___TS.g34991.t1 Peff_00009564 Peff_00009565 Peff_00009566 Peff_00009567 Plob_00043290 Plob_00043291 Plob_00043292 Plob_00043293 Plob_00043294 Pocillopora_acut…
OG0000633: Montipora_capitata_HIv3___RNAseq.g27481.t1 Montipora_capitata_HIv3___RNAseq.g5192.t1 Montipora_capitata_HIv3___TS.g26904.t1 Peff_00001426 Peff_00001600 Peff_00001601 Peff_00027890 Peff_00027900 Peff_00027901 Peff_00027903 Plob_00005230 Plob_00005231 Pocillopora_acuta_HIv2___RNAseq.g1784.t1 Pocillopora_acuta_HIv2___RNAseq.g1909.t1 Pocillopora_acuta_HIv2___RNAseq.g4352.t1 Pocillopora_acu…
OG0000634: Montipora_capitata_HIv3___RNAseq.g30524.t1 Montipora_capitata_HIv3___RNAseq.g30529.t1 Montipora_capitata_HIv3___RNAseq.g30538.t1 Montipora_capitata_HIv3___RNAseq.g30553.t1 Montipora_capitata_HIv3___RNAseq.g4438.t1 Montipora_capitata_HIv3___TS.g14998.t1 Montipora_capitata_HIv3___TS.g15003.t1 Montipora_capitata_HIv3___TS.g15014.t1 Montipora_capitata_HIv3___TS.g15026.t1 Peff_00016363 Peff…
OG0000635: Montipora_capitata_HIv3___RNAseq.g5265.t2 Montipora_capitata_HIv3___RNAseq.g8212.t1 Montipora_capitata_HIv3___TS.g26985.t1 Peff_00021185 Peff_00021189 Peff_00034583 Peff_00034620 Peff_00034622 Peff_00034626 Peff_00035243 Plob_00011040 Plob_00011056 Plob_00037547 Plob_00043398 Plob_00043402 Plob_00043514 Pocillopora_acuta_HIv2___RNAseq.g11294.t1 Pocillopora_acuta_HIv2___RNAseq.g11296.t1…
OG0000636: Montipora_capitata_HIv3___RNAseq.g11464.t1 Montipora_capitata_HIv3___RNAseq.g17663.t1 Montipora_capitata_HIv3___RNAseq.g17701.t1 Montipora_capitata_HIv3___RNAseq.g25430.t1 Montipora_capitata_HIv3___RNAseq.g31683.t1 Montipora_capitata_HIv3___RNAseq.g32633.t1 Montipora_capitata_HIv3___RNAseq.g32824.t2 Montipora_capitata_HIv3___RNAseq.g38242.t1 Montipora_capitata_HIv3___RNAseq.g42396.t1 M…
OG0000637: Montipora_capitata_HIv3___RNAseq.g1206.t1 Montipora_capitata_HIv3___RNAseq.g17648.t1 Montipora_capitata_HIv3___RNAseq.g23717.t1 Montipora_capitata_HIv3___TS.g35278.t1 Plob_00020313 Plob_00043777 Pocillopora_acuta_HIv2___RNAseq.g10001.t1 Pocillopora_acuta_HIv2___RNAseq.g10008.t1 Pocillopora_acuta_HIv2___RNAseq.g1581.t1 Pocillopora_acuta_HIv2___RNAseq.g20894.t1 Pocillopora_acuta_HIv2___R…
OG0000638: Montipora_capitata_HIv3___RNAseq.g27885.t1 Montipora_capitata_HIv3___RNAseq.g27887.t2 Montipora_capitata_HIv3___RNAseq.g27889.t1 Montipora_capitata_HIv3___RNAseq.g27890.t1 Montipora_capitata_HIv3___TS.g24336.t1 Peff_00006819 Peff_00006821 Peff_00006823 Peff_00006824 Peff_00006825 Peff_00006827 Peff_00006829 Peff_00006830 Peff_00006831 Peff_00006834 Peff_00006836 Peff_00006837 Plob_0000…
OG0000639: Montipora_capitata_HIv3___RNAseq.g20776.t1 Montipora_capitata_HIv3___RNAseq.g35360.t1 Montipora_capitata_HIv3___RNAseq.g38067.t1 Peff_00000336 Peff_00003147 Peff_00003149 Peff_00009529 Peff_00010795 Peff_00014255 Peff_00015956 Peff_00017775 Peff_00017893 Peff_00021931 Peff_00024288 Peff_00025000 Peff_00025284 Peff_00026655 Peff_00026813 Peff_00026861 Peff_00031306 Pocillopora_meandrina…
OG0000640: Montipora_capitata_HIv3___RNAseq.g17412.t1 Montipora_capitata_HIv3___RNAseq.g21170.t1 Montipora_capitata_HIv3___RNAseq.g21891.t1 Montipora_capitata_HIv3___RNAseq.g23256.t1 Montipora_capitata_HIv3___RNAseq.g26010.t1 Montipora_capitata_HIv3___RNAseq.g2855.t1 Montipora_capitata_HIv3___RNAseq.g33710.t1 Montipora_capitata_HIv3___RNAseq.g42534.t1 Montipora_capitata_HIv3___RNAseq.g48599.t1 Mo…
OG0000641: Montipora_capitata_HIv3___RNAseq.g1519.t2 Montipora_capitata_HIv3___RNAseq.g20711.t1 Montipora_capitata_HIv3___RNAseq.g21161.t1 Montipora_capitata_HIv3___RNAseq.g2209.t1b Montipora_capitata_HIv3___RNAseq.g30353.t1 Montipora_capitata_HIv3___RNAseq.g41674.t1 Montipora_capitata_HIv3___TS.g22079.t1 Montipora_capitata_HIv3___TS.g2784.t1 Montipora_capitata_HIv3___TS.g9049.t1 Plob_00001689 Pl…
OG0000642: Montipora_capitata_HIv3___RNAseq.g16486.t1 Montipora_capitata_HIv3___RNAseq.g17199.t1 Montipora_capitata_HIv3___RNAseq.g22840.t1 Montipora_capitata_HIv3___RNAseq.g27032.t1 Montipora_capitata_HIv3___RNAseq.g29776.t1 Montipora_capitata_HIv3___RNAseq.g3078.t1 Montipora_capitata_HIv3___RNAseq.g31783.t1 Montipora_capitata_HIv3___RNAseq.g32900.t1 Montipora_capitata_HIv3___RNAseq.g38934.t1 Mo…
OG0000643: Peff_00000328 Peff_00000337 Peff_00000624 Peff_00004428 Peff_00031062 Plob_00003792 Plob_00004789 Plob_00020843 Plob_00022150 Plob_00023729 Plob_00027926 Plob_00047725 Plob_00049541 Pocillopora_meandrina_HIv1___RNAseq.g26820.t1a Pocillopora_meandrina_HIv1___RNAseq.g6097.t1 QW917_007996-T1 QW917_012395-T1 QW917_016215-T1 QW917_023806-T1 QW917_030279-T1 QW917_034509-T1 XP_044167110.1 ate…
OG0000644: Montipora_capitata_HIv3___RNAseq.g1723.t1 Montipora_capitata_HIv3___RNAseq.g17808.t2 Montipora_capitata_HIv3___RNAseq.g17902.t1 Montipora_capitata_HIv3___RNAseq.g20460.t1a Montipora_capitata_HIv3___RNAseq.g20817.t1 Montipora_capitata_HIv3___RNAseq.g2098.t1 Montipora_capitata_HIv3___RNAseq.g21745.t1 Montipora_capitata_HIv3___RNAseq.g23946.t1 Montipora_capitata_HIv3___RNAseq.g24003.t1 Mo…
OG0000645: Montipora_capitata_HIv3___RNAseq.g40162.t1 Montipora_capitata_HIv3___RNAseq.g40166.t1 Montipora_capitata_HIv3___RNAseq.g50166.t1 Montipora_capitata_HIv3___RNAseq.g50170.t1 Montipora_capitata_HIv3___RNAseq.g50174.t1 Montipora_capitata_HIv3___TS.g1358.t1 Montipora_capitata_HIv3___TS.g19914.t1 Montipora_capitata_HIv3___TS.g19928.t1 Montipora_capitata_HIv3___TS.g4542.t1 Montipora_capitata_…
OG0000646: Montipora_capitata_HIv3___RNAseq.g13094.t1 Montipora_capitata_HIv3___RNAseq.g14658.t1 Montipora_capitata_HIv3___RNAseq.g15885.t1 Montipora_capitata_HIv3___RNAseq.g16079.t1 Montipora_capitata_HIv3___RNAseq.g16227.t1 Montipora_capitata_HIv3___RNAseq.g17370.t1 Montipora_capitata_HIv3___RNAseq.g17813.t1 Montipora_capitata_HIv3___RNAseq.g21406.t1 Montipora_capitata_HIv3___RNAseq.g26243.t1 M…
OG0000647: Montipora_capitata_HIv3___RNAseq.g24730.t1 Montipora_capitata_HIv3___RNAseq.g24733.t1 Montipora_capitata_HIv3___RNAseq.g24754.t2 Peff_00033320 Plob_00030959 Plob_00031052 Plob_00031054 Plob_00031055 Plob_00031121 Plob_00031135 Plob_00031137 Plob_00044826 Pocillopora_acuta_HIv2___RNAseq.g28227.t1 Pocillopora_acuta_HIv2___TS.g11002.t4 Pocillopora_acuta_HIv2___TS.g11005.t1 Pocillopora_mea…
OG0000648: Montipora_capitata_HIv3___RNAseq.g27348.t1 Montipora_capitata_HIv3___RNAseq.g40695.t1 Montipora_capitata_HIv3___RNAseq.g40853.t1 Montipora_capitata_HIv3___RNAseq.g40857.t1 Montipora_capitata_HIv3___RNAseq.g50682.t1 Peff_00002775 Peff_00002777 Peff_00002780 Peff_00002783 Peff_00022220 Peff_00022221 Peff_00022223 Peff_00022226 Peff_00022227 Plob_00010787 Plob_00010816 Plob_00010827 Plob_…
OG0000649: Montipora_capitata_HIv3___RNAseq.g17802.t1 Peff_00014236 Peff_00014238 Peff_00014245 Peff_00014250 Peff_00014253 Plob_00033978 Plob_00033980 Plob_00033988 Plob_00033989 Plob_00033990 Plob_00034002 Pocillopora_acuta_HIv2___RNAseq.22525_t Pocillopora_acuta_HIv2___RNAseq.22529_t Pocillopora_acuta_HIv2___RNAseq.g1336.t1 Pocillopora_acuta_HIv2___RNAseq.g1351.t1 Pocillopora_acuta_HIv2___RNAs…
OG0000650: Montipora_capitata_HIv3___RNAseq.g10598.t1 Peff_00008762 Peff_00011168 Peff_00015517 Peff_00032962 Plob_00009306 Plob_00010898 Plob_00016101 Plob_00016150 Plob_00021104 Plob_00035920 Plob_00037283 Plob_00042204 Plob_00045034 Pocillopora_acuta_HIv2___RNAseq.g27352.t1 Pocillopora_acuta_HIv2___RNAseq.g27353.t1 Pocillopora_acuta_HIv2___RNAseq.g28491.t1 Pocillopora_acuta_HIv2___RNAseq.g3127…
OG0000651: Montipora_capitata_HIv3___RNAseq.g37339.t1 Peff_00020839 Peff_00020841 Peff_00020843 Peff_00020844 Peff_00032276 Peff_00032277 Peff_00032278 Peff_00032290 Plob_00004636 Plob_00009526 Plob_00009527 Plob_00009528 Plob_00009530 Plob_00009532 Plob_00009533 Plob_00009535 Plob_00010651 Plob_00010654 Plob_00024406 Plob_00035429 Pocillopora_meandrina_HIv1___RNAseq.g14474.t1 Pocillopora_meandri…
OG0000652: Peff_00014482 Peff_00032620 Peff_00032622 Plob_00002976 Plob_00006150 Plob_00019324 Plob_00019361 Plob_00023934 Plob_00023943 Plob_00024537 Plob_00024562 Plob_00024579 Plob_00024586 Plob_00025747 Plob_00027491 Plob_00027500 Plob_00028190 Plob_00028211 Plob_00028216 Plob_00029467 Plob_00029476 Plob_00029479 Plob_00031809 Plob_00034508 Plob_00036652 Plob_00036656 Plob_00036667 Plob_00037…
OG0000653: Peff_00006466 Peff_00008589 Peff_00017167 Peff_00029234 Peff_00030754 Peff_00030755 Pocillopora_acuta_HIv2___RNAseq.24351_t Pocillopora_acuta_HIv2___RNAseq.6003_t Pocillopora_acuta_HIv2___RNAseq.g1155.t1 Pocillopora_acuta_HIv2___RNAseq.g12250.t1 Pocillopora_acuta_HIv2___RNAseq.g12251.t1 Pocillopora_acuta_HIv2___RNAseq.g1307.t1 Pocillopora_acuta_HIv2___RNAseq.g14102.t1b Pocillopora_acut…
OG0000654: Peff_00003303 Peff_00003309 Peff_00003430 Peff_00005838 Peff_00006014 Peff_00006770 Peff_00006803 Peff_00006806 Peff_00006889 Peff_00007061 Peff_00008615 Peff_00011075 Peff_00012379 Peff_00012542 Peff_00012546 Peff_00014411 Peff_00017696 Peff_00017743 Peff_00017794 Peff_00019164 Peff_00019231 Peff_00019297 Peff_00020413 Peff_00020855 Peff_00023341 Peff_00023356 Peff_00023463 Peff_00024…
OG0000655: Montipora_capitata_HIv3___RNAseq.g2725.t1 Peff_00023621 Plob_00013694 Plob_00013695 Plob_00013696 Plob_00013698 Plob_00013703 Plob_00013706 Plob_00013709 Plob_00024469 Plob_00024470 Plob_00027988 Plob_00027989 Plob_00027990 Plob_00027992 Plob_00027994 Plob_00027998 Plob_00027999 Plob_00028001 Plob_00028002 Plob_00028005 Plob_00028009 Plob_00028015 Plob_00037335 Plob_00037339 Plob_00037…
OG0000656: Peff_00007144 Peff_00007150 Peff_00007161 Peff_00007163 Peff_00007164 Peff_00007165 Peff_00007166 Peff_00007169 Peff_00007177 Peff_00007178 Peff_00007182 Peff_00007265 Peff_00007266 Peff_00007659 Peff_00007787 Peff_00007791 Peff_00007794 Peff_00007796 Peff_00007797 Peff_00007800 Peff_00012476 Peff_00012477 Peff_00012478 Peff_00012481 Peff_00012482 Peff_00012484 Peff_00012485 Peff_00012…
OG0000657: Montipora_capitata_HIv3___RNAseq.g18557.t1 Montipora_capitata_HIv3___RNAseq.g3155.t1 Montipora_capitata_HIv3___RNAseq.g36678.t1 Montipora_capitata_HIv3___RNAseq.g36679.t1 Montipora_capitata_HIv3___RNAseq.g42788.t1 Montipora_capitata_HIv3___RNAseq.g42789.t1 Montipora_capitata_HIv3___RNAseq.g48409.t1 Montipora_capitata_HIv3___RNAseq.g48410.t1 Montipora_capitata_HIv3___RNAseq.g48411.t1 Mo…
OG0000658: Montipora_capitata_HIv3___RNAseq.g36834.t1 Peff_00017632 Plob_00001803 Plob_00001805 Plob_00001808 Plob_00001817 Plob_00001818 Plob_00001830 Plob_00001831 Plob_00013091 Plob_00034913 Plob_00034921 Plob_00037885 Plob_00037887 Plob_00038875 Plob_00046214 Pocillopora_acuta_HIv2___RNAseq.g23433.t1 Pocillopora_acuta_HIv2___RNAseq.g27366.t1 Pocillopora_acuta_HIv2___RNAseq.g27367.t1 Pocillopo…
OG0000659: Montipora_capitata_HIv3___RNAseq.g5046.t1c Montipora_capitata_HIv3___RNAseq.g5053.t1 Peff_00001728 Peff_00001729 Peff_00001736 Plob_00020868 Plob_00038789 Plob_00038793 Pocillopora_acuta_HIv2___RNAseq.g1648.t1 Pocillopora_meandrina_HIv1___RNAseq.g26048.t1 Porites_compressa_HIv1___RNAseq.g33308.t1 Porites_compressa_HIv1___RNAseq.g36917.t1 Porites_compressa_HIv1___TS.g37011.t1 QW917_0129…
OG0000660: Montipora_capitata_HIv3___RNAseq.g12841.t1 Montipora_capitata_HIv3___RNAseq.g12842.t1 Montipora_capitata_HIv3___RNAseq.g17841.t1 Montipora_capitata_HIv3___RNAseq.g18104.t1 Montipora_capitata_HIv3___RNAseq.g18107.t1 Montipora_capitata_HIv3___RNAseq.g18108.t1 Peff_00019853 Plob_00014145 Plob_00014147 Plob_00014151 Plob_00039125 Plob_00039128 Plob_00044850 Plob_00044875 Plob_00044876 Plob…
OG0000661: Montipora_capitata_HIv3___RNAseq.g49679.t1 Montipora_capitata_HIv3___RNAseq.g49680.t1 Montipora_capitata_HIv3___TS.g4039.t1 Montipora_capitata_HIv3___TS.g4041.t1 Peff_00017991 Peff_00018610 Peff_00026216 Peff_00026217 Peff_00026218 Peff_00026219 Peff_00027838 Plob_00012317 Plob_00012318 Plob_00019807 Plob_00024901 Plob_00024902 Plob_00036296 Plob_00036297 Plob_00036318 Pocillopora_acut…
OG0000662: Montipora_capitata_HIv3___RNAseq.g16911.t1 Montipora_capitata_HIv3___TS.g21863.t1a Montipora_capitata_HIv3___TS.g28236.t1 Peff_00014500 Plob_00002893 Plob_00005694 Plob_00008239 Plob_00010344 Plob_00021826 Plob_00022100 Plob_00022718 Plob_00024454 Plob_00027227 Plob_00028233 Plob_00030462 Plob_00036181 Plob_00036404 Plob_00037895 Plob_00038125 Plob_00045713 Plob_00045900 Plob_00046565 …
OG0000663: Montipora_capitata_HIv3___RNAseq.g37221.t1 Montipora_capitata_HIv3___TS.g11825.t1 Montipora_capitata_HIv3___TS.g29738.t1 Peff_00030199 Peff_00030200 Peff_00030202 Peff_00030494 Peff_00035497 Peff_00035500 Plob_00030021 Plob_00030022 Plob_00030023 Plob_00030025 Plob_00030026 Pocillopora_meandrina_HIv1___RNAseq.g16394.t1 Pocillopora_meandrina_HIv1___RNAseq.g16395.t1 Pocillopora_meandrina…
OG0000664: Montipora_capitata_HIv3___RNAseq.g13891.t1 Montipora_capitata_HIv3___RNAseq.g1801.t1 Montipora_capitata_HIv3___RNAseq.g1891.t1 Montipora_capitata_HIv3___RNAseq.g18957.t1 Montipora_capitata_HIv3___RNAseq.g21998.t1 Montipora_capitata_HIv3___RNAseq.g25240.t1 Montipora_capitata_HIv3___RNAseq.g30096.t1 Montipora_capitata_HIv3___RNAseq.g37525.t1 Montipora_capitata_HIv3___RNAseq.g37694.t1 Mon…
OG0000665: Montipora_capitata_HIv3___RNAseq.g49852.t1 Montipora_capitata_HIv3___RNAseq.g49853.t1 Peff_00001112 Peff_00001114 Peff_00001147 Plob_00011178 Plob_00011179 Plob_00013002 Pocillopora_acuta_HIv2___RNAseq.g2859.t1 Pocillopora_acuta_HIv2___RNAseq.g2861.t1 Pocillopora_acuta_HIv2___RNAseq.g2862.t1 Pocillopora_acuta_HIv2___RNAseq.g2870.t1 Pocillopora_acuta_HIv2___RNAseq.g2872.t1 Pocillopora_a…
OG0000666: Montipora_capitata_HIv3___RNAseq.g23245.t1 Montipora_capitata_HIv3___RNAseq.g23246.t1 Montipora_capitata_HIv3___RNAseq.g23573.t1 Montipora_capitata_HIv3___RNAseq.g37771.t1 Montipora_capitata_HIv3___RNAseq.g37772.t1 Montipora_capitata_HIv3___RNAseq.g37773.t1 Montipora_capitata_HIv3___RNAseq.g37774.t1 Montipora_capitata_HIv3___TS.g30276.t1 Peff_00003863 Peff_00020625 Peff_00020628 Plob_0…
OG0000667: Peff_00011777 Peff_00020480 Peff_00020491 Peff_00020499 Peff_00020503 Peff_00020510 Peff_00020522 Peff_00020533 Plob_00048054 Plob_00048057 Pocillopora_acuta_HIv2___RNAseq.4800_t Pocillopora_acuta_HIv2___RNAseq.4802_t Pocillopora_acuta_HIv2___RNAseq.4809_t Pocillopora_acuta_HIv2___RNAseq.4815_t Pocillopora_acuta_HIv2___RNAseq.4816_t Pocillopora_acuta_HIv2___RNAseq.4818_t Pocillopora_ac…
OG0000668: Montipora_capitata_HIv3___RNAseq.g34300.t1 Montipora_capitata_HIv3___TS.g9142.t1 Peff_00008617 Peff_00010858 Peff_00034625 Plob_00000366 Plob_00004537 Plob_00017393 Plob_00023477 Plob_00024909 Plob_00026776 Plob_00027080 Plob_00043693 Plob_00044870 Plob_00046710 Plob_00047480 Porites_compressa_HIv1___RNAseq.g38390.t1 Porites_compressa_HIv1___RNAseq.g38808.t1 Porites_compressa_HIv1___TS…
OG0000669: Montipora_capitata_HIv3___RNAseq.g11314.t1 Montipora_capitata_HIv3___RNAseq.g12455.t1 Montipora_capitata_HIv3___RNAseq.g161.t1 Montipora_capitata_HIv3___RNAseq.g22634.t1 Montipora_capitata_HIv3___RNAseq.g28783.t1 Montipora_capitata_HIv3___RNAseq.g3901.t1 Montipora_capitata_HIv3___RNAseq.g40534.t1 Montipora_capitata_HIv3___RNAseq.g46838.t1 Montipora_capitata_HIv3___TS.g10539.t1 Montipor…
OG0000670: Montipora_capitata_HIv3___RNAseq.g15054.t1b Montipora_capitata_HIv3___RNAseq.g2779.t1 Montipora_capitata_HIv3___RNAseq.g32038.t1b Montipora_capitata_HIv3___RNAseq.g4464.t2b Montipora_capitata_HIv3___RNAseq.g45893.t1 Montipora_capitata_HIv3___RNAseq.g47862.t1c Montipora_capitata_HIv3___RNAseq.g7975.t1 Montipora_capitata_HIv3___TS.g14459.t1 Montipora_capitata_HIv3___TS.g37410.t1 Montipor…
OG0000671: Montipora_capitata_HIv3___RNAseq.g14298.t1 Montipora_capitata_HIv3___TS.g22371.t1c Peff_00000896 Peff_00004641 Peff_00016301 Peff_00016362 Peff_00027153 Peff_00031991 Peff_00031992 Peff_00033453 Plob_00049853 Plob_00049860 Plob_00050064 Pocillopora_acuta_HIv2___RNAseq.g10732.t1 Pocillopora_acuta_HIv2___RNAseq.g10733.t1 Pocillopora_acuta_HIv2___RNAseq.g11330.t1 Pocillopora_acuta_HIv2___…
OG0000672: Montipora_capitata_HIv3___RNAseq.g1444.t1b Montipora_capitata_HIv3___RNAseq.g16869.t1 Montipora_capitata_HIv3___RNAseq.g17586.t1 Montipora_capitata_HIv3___RNAseq.g22332.t1 Montipora_capitata_HIv3___RNAseq.g22351.t1 Montipora_capitata_HIv3___RNAseq.g39586.t1 Montipora_capitata_HIv3___RNAseq.g42418.t1 Montipora_capitata_HIv3___RNAseq.g42985.t1 Montipora_capitata_HIv3___RNAseq.g5653.t1 Mo…
OG0000673: Montipora_capitata_HIv3___RNAseq.g9526.t1 Peff_00003482 Peff_00006594 Peff_00006697 Peff_00006725 Peff_00009934 Peff_00011826 Peff_00012461 Peff_00013699 Peff_00013799 Peff_00013805 Peff_00013898 Peff_00013908 Peff_00013921 Peff_00013924 Peff_00013926 Peff_00013929 Peff_00013931 Peff_00029744 Pocillopora_acuta_HIv2___RNAseq.g19695.t1 Pocillopora_acuta_HIv2___RNAseq.g19697.t1 Pocillopor…
OG0000674: Montipora_capitata_HIv3___RNAseq.g1031.t1 Montipora_capitata_HIv3___TS.g38565.t1 Peff_00023540 Peff_00023541 Plob_00021193 Plob_00021211 Pocillopora_acuta_HIv2___RNAseq.20079_t Pocillopora_acuta_HIv2___RNAseq.g3485.t1 Pocillopora_acuta_HIv2___RNAseq.g3486.t1 Pocillopora_acuta_HIv2___RNAseq.g3493.t1 Pocillopora_acuta_HIv2___RNAseq.g3494.t1 Pocillopora_acuta_HIv2___RNAseq.g3509.t1 Pocill…
OG0000675: Montipora_capitata_HIv3___RNAseq.g10510.t1 Montipora_capitata_HIv3___RNAseq.g1312.t1 Montipora_capitata_HIv3___RNAseq.g14214.t1 Montipora_capitata_HIv3___RNAseq.g15407.t1 Montipora_capitata_HIv3___RNAseq.g16095.t1 Montipora_capitata_HIv3___RNAseq.g16166.t1 Montipora_capitata_HIv3___RNAseq.g16170.t1 Montipora_capitata_HIv3___RNAseq.g16492.t1 Montipora_capitata_HIv3___RNAseq.g16866.t1 Mo…
OG0000676: Montipora_capitata_HIv3___RNAseq.g46763.t1 Plob_00007069 Porites_compressa_HIv1___RNAseq.g17129.t1 Porites_compressa_HIv1___RNAseq.g32914.t1 Porites_compressa_HIv1___RNAseq.g32919.t1 Porites_compressa_HIv1___RNAseq.g6244.t1 Porites_compressa_HIv1___TS.g36902.t1 QW917_034724-T1 QW917_034741-T1 QW917_034762-T1 QW917_034800-T1 QW917_034805-T1 QW917_034901-T1 QW917_034910-T1 QW917_034918-T…
OG0000677: Plob_00002369 Plob_00004005 Plob_00004518 Plob_00006532 Plob_00008463 Plob_00010327 Plob_00010724 Plob_00010811 Plob_00011162 Plob_00011846 Plob_00013241 Plob_00015420 Plob_00015944 Plob_00016103 Plob_00016978 Plob_00017888 Plob_00019535 Plob_00020181 Plob_00020660 Plob_00022563 Plob_00022677 Plob_00024501 Plob_00025943 Plob_00026624 Plob_00026789 Plob_00026790 Plob_00027054 Plob_00029…
OG0000678: Montipora_capitata_HIv3___RNAseq.g26913.t1 Montipora_capitata_HIv3___RNAseq.g42109.t1 Montipora_capitata_HIv3___RNAseq.g42111.t1 Montipora_capitata_HIv3___RNAseq.g47372.t1 Montipora_capitata_HIv3___RNAseq.g47374.t1 Montipora_capitata_HIv3___RNAseq.g47380.t1 Montipora_capitata_HIv3___RNAseq.g47382.t1 Montipora_capitata_HIv3___RNAseq.g47553.t1 Montipora_capitata_HIv3___RNAseq.g47558.t1 M…
OG0000679: Montipora_capitata_HIv3___RNAseq.g11582.t2 Montipora_capitata_HIv3___RNAseq.g11583.t1 Montipora_capitata_HIv3___RNAseq.g19349.t1 Montipora_capitata_HIv3___RNAseq.g27421.t1 Montipora_capitata_HIv3___RNAseq.g30023.t1 Montipora_capitata_HIv3___RNAseq.g30024.t1 Peff_00003622 Peff_00028260 Peff_00035274 Plob_00005036 Plob_00039670 Plob_00039671 Plob_00039672 Plob_00042140 Plob_00044047 Plob…
OG0000680: Montipora_capitata_HIv3___RNAseq.g28311.t1 Montipora_capitata_HIv3___RNAseq.g28956.t1 Montipora_capitata_HIv3___TS.g43177.t1 Peff_00006764 Peff_00013586 Peff_00013588 Peff_00013589 Peff_00013591 Peff_00032728 Peff_00032730 Peff_00032731 Peff_00032734 Peff_00032735 Peff_00032736 Peff_00032739 Peff_00032740 Peff_00032741 Peff_00032744 Peff_00032745 Peff_00032749 Plob_00014653 Plob_000146…
OG0000681: Peff_00001196 Plob_00006640 Plob_00012559 QW917_036012-T1 QW917_036013-T1 XP_029193391.1 XP_029193393.2 XP_029193394.2 XP_029193401.2 XP_029193402.2 XP_029193443.2 XP_029193444.2 XP_029193447.2 XP_029193469.1 XP_029193475.2 XP_029193479.1 XP_029193490.2 XP_029199473.2 XP_029199474.2 XP_044162880.1 XP_044162881.1 XP_044162882.1 XP_044162883.1 XP_044162884.1 XP_044162885.1 XP_044162886.1…
OG0000682: Montipora_capitata_HIv3___RNAseq.g43340.t1 Peff_00002667 Peff_00009824 Peff_00011066 Plob_00004793 Plob_00016247 Plob_00048053 Pocillopora_acuta_HIv2___RNAseq.g14264.t1 Pocillopora_acuta_HIv2___RNAseq.g14265.t1 Pocillopora_acuta_HIv2___RNAseq.g18821.t1 Pocillopora_acuta_HIv2___RNAseq.g18822.t1 Pocillopora_acuta_HIv2___RNAseq.g24268.t1 Pocillopora_acuta_HIv2___RNAseq.g24269.t1 Pocillopo…
OG0000683: Montipora_capitata_HIv3___RNAseq.g33529.t1 Peff_00009196 Peff_00009214 Plob_00015413 Plob_00026094 Plob_00045167 Plob_00045185 Plob_00045253 Plob_00045269 Plob_00045280 Plob_00046450 Plob_00049246 Plob_00049248 Plob_00049254 Plob_00049261 Pocillopora_acuta_HIv2___RNAseq.9759_t Pocillopora_meandrina_HIv1___RNAseq.g23902.t1 Pocillopora_meandrina_HIv1___RNAseq.g23911.t1 Porites_compressa_…
OG0000684: Montipora_capitata_HIv3___RNAseq.g15805.t1 Montipora_capitata_HIv3___RNAseq.g15813.t1 Montipora_capitata_HIv3___RNAseq.g15816.t1 Montipora_capitata_HIv3___RNAseq.g15822.t1 Montipora_capitata_HIv3___RNAseq.g49884.t1 Montipora_capitata_HIv3___RNAseq.g9358.t1 Montipora_capitata_HIv3___RNAseq.g9359.t1 Montipora_capitata_HIv3___TS.g11121.t1 Montipora_capitata_HIv3___TS.g42159.t1 Montipora_c…
OG0000685: Montipora_capitata_HIv3___RNAseq.g1077.t1a Montipora_capitata_HIv3___RNAseq.g1077.t1b Montipora_capitata_HIv3___RNAseq.g23583.t1 Montipora_capitata_HIv3___TS.g38589.t1 Montipora_capitata_HIv3___TS.g38591.t1 Montipora_capitata_HIv3___TS.g5647.t1 Peff_00026573 Peff_00026576 Peff_00029367 Peff_00029372 Peff_00030303 Plob_00015926 Plob_00047967 Pocillopora_acuta_HIv2___RNAseq.10287_t Pocil…
OG0000686: Montipora_capitata_HIv3___RNAseq.g29416.t1 Montipora_capitata_HIv3___RNAseq.g29417.t1 Montipora_capitata_HIv3___RNAseq.g29418.t1 Montipora_capitata_HIv3___RNAseq.g29426.t1 Montipora_capitata_HIv3___RNAseq.g29428.t1 Montipora_capitata_HIv3___TS.g25895.t1 Montipora_capitata_HIv3___TS.g25896.t1 Peff_00006400 Peff_00006401 Peff_00006404 Plob_00034849 Plob_00039396 Plob_00047429 Pocillopora…
OG0000687: Montipora_capitata_HIv3___RNAseq.g15594.t2 Montipora_capitata_HIv3___RNAseq.g23646.t1 Montipora_capitata_HIv3___RNAseq.g24535.t1 Montipora_capitata_HIv3___RNAseq.g29558.t1 Montipora_capitata_HIv3___RNAseq.g30031.t1 Montipora_capitata_HIv3___RNAseq.g31365.t2a Montipora_capitata_HIv3___RNAseq.g47750.t1 Montipora_capitata_HIv3___TS.g16119.t1 Montipora_capitata_HIv3___TS.g26030.t1 Plob_000…
OG0000688: Montipora_capitata_HIv3___RNAseq.g26772.t1 Montipora_capitata_HIv3___RNAseq.g26776.t1 Montipora_capitata_HIv3___RNAseq.g26777.t1 Montipora_capitata_HIv3___TS.g10017.t1 Peff_00011879 Peff_00011880 Peff_00011881 Peff_00011883 Peff_00011884 Plob_00033199 Plob_00033202 Plob_00033203 Plob_00033204 Plob_00033206 Pocillopora_acuta_HIv2___RNAseq.g30180.t1 Pocillopora_acuta_HIv2___RNAseq.g30182…
OG0000689: Montipora_capitata_HIv3___RNAseq.g21793.t1 Montipora_capitata_HIv3___RNAseq.g22397.t1 Montipora_capitata_HIv3___RNAseq.g6279.t1 Montipora_capitata_HIv3___TS.g41829.t1 Montipora_capitata_HIv3___TS.g48772.t1 Peff_00029968 Peff_00030061 Plob_00015416 Plob_00021840 Plob_00026100 Plob_00032175 Plob_00035478 Plob_00047564 Plob_00049835 Pocillopora_acuta_HIv2___RNAseq.g16449.t1 Porites_compre…
OG0000690: Peff_00008574 Peff_00014663 Peff_00014816 Plob_00016784 Pocillopora_acuta_HIv2___RNAseq.g15619.t1 Pocillopora_acuta_HIv2___RNAseq.g24474.t1 Pocillopora_acuta_HIv2___RNAseq.g24475.t1 Pocillopora_acuta_HIv2___RNAseq.g512.t1 Pocillopora_acuta_HIv2___RNAseq.g628.t1 Pocillopora_acuta_HIv2___RNAseq.g630.t1 Pocillopora_acuta_HIv2___RNAseq.g631.t1 Pocillopora_acuta_HIv2___RNAseq.g635.t1 Pocill…
OG0000691: Montipora_capitata_HIv3___RNAseq.g15664.t1 Montipora_capitata_HIv3___RNAseq.g47839.t1 Montipora_capitata_HIv3___RNAseq.g47840.t1 Montipora_capitata_HIv3___RNAseq.g7158.t1 Montipora_capitata_HIv3___TS.g2105.t1 Peff_00028495 Peff_00028496 Peff_00028501 Peff_00028504 Peff_00028505 Plob_00011480 Plob_00011481 Plob_00011482 Plob_00011485 Plob_00011486 Pocillopora_acuta_HIv2___RNAseq.g8079.t…
OG0000692: Montipora_capitata_HIv3___RNAseq.29611_t Montipora_capitata_HIv3___RNAseq.g12415.t1 Montipora_capitata_HIv3___RNAseq.g18646.t1 Montipora_capitata_HIv3___RNAseq.g30267.t1 Montipora_capitata_HIv3___RNAseq.g30301.t1 Montipora_capitata_HIv3___RNAseq.g30309.t1 Montipora_capitata_HIv3___RNAseq.g30317.t1 Montipora_capitata_HIv3___RNAseq.g30319.t1 Montipora_capitata_HIv3___RNAseq.g30326.t1 Mon…
OG0000693: Montipora_capitata_HIv3___RNAseq.g36682.t1 Peff_00004483 Peff_00004485 Peff_00004489 Peff_00004494 Peff_00004495 Peff_00004496 Peff_00030753 Peff_00030790 Plob_00012481 Plob_00012485 Plob_00023272 Plob_00023277 Plob_00023278 Plob_00023280 Plob_00023307 Plob_00031738 Pocillopora_acuta_HIv2___RNAseq.g23206.t1 Pocillopora_acuta_HIv2___TS.g24665.t1 Pocillopora_meandrina_HIv1___RNAseq.g1618…
OG0000694: Montipora_capitata_HIv3___RNAseq.g17896.t1 Montipora_capitata_HIv3___RNAseq.g18766.t1 Montipora_capitata_HIv3___RNAseq.g23512.t1 Montipora_capitata_HIv3___RNAseq.g37885.t1 Montipora_capitata_HIv3___RNAseq.g39399.t1 Montipora_capitata_HIv3___RNAseq.g39578.t1 Montipora_capitata_HIv3___RNAseq.g42532.t1 Montipora_capitata_HIv3___TS.g21645.t1 Montipora_capitata_HIv3___TS.g29581.t1 Montipora…
OG0000695: Montipora_capitata_HIv3___RNAseq.g40192.t1 Montipora_capitata_HIv3___RNAseq.g4359.t1 Montipora_capitata_HIv3___RNAseq.g50501.t1 Montipora_capitata_HIv3___RNAseq.g50502.t1 Montipora_capitata_HIv3___TS.g5252.t1 Peff_00026982 Peff_00026983 Peff_00027005 Peff_00027015 Peff_00027021 Plob_00018310 Plob_00018311 Plob_00018312 Plob_00018313 Plob_00018322 Plob_00018373 Plob_00018374 Pocillopora…
OG0000696: Montipora_capitata_HIv3___RNAseq.g18887.t1a Peff_00003310 Peff_00012975 Peff_00012981 Peff_00030041 Peff_00031929 Peff_00031939 Peff_00031947 Peff_00032346 Peff_00035882 Plob_00019262 Plob_00019264 Plob_00019275 Plob_00026499 Plob_00026505 Plob_00028523 Plob_00028528 Plob_00034958 Plob_00034963 Plob_00038618 Plob_00046993 Plob_00048919 Pocillopora_acuta_HIv2___RNAseq.g14571.t1 Pocillop…
OG0000697: Montipora_capitata_HIv3___RNAseq.g23019.t1 Montipora_capitata_HIv3___RNAseq.g7473.t1 Peff_00004379 Peff_00007114 Peff_00013019 Peff_00022727 Peff_00022750 Peff_00022800 Peff_00022802 Peff_00022855 Peff_00022948 Peff_00024620 Peff_00024642 Peff_00024654 Peff_00024689 Peff_00024752 Peff_00024820 Peff_00024822 Plob_00035324 Plob_00035481 Pocillopora_meandrina_HIv1___RNAseq.g14158.t1a Poci…
OG0000698: Peff_00002558 Peff_00003030 Peff_00005635 Peff_00016935 Peff_00028023 Peff_00031223 Plob_00013179 Pocillopora_acuta_HIv2___RNAseq.g15682.t1 Pocillopora_acuta_HIv2___RNAseq.g18694.t1 Pocillopora_acuta_HIv2___RNAseq.g18696.t1 Pocillopora_acuta_HIv2___RNAseq.g18828.t1 Pocillopora_acuta_HIv2___RNAseq.g18832.t1 Pocillopora_acuta_HIv2___RNAseq.g18836.t1 Pocillopora_acuta_HIv2___RNAseq.g18840…
OG0000699: Peff_00003487 Peff_00004442 Peff_00004453 Peff_00004461 Peff_00012469 Peff_00013654 Peff_00013655 Peff_00013658 Peff_00013682 Peff_00013698 Peff_00013702 Peff_00013705 Peff_00013706 Peff_00013708 Peff_00013713 Peff_00013714 Peff_00013720 Peff_00013721 Peff_00013722 Peff_00013723 Peff_00013735 Peff_00013739 Peff_00013745 Peff_00013747 Peff_00013748 Peff_00013875 Peff_00013876 Peff_00013…
OG0000700: Montipora_capitata_HIv3___RNAseq.g14248.t1 Montipora_capitata_HIv3___RNAseq.g16816.t1 Montipora_capitata_HIv3___RNAseq.g18125.t1 Montipora_capitata_HIv3___RNAseq.g21168.t1 Montipora_capitata_HIv3___RNAseq.g2438.t1 Montipora_capitata_HIv3___RNAseq.g25641.t1 Montipora_capitata_HIv3___RNAseq.g25689.t1 Montipora_capitata_HIv3___RNAseq.g28407.t1 Montipora_capitata_HIv3___RNAseq.g30677.t1 Mo…
OG0000701: Montipora_capitata_HIv3___TS.g7021.t1 Plob_00011769 Plob_00014608 Plob_00024853 Plob_00025622 Plob_00026810 Plob_00040049 Plob_00040600 Pocillopora_acuta_HIv2___RNAseq.g2739.t1 Pocillopora_acuta_HIv2___TS.g29933.t1 Pocillopora_meandrina_HIv1___RNAseq.g14565.t1 Pocillopora_meandrina_HIv1___RNAseq.g3651.t1 Pocillopora_meandrina_HIv1___TS.g17975.t1 Porites_compressa_HIv1___RNAseq.g14541.t…
OG0000702: Montipora_capitata_HIv3___RNAseq.g10695.t1 Montipora_capitata_HIv3___RNAseq.g17076.t1 Montipora_capitata_HIv3___RNAseq.g17381.t1 Montipora_capitata_HIv3___RNAseq.g5670.t1 Montipora_capitata_HIv3___TS.g16125.t1 Peff_00025925 Plob_00015496 Plob_00016495 Plob_00024296 Plob_00029057 Plob_00049583 Pocillopora_acuta_HIv2___RNAseq.g413.t1 Porites_compressa_HIv1___RNAseq.g18156.t1 Porites_comp…
OG0000703: Montipora_capitata_HIv3___RNAseq.g11820.t1 Montipora_capitata_HIv3___RNAseq.g13919.t1 Montipora_capitata_HIv3___RNAseq.g14731.t1 Montipora_capitata_HIv3___RNAseq.g24228.t1 Montipora_capitata_HIv3___RNAseq.g31556.t1 Montipora_capitata_HIv3___RNAseq.g31816.t1 Montipora_capitata_HIv3___RNAseq.g42845.t1 Montipora_capitata_HIv3___RNAseq.g47763.t1 Montipora_capitata_HIv3___RNAseq.g47903.t1 M…
OG0000704: Montipora_capitata_HIv3___RNAseq.g10145.t1 Montipora_capitata_HIv3___RNAseq.g16706.t1 Montipora_capitata_HIv3___RNAseq.g20895.t1 Montipora_capitata_HIv3___RNAseq.g26063.t1 Montipora_capitata_HIv3___RNAseq.g38393.t1 Montipora_capitata_HIv3___RNAseq.g42453.t1 Montipora_capitata_HIv3___TS.g18610.t1 Montipora_capitata_HIv3___TS.g1989.t1 Montipora_capitata_HIv3___TS.g39027.t1 Peff_00014963 …
OG0000705: Montipora_capitata_HIv3___RNAseq.g23016.t1 Montipora_capitata_HIv3___RNAseq.g2937.t1 Montipora_capitata_HIv3___RNAseq.g2940.t1 Montipora_capitata_HIv3___RNAseq.g2948.t1 Montipora_capitata_HIv3___TS.g38057.t1 Montipora_capitata_HIv3___TS.g40504.t1 Montipora_capitata_HIv3___TS.g40509.t1 Montipora_capitata_HIv3___TS.g40517.t1 Peff_00009489 Peff_00009491 Peff_00009492 Plob_00025435 Plob_00…
OG0000706: Montipora_capitata_HIv3___RNAseq.g2663.t1 Montipora_capitata_HIv3___RNAseq.g33653.t1 Peff_00008700 Peff_00008702 Peff_00013712 Plob_00013339 Plob_00013341 Plob_00013342 Plob_00013350 Plob_00013353 Plob_00013391 Plob_00013392 Plob_00013407 Plob_00013408 Plob_00013410 Plob_00030898 Pocillopora_acuta_HIv2___RNAseq.g11545.t1 Pocillopora_acuta_HIv2___RNAseq.g11546.t1 Pocillopora_acuta_HIv2_…
OG0000707: Montipora_capitata_HIv3___RNAseq.g3157.t1 Peff_00014233 Peff_00014242 Plob_00033999 Plob_00034000 Plob_00034003 Plob_00034010 Pocillopora_acuta_HIv2___RNAseq.g1342.t1 Pocillopora_acuta_HIv2___RNAseq.g1378.t1 Pocillopora_acuta_HIv2___RNAseq.g1382.t1 Pocillopora_acuta_HIv2___TS.g16625.t1 Pocillopora_meandrina_HIv1___RNAseq.g10236.t1 Pocillopora_meandrina_HIv1___RNAseq.g10242.t1 Pocillopo…
OG0000708: Montipora_capitata_HIv3___RNAseq.22407_t Montipora_capitata_HIv3___RNAseq.g1554.t1 Montipora_capitata_HIv3___TS.g6844.t2 Peff_00002162 Peff_00013992 Peff_00016536 Peff_00018359 Plob_00007672 Plob_00007676 Plob_00007677 Plob_00007683 Plob_00007688 Plob_00007692 Plob_00007707 Plob_00007722 Plob_00007734 Plob_00010692 Plob_00010695 Plob_00023593 Plob_00023986 Plob_00024294 Plob_00041001 P…
OG0000709: XP_029204453.2 XP_029204454.2 XP_029204455.2 XP_044162718.1 XP_044162719.1 XP_044162720.1 XP_044164608.1 XP_044164609.1 XP_044164857.1 XP_044164896.1 XP_044165494.1 XP_044166207.1 XP_044166208.1 XP_044169753.1 XP_044169754.1 XP_044169755.1 XP_044169756.1 XP_044169757.1 XP_044169758.1 XP_044171823.1 XP_044173585.1 XP_044173586.1 XP_044174324.1 XP_044174325.1 XP_044174418.1 XP_044174419.…
OG0000710: Montipora_capitata_HIv3___RNAseq.g1907.t1 Montipora_capitata_HIv3___TS.g9110.t1 Peff_00005554 Peff_00007047 Peff_00007048 Peff_00007050 Peff_00011426 Plob_00032528 Plob_00032952 Plob_00048943 Plob_00048963 Pocillopora_acuta_HIv2___RNAseq.g1196.t1 Pocillopora_acuta_HIv2___RNAseq.g1197.t1 Pocillopora_acuta_HIv2___RNAseq.g1200.t1 Pocillopora_acuta_HIv2___TS.g10616.t1 Pocillopora_acuta_HIv…
OG0000711: Montipora_capitata_HIv3___RNAseq.g34788.t1 Montipora_capitata_HIv3___RNAseq.g34789.t1 Montipora_capitata_HIv3___RNAseq.g37020.t1 Montipora_capitata_HIv3___TS.g7079.t1 Peff_00022951 Peff_00022952 Peff_00022954 Plob_00003174 Plob_00003188 Plob_00003194 Plob_00003195 Plob_00003203 Plob_00003204 Plob_00003216 Plob_00003218 Plob_00003219 Plob_00003220 Plob_00006045 Plob_00012458 Plob_000341…
OG0000712: Montipora_capitata_HIv3___RNAseq.g12401.t1 Montipora_capitata_HIv3___RNAseq.g28167.t1 Montipora_capitata_HIv3___RNAseq.g28777.t1 Montipora_capitata_HIv3___RNAseq.g28778.t1 Montipora_capitata_HIv3___RNAseq.g28779.t1 Montipora_capitata_HIv3___RNAseq.g45240.t1 Peff_00006659 Plob_00012142 Plob_00012143 Plob_00012144 Plob_00012149 Pocillopora_acuta_HIv2___RNAseq.g21220.t1 Pocillopora_acuta_…
OG0000713: Montipora_capitata_HIv3___RNAseq.g25844.t1 Montipora_capitata_HIv3___RNAseq.g33829.t1 Plob_00001242 Plob_00016351 Plob_00018014 Plob_00018037 Plob_00018039 Plob_00018045 Plob_00018067 Plob_00018068 Plob_00018069 Plob_00018100 Plob_00018101 Plob_00028059 Plob_00028068 Plob_00028069 Plob_00029147 Plob_00029160 Plob_00030235 Plob_00030239 Plob_00032140 Plob_00034239 Plob_00041870 Plob_000…
OG0000714: Montipora_capitata_HIv3___RNAseq.g38270.t1 Montipora_capitata_HIv3___RNAseq.g41802.t1 Montipora_capitata_HIv3___TS.g12596.t1 Montipora_capitata_HIv3___TS.g3192.t1 Peff_00017597 Peff_00017601 Peff_00026942 Peff_00029890 Peff_00029891 Peff_00035707 Plob_00012272 Plob_00012273 Pocillopora_acuta_HIv2___RNAseq.g17606.t1 Pocillopora_acuta_HIv2___RNAseq.g18896.t1 Pocillopora_acuta_HIv2___RNAs…
OG0000715: Montipora_capitata_HIv3___RNAseq.g10805.t1 Montipora_capitata_HIv3___RNAseq.g18317.t1 Montipora_capitata_HIv3___RNAseq.g24461.t1 Montipora_capitata_HIv3___RNAseq.g26857.t1 Montipora_capitata_HIv3___RNAseq.g28743.t1 Montipora_capitata_HIv3___RNAseq.g33189.t1 Montipora_capitata_HIv3___RNAseq.g37430.t1 Montipora_capitata_HIv3___RNAseq.g40915.t1 Montipora_capitata_HIv3___RNAseq.g40916.t1 M…
OG0000716: Montipora_capitata_HIv3___RNAseq.g10514.t1 Montipora_capitata_HIv3___RNAseq.g10988.t1 Montipora_capitata_HIv3___RNAseq.g18117.t1 Montipora_capitata_HIv3___RNAseq.g19389.t1 Montipora_capitata_HIv3___RNAseq.g25139.t1 Montipora_capitata_HIv3___RNAseq.g25856.t1 Montipora_capitata_HIv3___RNAseq.g28466.t1 Montipora_capitata_HIv3___RNAseq.g31520.t1 Montipora_capitata_HIv3___RNAseq.g44583.t1 M…
OG0000717: Montipora_capitata_HIv3___RNAseq.g38432.t1 Montipora_capitata_HIv3___RNAseq.g38436.t1 Montipora_capitata_HIv3___RNAseq.g6968.t1 Peff_00020782 Peff_00020784 Peff_00020785 Plob_00001156 Plob_00001157 Plob_00001182 Plob_00001225 Plob_00001226 Plob_00001229 Plob_00001231 Plob_00001232 Plob_00001234 Plob_00001235 Plob_00001236 Plob_00001237 Plob_00030719 Pocillopora_acuta_HIv2___RNAseq.g206…
OG0000718: Montipora_capitata_HIv3___RNAseq.g1274.t1 Montipora_capitata_HIv3___RNAseq.g1289.t1 Montipora_capitata_HIv3___RNAseq.g15052.t1 Montipora_capitata_HIv3___RNAseq.g40139.t1 Montipora_capitata_HIv3___RNAseq.g41824.t1 Montipora_capitata_HIv3___RNAseq.g48944.t1 Montipora_capitata_HIv3___RNAseq.g8.t1 Montipora_capitata_HIv3___RNAseq.g9806.t1 Montipora_capitata_HIv3___TS.g23534.t1 Montipora_ca…
OG0000719: Montipora_capitata_HIv3___RNAseq.g23969.t1 Montipora_capitata_HIv3___RNAseq.g30622.t1 Montipora_capitata_HIv3___RNAseq.g30660.t1 Montipora_capitata_HIv3___RNAseq.g30707.t1 Montipora_capitata_HIv3___RNAseq.g30709.t1 Montipora_capitata_HIv3___RNAseq.g8440.t1 Peff_00001365 Peff_00017163 Peff_00017166 Peff_00017168 Peff_00017182 Peff_00017184 Peff_00017195 Peff_00017203 Peff_00028320 Plob_…
OG0000720: Montipora_capitata_HIv3___RNAseq.g11671.t1 Montipora_capitata_HIv3___RNAseq.g11925.t1 Montipora_capitata_HIv3___RNAseq.g13875.t1 Montipora_capitata_HIv3___RNAseq.g16650.t1a Montipora_capitata_HIv3___RNAseq.g19652.t1 Montipora_capitata_HIv3___RNAseq.g21326.t1 Montipora_capitata_HIv3___RNAseq.g25951.t1 Montipora_capitata_HIv3___RNAseq.g36248.t1 Montipora_capitata_HIv3___RNAseq.g38595.t1 …
OG0000721: Montipora_capitata_HIv3___RNAseq.g17281.t1 Montipora_capitata_HIv3___RNAseq.g32655.t1 Montipora_capitata_HIv3___RNAseq.g4110.t1 Montipora_capitata_HIv3___RNAseq.g43845.t1a Montipora_capitata_HIv3___TS.g2117.t1 Montipora_capitata_HIv3___TS.g5338.t1 Peff_00005444 Peff_00010050 Peff_00026056 Peff_00028408 Plob_00002321 Plob_00014096 Plob_00014097 Plob_00028984 Plob_00040863 Pocillopora_ac…
OG0000722: Montipora_capitata_HIv3___RNAseq.g13150.t1 Montipora_capitata_HIv3___RNAseq.g13159.t1 Montipora_capitata_HIv3___RNAseq.g24586.t1 Montipora_capitata_HIv3___RNAseq.g25610.t1 Montipora_capitata_HIv3___RNAseq.g26417.t1b Montipora_capitata_HIv3___RNAseq.g28974.t1 Montipora_capitata_HIv3___RNAseq.g28978.t1 Montipora_capitata_HIv3___RNAseq.g34780.t1 Montipora_capitata_HIv3___RNAseq.g34781.t1 …
OG0000723: Peff_00012701 Peff_00012749 Peff_00014086 Peff_00014087 Peff_00014088 Peff_00014094 Peff_00021115 Peff_00021119 Peff_00021120 Peff_00021122 Peff_00023746 Peff_00035299 Plob_00016404 Pocillopora_acuta_HIv2___RNAseq.g11198.t1 Pocillopora_acuta_HIv2___RNAseq.g11361.t1 Pocillopora_acuta_HIv2___RNAseq.g26156.t1 Pocillopora_acuta_HIv2___RNAseq.g26160.t1 Pocillopora_acuta_HIv2___RNAseq.g9662.…
OG0000724: Plob_00002372 Plob_00003157 Plob_00004006 Plob_00004520 Plob_00006536 Plob_00008060 Plob_00010301 Plob_00010726 Plob_00010810 Plob_00013242 Plob_00015422 Plob_00015945 Plob_00016976 Plob_00019536 Plob_00020232 Plob_00021018 Plob_00022376 Plob_00022510 Plob_00022676 Plob_00022714 Plob_00024500 Plob_00024557 Plob_00025942 Plob_00026625 Plob_00027056 Plob_00028804 Plob_00029005 Plob_00029…
OG0000725: Plob_00003169 Plob_00003171 Plob_00003180 Plob_00003185 Plob_00003187 Plob_00003192 Plob_00003196 Plob_00003202 Plob_00003206 Plob_00003214 Plob_00003319 Plob_00012402 Plob_00012403 Plob_00012404 Plob_00012409 Plob_00012411 Plob_00012413 Plob_00012415 Plob_00012798 Plob_00012800 Plob_00012801 Plob_00012804 Plob_00012807 Plob_00018930 Plob_00023140 Plob_00023144 Plob_00023145 Plob_00023…
OG0000726: Plob_00007533 Plob_00007536 Plob_00007541 Plob_00007542 Plob_00007544 Plob_00007545 Plob_00007547 Plob_00007548 Plob_00007552 Plob_00007553 Plob_00007557 Plob_00007561 Plob_00007565 Plob_00007566 Plob_00007567 Plob_00007569 Plob_00007576 Plob_00007577 Plob_00007578 Plob_00007580 Plob_00007586 Plob_00007589 Plob_00007590 Plob_00007596 Plob_00007597 Plob_00007598 Plob_00007602 Plob_00007…
OG0000727: Montipora_capitata_HIv3___RNAseq.g11027.t1 Montipora_capitata_HIv3___RNAseq.g19824.t1 Montipora_capitata_HIv3___RNAseq.g26233.t1 Montipora_capitata_HIv3___RNAseq.g32877.t1 Montipora_capitata_HIv3___RNAseq.g36795.t1 Montipora_capitata_HIv3___RNAseq.g42073.t1 Montipora_capitata_HIv3___RNAseq.g48995.t1 Montipora_capitata_HIv3___TS.g31378.t1 Peff_00017498 Peff_00021698 Plob_00016903 Plob_0…
OG0000728: Montipora_capitata_HIv3___RNAseq.g50013.t1 Montipora_capitata_HIv3___TS.g4378.t1 Peff_00012042 Peff_00012044 Peff_00012046 Plob_00025575 Plob_00031962 Plob_00031964 Plob_00031972 Plob_00031976 Plob_00031978 Plob_00031980 Plob_00031984 Plob_00038806 Pocillopora_acuta_HIv2___RNAseq.g29863.t1 Pocillopora_acuta_HIv2___RNAseq.g29866.t1 Pocillopora_acuta_HIv2___RNAseq.g29867.t1 Pocillopora_a…
OG0000729: Montipora_capitata_HIv3___RNAseq.g10344.t1 Montipora_capitata_HIv3___RNAseq.g11117.t1 Montipora_capitata_HIv3___RNAseq.g11332.t1 Montipora_capitata_HIv3___RNAseq.g22199.t1 Montipora_capitata_HIv3___RNAseq.g2319.t1 Montipora_capitata_HIv3___RNAseq.g34118.t1 Montipora_capitata_HIv3___RNAseq.g36715.t1 Montipora_capitata_HIv3___RNAseq.g3700.t1 Montipora_capitata_HIv3___RNAseq.g3701.t1 Mont…
OG0000730: Montipora_capitata_HIv3___RNAseq.g1262.t1 Montipora_capitata_HIv3___RNAseq.g13042.t1 Montipora_capitata_HIv3___RNAseq.g13978.t1 Montipora_capitata_HIv3___RNAseq.g21189.t1 Montipora_capitata_HIv3___RNAseq.g23159.t1 Montipora_capitata_HIv3___RNAseq.g24044.t1 Montipora_capitata_HIv3___RNAseq.g28265.t1 Montipora_capitata_HIv3___RNAseq.g3891.t1 Montipora_capitata_HIv3___RNAseq.g4424.t1 Mont…
OG0000731: Montipora_capitata_HIv3___RNAseq.g14469.t1 Montipora_capitata_HIv3___RNAseq.g14470.t1 Montipora_capitata_HIv3___RNAseq.g232.t1 Montipora_capitata_HIv3___RNAseq.g233.t1 Montipora_capitata_HIv3___RNAseq.g7328.t1 Montipora_capitata_HIv3___RNAseq.g7329.t1 Montipora_capitata_HIv3___RNAseq.g7330.t1 Peff_00023053 Plob_00004649 Plob_00004650 Plob_00004652 Plob_00004653 Plob_00012694 Plob_00036…
OG0000732: Montipora_capitata_HIv3___RNAseq.g7292.t1 Montipora_capitata_HIv3___RNAseq.g7293.t1a Montipora_capitata_HIv3___RNAseq.g7293.t1b Montipora_capitata_HIv3___RNAseq.g7305.t1 Montipora_capitata_HIv3___RNAseq.g7307.t1 Peff_00014460 Peff_00018008 Peff_00018009 Peff_00032093 Peff_00032094 Peff_00032128 Plob_00012336 Pocillopora_acuta_HIv2___RNAseq.g15159.t1 Pocillopora_acuta_HIv2___RNAseq.g151…
OG0000733: Montipora_capitata_HIv3___RNAseq.g34932.t1 Peff_00024476 Plob_00016981 Plob_00016982 Plob_00016983 Plob_00017054 Plob_00017056 Plob_00017058 Pocillopora_acuta_HIv2___RNAseq.g23710.t1 Pocillopora_acuta_HIv2___TS.g31623.t1 Pocillopora_meandrina_HIv1___RNAseq.g15177.t1 Pocillopora_meandrina_HIv1___RNAseq.g15178.t1 Porites_compressa_HIv1___RNAseq.g16569.t1 Porites_compressa_HIv1___RNAseq.g…
OG0000734: Montipora_capitata_HIv3___RNAseq.27952_t Montipora_capitata_HIv3___RNAseq.g28413.t1 Montipora_capitata_HIv3___RNAseq.g28421.t1 Peff_00033289 Plob_00021407 Plob_00031160 Plob_00031164 Plob_00031165 Plob_00033333 Pocillopora_acuta_HIv2___RNAseq.g28901.t1 Pocillopora_acuta_HIv2___RNAseq.g28902.t1 Pocillopora_meandrina_HIv1___RNAseq.g19844.t1 Pocillopora_meandrina_HIv1___RNAseq.g19845.t1 P…
OG0000735: Peff_00007009 Peff_00007014 Peff_00007016 Peff_00007018 Peff_00007019 Peff_00007020 Peff_00007022 Peff_00015841 Peff_00015862 Peff_00016077 Peff_00016081 Peff_00016094 Peff_00016095 Peff_00016183 Peff_00016194 Plob_00016785 Plob_00016788 Plob_00016789 Plob_00045239 Plob_00045250 Plob_00045262 Plob_00045267 Plob_00045274 Plob_00045281 Plob_00045286 Pocillopora_acuta_HIv2___RNAseq.g8710.…
OG0000736: Montipora_capitata_HIv3___RNAseq.g3345.t1 Montipora_capitata_HIv3___TS.g40898.t1a Montipora_capitata_HIv3___TS.g40903.t1 Peff_00010798 Peff_00010799 Peff_00010803 Peff_00010804 Plob_00013601 Plob_00044296 Plob_00044298 Plob_00044299 Plob_00044301 Pocillopora_acuta_HIv2___RNAseq.11610_t Pocillopora_acuta_HIv2___RNAseq.g7089.t1 Pocillopora_acuta_HIv2___RNAseq.g7091.t1 Pocillopora_acuta_H…
OG0000737: Montipora_capitata_HIv3___RNAseq.21485_t Montipora_capitata_HIv3___RNAseq.g44981.t1 Montipora_capitata_HIv3___RNAseq.g44982.t1 Montipora_capitata_HIv3___RNAseq.g45791.t1 Montipora_capitata_HIv3___TS.g20726.t1 Peff_00013381 Peff_00015787 Peff_00015794 Plob_00027273 Plob_00027277 Plob_00029287 Pocillopora_acuta_HIv2___RNAseq.g1028.t1 Pocillopora_acuta_HIv2___RNAseq.g1029.t1 Pocillopora_a…
OG0000738: Plob_00015788 Plob_00043533 Porites_compressa_HIv1___RNAseq.g12212.t1 XP_029199780.2 XP_029199783.2 XP_044163401.1 XP_044165334.1 XP_044167203.1 XP_044171542.1 XP_044171809.1 XP_044172168.1 XP_044173448.1 XP_044174330.1 XP_044184608.1 aten_0.1.m1.13029.m1 aten_0.1.m1.16244.m1 aten_0.1.m1.16485.m1 aten_0.1.m1.17088.m1 aten_0.1.m1.17089.m1 aten_0.1.m1.18007.m1 aten_0.1.m1.20343.m1 aten_0…
OG0000739: Montipora_capitata_HIv3___RNAseq.g22846.t2 Montipora_capitata_HIv3___RNAseq.g22848.t1 Montipora_capitata_HIv3___RNAseq.g22849.t1 Montipora_capitata_HIv3___RNAseq.g22852.t1 Montipora_capitata_HIv3___RNAseq.g24145.t1 Montipora_capitata_HIv3___RNAseq.g2935.t1 Montipora_capitata_HIv3___TS.g40498.t2 Peff_00011417 Peff_00033132 Peff_00033159 Plob_00032773 Plob_00032844 Plob_00032845 Plob_000…
OG0000740: Montipora_capitata_HIv3___RNAseq.30329_t Montipora_capitata_HIv3___RNAseq.g30989.t1 Montipora_capitata_HIv3___RNAseq.g30994.t1 Montipora_capitata_HIv3___RNAseq.g30995.t1 Montipora_capitata_HIv3___RNAseq.g30996.t1 Montipora_capitata_HIv3___RNAseq.g30997.t1 Peff_00015990 Peff_00015993 Peff_00017371 Peff_00017373 Plob_00011815 Plob_00011821 Plob_00011822 Plob_00016622 Plob_00016624 Plob_0…
OG0000741: Montipora_capitata_HIv3___RNAseq.g34504.t1b Montipora_capitata_HIv3___TS.g19034.t1 Peff_00009044 Peff_00009045 Plob_00032498 Plob_00032499 Plob_00035705 Plob_00035708 Plob_00035709 Plob_00035710 Plob_00035714 Plob_00038966 Pocillopora_acuta_HIv2___RNAseq.g11581.t1 Pocillopora_acuta_HIv2___RNAseq.g11749.t1 Pocillopora_acuta_HIv2___RNAseq.g8521.t2 Pocillopora_acuta_HIv2___RNAseq.g8522.t1…
OG0000742: Montipora_capitata_HIv3___RNAseq.g12910.t1 Montipora_capitata_HIv3___RNAseq.g18733.t1 Montipora_capitata_HIv3___RNAseq.g18734.t1 Montipora_capitata_HIv3___RNAseq.g20913.t1 Montipora_capitata_HIv3___RNAseq.g2161.t1 Montipora_capitata_HIv3___RNAseq.g2727.t1 Montipora_capitata_HIv3___RNAseq.g33337.t1 Montipora_capitata_HIv3___RNAseq.g36358.t1 Montipora_capitata_HIv3___RNAseq.g36359.t1 Mon…
OG0000743: Montipora_capitata_HIv3___RNAseq.g21510.t1 Montipora_capitata_HIv3___RNAseq.g48924.t1 Montipora_capitata_HIv3___TS.g44108.t1 Montipora_capitata_HIv3___TS.g6572.t1 Peff_00002363 Peff_00010966 Peff_00011176 Peff_00021474 Peff_00023704 Peff_00026011 Peff_00027767 Peff_00028489 Peff_00028732 Plob_00002361 Plob_00004027 Plob_00004028 Plob_00006941 Plob_00014189 Plob_00022681 Plob_00030030 P…
OG0000744: Montipora_capitata_HIv3___RNAseq.g1062.t1 Montipora_capitata_HIv3___RNAseq.g1063.t1 Montipora_capitata_HIv3___RNAseq.g11559.t1 Montipora_capitata_HIv3___RNAseq.g16262.t1 Montipora_capitata_HIv3___RNAseq.g21740.t1 Montipora_capitata_HIv3___RNAseq.g21741.t1 Montipora_capitata_HIv3___RNAseq.g27476.t1 Montipora_capitata_HIv3___RNAseq.g27477.t1 Montipora_capitata_HIv3___RNAseq.g28282.t1 Mon…
OG0000745: Montipora_capitata_HIv3___RNAseq.g13129.t1 Montipora_capitata_HIv3___RNAseq.g2433.t1 Montipora_capitata_HIv3___RNAseq.g33085.t1 Montipora_capitata_HIv3___RNAseq.g37708.t1 Montipora_capitata_HIv3___RNAseq.g38175.t1 Montipora_capitata_HIv3___RNAseq.g39570.t1 Montipora_capitata_HIv3___RNAseq.g40960.t1 Montipora_capitata_HIv3___RNAseq.g48104.t1 Montipora_capitata_HIv3___RNAseq.g987.t1 Mont…
OG0000746: Montipora_capitata_HIv3___RNAseq.g25518.t1 Montipora_capitata_HIv3___RNAseq.g42356.t1 Peff_00026578 Plob_00002398 Plob_00002682 Plob_00009681 Pocillopora_acuta_HIv2___RNAseq.g13054.t2 Pocillopora_meandrina_HIv1___RNAseq.g19643.t1 Pocillopora_meandrina_HIv1___RNAseq.g7532.t1 Porites_compressa_HIv1___RNAseq.g15197.t1 Porites_compressa_HIv1___RNAseq.g17322.t1 Porites_compressa_HIv1___RNAs…
OG0000747: Montipora_capitata_HIv3___RNAseq.g35615.t1 Montipora_capitata_HIv3___RNAseq.g35656.t1 Montipora_capitata_HIv3___RNAseq.g35699.t1 Montipora_capitata_HIv3___RNAseq.g35704.t1 Montipora_capitata_HIv3___RNAseq.g35707.t1 Montipora_capitata_HIv3___RNAseq.g35710.t1 Montipora_capitata_HIv3___RNAseq.g35712.t1 Montipora_capitata_HIv3___RNAseq.g35714.t1 Montipora_capitata_HIv3___RNAseq.g36198.t1 M…
OG0000748: Montipora_capitata_HIv3___RNAseq.g33624.t1 Montipora_capitata_HIv3___RNAseq.g3604.t1 Montipora_capitata_HIv3___RNAseq.g40553.t1 Montipora_capitata_HIv3___RNAseq.g42290.t1 Montipora_capitata_HIv3___TS.g43675.t1 Peff_00010728 Peff_00011659 Peff_00020135 Peff_00026421 Peff_00026596 Plob_00000064 Plob_00000367 Plob_00000451 Plob_00000643 Plob_00004089 Plob_00005584 Plob_00008253 Plob_00008…
OG0000749: Montipora_capitata_HIv3___RNAseq.g10114.t1 Montipora_capitata_HIv3___RNAseq.g13921.t1 Montipora_capitata_HIv3___RNAseq.g16500.t1 Montipora_capitata_HIv3___RNAseq.g43549.t1 Montipora_capitata_HIv3___RNAseq.g48141.t1 Montipora_capitata_HIv3___RNAseq.g5379.t1 Montipora_capitata_HIv3___RNAseq.g872.t1 Montipora_capitata_HIv3___TS.g4444.t1 Montipora_capitata_HIv3___TS.g4448.t1 Peff_00001092 …
OG0000750: Montipora_capitata_HIv3___RNAseq.g15698.t1 Montipora_capitata_HIv3___RNAseq.g15699.t1 Montipora_capitata_HIv3___RNAseq.g15700.t1 Montipora_capitata_HIv3___RNAseq.g15703.t1b Peff_00027781 Peff_00027782 Plob_00001843 Plob_00025996 Plob_00025999 Plob_00026003 Plob_00026004 Plob_00026010 Plob_00026014 Plob_00026016 Plob_00026017 Plob_00026020 Pocillopora_acuta_HIv2___RNAseq.g23884.t1 Pocil…
OG0000751: Montipora_capitata_HIv3___RNAseq.g38571.t1 Montipora_capitata_HIv3___RNAseq.g42604.t1 Montipora_capitata_HIv3___TS.g18164.t1 Montipora_capitata_HIv3___TS.g45230.t1 Montipora_capitata_HIv3___TS.g5749.t1 Peff_00018148 Peff_00022669 Plob_00007214 Plob_00026018 Plob_00026226 Plob_00028198 Plob_00043851 Pocillopora_acuta_HIv2___RNAseq.g15015.t1 Pocillopora_acuta_HIv2___RNAseq.g22942.t1 Poci…
OG0000752: Montipora_capitata_HIv3___RNAseq.g11322.t1 Montipora_capitata_HIv3___RNAseq.g11966.t1 Montipora_capitata_HIv3___RNAseq.g12610.t1 Montipora_capitata_HIv3___RNAseq.g13885.t1 Montipora_capitata_HIv3___RNAseq.g1883.t1 Montipora_capitata_HIv3___RNAseq.g19133.t1 Montipora_capitata_HIv3___RNAseq.g30614.t1a Montipora_capitata_HIv3___RNAseq.g34327.t1 Montipora_capitata_HIv3___TS.g2702.t1 Montip…
OG0000753: Montipora_capitata_HIv3___RNAseq.g14455.t1 Montipora_capitata_HIv3___RNAseq.g17948.t1 Montipora_capitata_HIv3___RNAseq.g19875.t1 Montipora_capitata_HIv3___RNAseq.g25117.t1 Montipora_capitata_HIv3___RNAseq.g38005.t1 Montipora_capitata_HIv3___RNAseq.g39523.t1 Montipora_capitata_HIv3___RNAseq.g41900.t1 Montipora_capitata_HIv3___RNAseq.g44101.t1 Montipora_capitata_HIv3___RNAseq.g45644.t1 M…
OG0000754: Montipora_capitata_HIv3___RNAseq.49746_t Montipora_capitata_HIv3___RNAseq.g11037.t1 Montipora_capitata_HIv3___RNAseq.g1195.t1 Montipora_capitata_HIv3___RNAseq.g13935.t1 Montipora_capitata_HIv3___RNAseq.g14219.t1 Montipora_capitata_HIv3___RNAseq.g22406.t1 Montipora_capitata_HIv3___RNAseq.g26162.t1 Montipora_capitata_HIv3___RNAseq.g26934.t1 Montipora_capitata_HIv3___RNAseq.g27263.t1 Mont…
OG0000755: Montipora_capitata_HIv3___RNAseq.g1380.t1 Montipora_capitata_HIv3___RNAseq.g21258.t1 Montipora_capitata_HIv3___RNAseq.g29162.t1 Montipora_capitata_HIv3___RNAseq.g32923.t1 Montipora_capitata_HIv3___RNAseq.g38330.t1 Montipora_capitata_HIv3___RNAseq.g38331.t1 Montipora_capitata_HIv3___RNAseq.g4491.t1 Montipora_capitata_HIv3___TS.g17434.t1 Montipora_capitata_HIv3___TS.g34829.t1 Peff_000018…
OG0000756: Montipora_capitata_HIv3___RNAseq.g14447.t1 Montipora_capitata_HIv3___RNAseq.g25561.t1 Montipora_capitata_HIv3___RNAseq.g33057.t1 Montipora_capitata_HIv3___RNAseq.g33058.t1 Montipora_capitata_HIv3___TS.g27208.t1 Montipora_capitata_HIv3___TS.g7501.t1a Peff_00017931 Peff_00026281 Peff_00028277 Peff_00034240 Plob_00020944 Plob_00025839 Plob_00029815 Plob_00036541 Plob_00040599 Plob_0004538…
OG0000757: Peff_00030441 Peff_00030444 Peff_00030445 Peff_00030446 Peff_00030448 Peff_00030453 Peff_00030455 Plob_00015792 Plob_00022395 Plob_00024744 Plob_00036121 Plob_00039395 Plob_00046744 Plob_00046790 Pocillopora_acuta_HIv2___RNAseq.g28934.t1 Pocillopora_acuta_HIv2___RNAseq.g29091.t1 Pocillopora_acuta_HIv2___RNAseq.g5858.t1 Pocillopora_acuta_HIv2___RNAseq.g5859.t1 Pocillopora_acuta_HIv2___R…
OG0000758: Peff_00005199 Peff_00005203 Peff_00005204 Peff_00005205 Peff_00005207 Peff_00005209 Peff_00010344 Peff_00010346 Peff_00010347 Peff_00010348 Peff_00010349 Peff_00010350 Peff_00010351 Plob_00018881 Plob_00018886 Pocillopora_acuta_HIv2___RNAseq.g17307.t1 Pocillopora_acuta_HIv2___RNAseq.g6858.t1 Pocillopora_acuta_HIv2___RNAseq.g6862.t1 Pocillopora_acuta_HIv2___RNAseq.g6863.t1b Pocillopora_…
OG0000759: Montipora_capitata_HIv3___RNAseq.g25366.t1 Pocillopora_acuta_HIv2___RNAseq.g17640.t1 Pocillopora_acuta_HIv2___RNAseq.g17690.t1 Pocillopora_acuta_HIv2___RNAseq.g23199.t1 Pocillopora_acuta_HIv2___RNAseq.g23200.t1 Pocillopora_meandrina_HIv1___RNAseq.g14140.t1 Pocillopora_meandrina_HIv1___RNAseq.g9261.t1 Pocillopora_meandrina_HIv1___TS.g11864.t1 Porites_compressa_HIv1___RNAseq.g14908.t1 Po…
OG0000760: Montipora_capitata_HIv3___RNAseq.g31985.t1 Montipora_capitata_HIv3___RNAseq.g37223.t1a Montipora_capitata_HIv3___TS.g29736.t1 Peff_00019178 Peff_00023620 Plob_00002046 Plob_00002047 Plob_00021266 Plob_00021269 Plob_00021271 Plob_00029785 Plob_00029786 Plob_00030020 Plob_00030073 Plob_00030075 Plob_00030076 Plob_00030077 Plob_00030078 Plob_00030079 Pocillopora_acuta_HIv2___RNAseq.g25334…
OG0000761: Montipora_capitata_HIv3___RNAseq.g1712.t1 Montipora_capitata_HIv3___RNAseq.g2870.t1 Montipora_capitata_HIv3___RNAseq.g2895.t1 Montipora_capitata_HIv3___RNAseq.g2897.t1 Peff_00011285 Peff_00011293 Peff_00012611 Plob_00019419 Plob_00019517 Plob_00019518 Plob_00049926 Plob_00049933 Pocillopora_acuta_HIv2___RNAseq.g280.t2 Pocillopora_acuta_HIv2___RNAseq.g30986.t1 Pocillopora_acuta_HIv2___T…
OG0000762: Montipora_capitata_HIv3___RNAseq.g11983.t1c Peff_00003779 Peff_00003780 Peff_00003783 Plob_00004165 Plob_00004176 Plob_00004177 Plob_00007430 Plob_00007433 Plob_00007434 Plob_00007441 Plob_00037521 Plob_00040659 Pocillopora_acuta_HIv2___RNAseq.8770_t Pocillopora_acuta_HIv2___RNAseq.g17085.t1 Pocillopora_acuta_HIv2___RNAseq.g17086.t1 Pocillopora_acuta_HIv2___RNAseq.g17087.t1 Pocillopora…
OG0000763: Montipora_capitata_HIv3___RNAseq.g15398.t1 Montipora_capitata_HIv3___RNAseq.g42282.t1 Montipora_capitata_HIv3___TS.g48780.t1 Peff_00007880 Peff_00007881 Peff_00007891 Peff_00010593 Peff_00010594 Peff_00010604 Peff_00010605 Peff_00010606 Peff_00010608 Plob_00048034 Plob_00048036 Plob_00048037 Pocillopora_acuta_HIv2___RNAseq.g6965.t1 Pocillopora_acuta_HIv2___RNAseq.g6968.t1 Pocillopora_a…
OG0000764: Montipora_capitata_HIv3___RNAseq.g12684.t1 Peff_00002280 Peff_00002290 Peff_00002291 Peff_00025778 Peff_00025779 Peff_00025780 Peff_00031476 Peff_00031478 Peff_00031479 Peff_00031481 Peff_00032196 Peff_00032201 Peff_00032207 Peff_00032209 Plob_00047196 Pocillopora_acuta_HIv2___RNAseq.16698_t Pocillopora_acuta_HIv2___RNAseq.g25184.t1 Pocillopora_acuta_HIv2___RNAseq.g25186.t1 Pocillopora…
OG0000765: Montipora_capitata_HIv3___RNAseq.g36823.t1 Montipora_capitata_HIv3___RNAseq.g41020.t1 Montipora_capitata_HIv3___TS.g6881.t1 Peff_00025230 Peff_00025236 Peff_00025238 Peff_00025239 Plob_00011242 Plob_00011359 Plob_00011370 Plob_00011373 Pocillopora_acuta_HIv2___RNAseq.g16144.t1 Pocillopora_acuta_HIv2___RNAseq.g16145.t1 Pocillopora_acuta_HIv2___RNAseq.g16157.t1 Pocillopora_acuta_HIv2___R…
OG0000766: Montipora_capitata_HIv3___RNAseq.g1060.t1 Montipora_capitata_HIv3___RNAseq.g1061.t1 Montipora_capitata_HIv3___RNAseq.g10963.t1 Montipora_capitata_HIv3___RNAseq.g1424.t1 Montipora_capitata_HIv3___RNAseq.g14244.t1 Montipora_capitata_HIv3___RNAseq.g17563.t1 Montipora_capitata_HIv3___RNAseq.g33233.t1 Montipora_capitata_HIv3___RNAseq.g43314.t1 Montipora_capitata_HIv3___RNAseq.g49132.t1 Mont…
OG0000767: Montipora_capitata_HIv3___RNAseq.g10334.t1 Montipora_capitata_HIv3___RNAseq.g10513.t1 Montipora_capitata_HIv3___RNAseq.g12005.t1 Montipora_capitata_HIv3___RNAseq.g12069.t1a Montipora_capitata_HIv3___RNAseq.g13425.t1 Montipora_capitata_HIv3___RNAseq.g13426.t1 Montipora_capitata_HIv3___RNAseq.g13449.t1 Montipora_capitata_HIv3___RNAseq.g13450.t1 Montipora_capitata_HIv3___RNAseq.g21216.t1 …
OG0000768: Montipora_capitata_HIv3___RNAseq.g11345.t1 Montipora_capitata_HIv3___RNAseq.g18343.t1 Montipora_capitata_HIv3___RNAseq.g25646.t1 Montipora_capitata_HIv3___RNAseq.g31861.t1 Montipora_capitata_HIv3___RNAseq.g36369.t1 Montipora_capitata_HIv3___RNAseq.g42557.t1 Montipora_capitata_HIv3___RNAseq.g48552.t1 Montipora_capitata_HIv3___TS.g12346.t1 Peff_00007030 Peff_00007462 Peff_00007667 Peff_0…
OG0000769: Montipora_capitata_HIv3___RNAseq.g10620.t1 Montipora_capitata_HIv3___RNAseq.g10621.t1 Montipora_capitata_HIv3___RNAseq.g1389.t1 Montipora_capitata_HIv3___RNAseq.g1390.t1 Montipora_capitata_HIv3___RNAseq.g1401.t1a Montipora_capitata_HIv3___RNAseq.g14612.t1 Montipora_capitata_HIv3___RNAseq.g15296.t1 Montipora_capitata_HIv3___RNAseq.g16873.t1 Montipora_capitata_HIv3___RNAseq.g19677.t1 Mon…
OG0000770: Montipora_capitata_HIv3___RNAseq.g13886.t1 Montipora_capitata_HIv3___RNAseq.g178.t1 Montipora_capitata_HIv3___RNAseq.g20647.t1 Montipora_capitata_HIv3___RNAseq.g20649.t1 Montipora_capitata_HIv3___RNAseq.g20840.t1 Montipora_capitata_HIv3___RNAseq.g22084.t1 Montipora_capitata_HIv3___RNAseq.g23627.t1 Montipora_capitata_HIv3___RNAseq.g24058.t1 Montipora_capitata_HIv3___RNAseq.g24059.t1 Mon…
OG0000771: Montipora_capitata_HIv3___RNAseq.g43894.t2 Peff_00010713 Peff_00010789 Plob_00044307 Plob_00044410 Pocillopora_acuta_HIv2___RNAseq.g7021.t1 Pocillopora_acuta_HIv2___RNAseq.g7082.t1 Pocillopora_meandrina_HIv1___RNAseq.g8578.t1 Pocillopora_meandrina_HIv1___RNAseq.g8646.t1 Porites_compressa_HIv1___RNAseq.g26567.t2 Porites_compressa_HIv1___RNAseq.g4647.t1 QW917_029285-T1 QW917_029285-T2 QW…
OG0000772: Montipora_capitata_HIv3___RNAseq.g12126.t1 Montipora_capitata_HIv3___RNAseq.g13689.t1 Montipora_capitata_HIv3___RNAseq.g18783.t1 Montipora_capitata_HIv3___RNAseq.g20644.t1 Montipora_capitata_HIv3___RNAseq.g2732.t1 Montipora_capitata_HIv3___RNAseq.g31606.t1 Montipora_capitata_HIv3___RNAseq.g33026.t1 Montipora_capitata_HIv3___RNAseq.g3393.t1 Montipora_capitata_HIv3___RNAseq.g36045.t1 Mon…
OG0000773: Montipora_capitata_HIv3___RNAseq.g32349.t1a Montipora_capitata_HIv3___RNAseq.g35646.t1 Montipora_capitata_HIv3___RNAseq.g36642.t1 Montipora_capitata_HIv3___RNAseq.g38619.t1a Montipora_capitata_HIv3___RNAseq.g4294.t1 Montipora_capitata_HIv3___RNAseq.g6522.t1 Montipora_capitata_HIv3___RNAseq.g6543.t1 Montipora_capitata_HIv3___TS.g15293.t1 Peff_00003422 Peff_00030902 Plob_00003452 Plob_00…
OG0000774: Peff_00017061 Plob_00039264 Plob_00039266 Plob_00039271 Plob_00039287 Plob_00039415 Plob_00039485 Pocillopora_acuta_HIv2___RNAseq.g30388.t1 Pocillopora_meandrina_HIv1___RNAseq.g13168.t1 Porites_compressa_HIv1___RNAseq.g438.t1 Porites_compressa_HIv1___RNAseq.g443.t1 Porites_compressa_HIv1___RNAseq.g445.t1 Porites_compressa_HIv1___TS.g24021.t1 Porites_compressa_HIv1___TS.g24035.t1 Porite…
OG0000775: Montipora_capitata_HIv3___RNAseq.g40725.t1 Montipora_capitata_HIv3___RNAseq.g40726.t1 Montipora_capitata_HIv3___RNAseq.g40729.t1 Montipora_capitata_HIv3___TS.g47187.t1 Peff_00008025 Peff_00008033 Plob_00038349 Plob_00038354 Plob_00038356 Plob_00038360 Plob_00038364 Plob_00038366 Pocillopora_acuta_HIv2___RNAseq.g22813.t1 Pocillopora_acuta_HIv2___RNAseq.g29289.t1 Pocillopora_acuta_HIv2__…
OG0000776: Montipora_capitata_HIv3___RNAseq.g1131.t2 Montipora_capitata_HIv3___RNAseq.g13347.t1 Montipora_capitata_HIv3___RNAseq.g14958.t1 Montipora_capitata_HIv3___RNAseq.g19998.t1 Montipora_capitata_HIv3___RNAseq.g21064.t1 Montipora_capitata_HIv3___RNAseq.g21612.t1 Montipora_capitata_HIv3___RNAseq.g21956.t1 Montipora_capitata_HIv3___RNAseq.g26703.t1 Montipora_capitata_HIv3___RNAseq.g29755.t1 Mo…
OG0000777: Montipora_capitata_HIv3___RNAseq.g11650.t1a Montipora_capitata_HIv3___RNAseq.g1270.t1 Montipora_capitata_HIv3___RNAseq.g13965.t1a Montipora_capitata_HIv3___RNAseq.g171.t1 Montipora_capitata_HIv3___RNAseq.g1733.t1 Montipora_capitata_HIv3___RNAseq.g1734.t1 Montipora_capitata_HIv3___RNAseq.g20695.t1 Montipora_capitata_HIv3___RNAseq.g21991.t1 Montipora_capitata_HIv3___RNAseq.g27509.t1 Mont…
OG0000778: Montipora_capitata_HIv3___RNAseq.g1035.t1 Montipora_capitata_HIv3___RNAseq.g10605.t1 Montipora_capitata_HIv3___RNAseq.g10656.t1 Montipora_capitata_HIv3___RNAseq.g10920.t1a Montipora_capitata_HIv3___RNAseq.g11044.t1 Montipora_capitata_HIv3___RNAseq.g1408.t1a Montipora_capitata_HIv3___RNAseq.g17942.t1 Montipora_capitata_HIv3___RNAseq.g1969.t1 Montipora_capitata_HIv3___RNAseq.g22337.t1 Mo…
OG0000779: Montipora_capitata_HIv3___RNAseq.g10763.t1 Montipora_capitata_HIv3___RNAseq.g14568.t1 Montipora_capitata_HIv3___RNAseq.g16910.t1 Montipora_capitata_HIv3___RNAseq.g21822.t1 Montipora_capitata_HIv3___RNAseq.g30421.t1a Montipora_capitata_HIv3___RNAseq.g31101.t1 Montipora_capitata_HIv3___RNAseq.g38080.t1 Montipora_capitata_HIv3___RNAseq.g3818.t1 Montipora_capitata_HIv3___TS.g3043.t1 Montip…
OG0000780: Montipora_capitata_HIv3___RNAseq.g10343.t1 Montipora_capitata_HIv3___RNAseq.g14768.t1 Montipora_capitata_HIv3___RNAseq.g22466.t1 Montipora_capitata_HIv3___RNAseq.g25033.t1 Montipora_capitata_HIv3___RNAseq.g25485.t1 Montipora_capitata_HIv3___RNAseq.g31479.t1 Montipora_capitata_HIv3___RNAseq.g38326.t1 Montipora_capitata_HIv3___RNAseq.g42427.t1 Montipora_capitata_HIv3___RNAseq.g48672.t1 M…
OG0000781: Montipora_capitata_HIv3___RNAseq.g24363.t1 Montipora_capitata_HIv3___RNAseq.g34103.t1 Montipora_capitata_HIv3___RNAseq.g36447.t1 Montipora_capitata_HIv3___RNAseq.g39768.t1 Montipora_capitata_HIv3___RNAseq.g50072.t1 Montipora_capitata_HIv3___RNAseq.g7078.t1b Montipora_capitata_HIv3___RNAseq.g7234.t1 Peff_00026687 Plob_00003988 Plob_00003991 Plob_00003997 Plob_00003998 Plob_00004081 Plob…
OG0000782: Montipora_capitata_HIv3___RNAseq.g37682.t1 Montipora_capitata_HIv3___RNAseq.g37755.t1 Peff_00002617 Peff_00026159 Plob_00012993 Plob_00012995 Plob_00018224 Plob_00035682 Plob_00038522 Plob_00038549 Pocillopora_acuta_HIv2___RNAseq.g17857.t1 Pocillopora_acuta_HIv2___RNAseq.g17859.t1 Pocillopora_acuta_HIv2___RNAseq.g18860.t1 Pocillopora_acuta_HIv2___RNAseq.g22350.t1 Pocillopora_acuta_HIv2…
OG0000783: Montipora_capitata_HIv3___RNAseq.g44783.t1 Montipora_capitata_HIv3___RNAseq.g44785.t1 Peff_00026499 Peff_00026500 Peff_00026505 Peff_00026506 Peff_00026509 Peff_00026510 Plob_00046621 Plob_00046624 Plob_00046625 Pocillopora_acuta_HIv2___RNAseq.g26992.t1 Pocillopora_acuta_HIv2___RNAseq.g26996.t1 Pocillopora_acuta_HIv2___RNAseq.g26998.t1 Pocillopora_acuta_HIv2___RNAseq.g26999.t1 Pocillop…
OG0000784: Montipora_capitata_HIv3___RNAseq.g11697.t1 Montipora_capitata_HIv3___RNAseq.g13338.t1 Montipora_capitata_HIv3___RNAseq.g17568.t1 Montipora_capitata_HIv3___RNAseq.g25196.t1 Montipora_capitata_HIv3___RNAseq.g28789.t1 Montipora_capitata_HIv3___RNAseq.g31361.t1 Montipora_capitata_HIv3___RNAseq.g39430.t1 Montipora_capitata_HIv3___RNAseq.g43181.t1 Montipora_capitata_HIv3___RNAseq.g43203.t1 M…
OG0000785: Montipora_capitata_HIv3___RNAseq.g43337.t1 Montipora_capitata_HIv3___RNAseq.g43338.t1 Montipora_capitata_HIv3___RNAseq.g44457.t1 Montipora_capitata_HIv3___TS.g35289.t2 Peff_00003445 Peff_00009755 Peff_00010932 Peff_00023218 Plob_00005108 Plob_00027169 Plob_00036274 Plob_00036276 Plob_00036277 Pocillopora_acuta_HIv2___RNAseq.g10659.t1 Pocillopora_acuta_HIv2___RNAseq.g23086.t1 Pocillopor…
OG0000786: Montipora_capitata_HIv3___TS.g28695.t1 Peff_00008284 Peff_00008287 Plob_00002928 Plob_00005588 Plob_00037761 Plob_00039863 Plob_00040903 Pocillopora_meandrina_HIv1___RNAseq.g15474.t1 Porites_compressa_HIv1___RNAseq.g1094.t1 Porites_compressa_HIv1___RNAseq.g15122.t1 Porites_compressa_HIv1___RNAseq.g18366.t1 Porites_compressa_HIv1___RNAseq.g1863.t1 Porites_compressa_HIv1___RNAseq.g29954.…
OG0000787: Montipora_capitata_HIv3___RNAseq.g12739.t1 Montipora_capitata_HIv3___TS.g20820.t1 Peff_00013529 Peff_00013531 Peff_00013532 Plob_00046332 Plob_00046388 Plob_00046400 Pocillopora_acuta_HIv2___RNAseq.g21390.t1 Pocillopora_acuta_HIv2___RNAseq.g24802.t1 Pocillopora_meandrina_HIv1___RNAseq.g5233.t1 Pocillopora_meandrina_HIv1___RNAseq.g5263.t1 Pocillopora_meandrina_HIv1___RNAseq.g5264.t1 Poc…
OG0000788: Montipora_capitata_HIv3___RNAseq.g3388.t1 Montipora_capitata_HIv3___RNAseq.g3398.t1 Montipora_capitata_HIv3___RNAseq.g3471.t1 Montipora_capitata_HIv3___RNAseq.g3472.t1 Peff_00003290 Peff_00003307 Peff_00030841 Peff_00030890 Peff_00030891 Plob_00041157 Pocillopora_acuta_HIv2___RNAseq.g14279.t1 Pocillopora_acuta_HIv2___TS.g12811.t1 Pocillopora_meandrina_HIv1___RNAseq.g18179.t1 Pocillopor…
OG0000789: Montipora_capitata_HIv3___RNAseq.g10282.t1 Montipora_capitata_HIv3___RNAseq.g10536.t1 Montipora_capitata_HIv3___RNAseq.g10655.t1 Montipora_capitata_HIv3___RNAseq.g10676.t1 Montipora_capitata_HIv3___RNAseq.g14341.t1 Montipora_capitata_HIv3___RNAseq.g16978.t1 Montipora_capitata_HIv3___RNAseq.g17036.t1 Montipora_capitata_HIv3___RNAseq.g17037.t1 Montipora_capitata_HIv3___RNAseq.g17038.t1 M…
OG0000790: Montipora_capitata_HIv3___RNAseq.g7452.t1 Montipora_capitata_HIv3___RNAseq.g7453.t1 Montipora_capitata_HIv3___RNAseq.g7454.t1 Montipora_capitata_HIv3___RNAseq.g7455.t1 Peff_00018161 Plob_00035412 Plob_00035413 Plob_00035419 Plob_00035420 Pocillopora_acuta_HIv2___RNAseq.g24543.t1 Pocillopora_acuta_HIv2___RNAseq.g24544.t1 Pocillopora_acuta_HIv2___RNAseq.g24545.t1 Pocillopora_acuta_HIv2__…
OG0000791: Montipora_capitata_HIv3___RNAseq.g37686.t1 Montipora_capitata_HIv3___RNAseq.g37687.t1 Montipora_capitata_HIv3___RNAseq.g37688.t1 Montipora_capitata_HIv3___RNAseq.g37689.t1 Montipora_capitata_HIv3___RNAseq.g37690.t1 Montipora_capitata_HIv3___RNAseq.g37691.t1 Montipora_capitata_HIv3___RNAseq.g37692.t1 Montipora_capitata_HIv3___RNAseq.g37719.t1 Montipora_capitata_HIv3___RNAseq.g37721.t1 M…
OG0000792: Montipora_capitata_HIv3___RNAseq.g30360.t1 Montipora_capitata_HIv3___RNAseq.g30370.t1 Montipora_capitata_HIv3___RNAseq.g775.t1 Montipora_capitata_HIv3___RNAseq.g776.t1 Montipora_capitata_HIv3___RNAseq.g777.t1 Montipora_capitata_HIv3___RNAseq.g778.t1 Montipora_capitata_HIv3___RNAseq.g779.t1 Montipora_capitata_HIv3___RNAseq.g781.t1 Montipora_capitata_HIv3___TS.g38292.t1 Peff_00014225 Plo…
OG0000793: Montipora_capitata_HIv3___RNAseq.g15567.t1 Montipora_capitata_HIv3___TS.g44146.t1 Peff_00014596 Plob_00000829 Plob_00002661 Plob_00004506 Plob_00007203 Plob_00007924 Plob_00008882 Plob_00010318 Plob_00018819 Plob_00020338 Plob_00024027 Plob_00026806 Plob_00027553 Plob_00033030 Plob_00033061 Plob_00038041 Plob_00038815 Plob_00045736 Pocillopora_acuta_HIv2___RNAseq.g17161.t1 Pocillopora_…
OG0000794: Montipora_capitata_HIv3___RNAseq.g24269.t1 Montipora_capitata_HIv3___RNAseq.g24270.t1 Peff_00001459 Peff_00009351 Peff_00020876 Peff_00020877 Peff_00033589 Peff_00033590 Plob_00032693 Plob_00032696 Plob_00032697 Plob_00032702 Plob_00032703 Pocillopora_acuta_HIv2___RNAseq.g3706.t1 Pocillopora_acuta_HIv2___RNAseq.g6031.t1 Pocillopora_acuta_HIv2___RNAseq.g6033.t1 Pocillopora_acuta_HIv2___…
OG0000795: Montipora_capitata_HIv3___RNAseq.g1985.t1 Montipora_capitata_HIv3___RNAseq.g22369.t1 Montipora_capitata_HIv3___RNAseq.g4418.t1 Montipora_capitata_HIv3___RNAseq.g6516.t1 Montipora_capitata_HIv3___RNAseq.g6517.t1 Montipora_capitata_HIv3___TS.g43029.t1 Peff_00003536 Peff_00025723 Plob_00037381 Plob_00038983 Plob_00040763 Plob_00049014 Plob_00049032 Plob_00049899 Pocillopora_acuta_HIv2___R…
OG0000796: Montipora_capitata_HIv3___RNAseq.g13238.t1 Montipora_capitata_HIv3___RNAseq.g22158.t1 Montipora_capitata_HIv3___RNAseq.g22284.t1 Montipora_capitata_HIv3___RNAseq.g31837.t1 Montipora_capitata_HIv3___RNAseq.g31838.t1 Montipora_capitata_HIv3___RNAseq.g38988.t1b Montipora_capitata_HIv3___RNAseq.g40622.t1b Montipora_capitata_HIv3___RNAseq.g42190.t1 Montipora_capitata_HIv3___RNAseq.g42191.t1…
OG0000797: Montipora_capitata_HIv3___RNAseq.g20442.t1 Montipora_capitata_HIv3___RNAseq.g21574.t1 Montipora_capitata_HIv3___RNAseq.g21575.t1 Montipora_capitata_HIv3___RNAseq.g33204.t1 Montipora_capitata_HIv3___RNAseq.g33205.t1 Montipora_capitata_HIv3___RNAseq.g42424.t1 Montipora_capitata_HIv3___RNAseq.g4465.t1 Montipora_capitata_HIv3___RNAseq.g45580.t1 Montipora_capitata_HIv3___TS.g43507.t1 Montip…
OG0000798: Montipora_capitata_HIv3___RNAseq.g27710.t1a Montipora_capitata_HIv3___RNAseq.g27713.t1 Montipora_capitata_HIv3___RNAseq.g27715.t1 Plob_00021017 Plob_00029726 Plob_00030998 Plob_00030999 Plob_00031002 Plob_00031006 Plob_00031007 Plob_00031008 Plob_00031014 Plob_00031018 Plob_00038474 Plob_00038475 Plob_00038481 Porites_compressa_HIv1___RNAseq.g30701.t1 Porites_compressa_HIv1___RNAseq.g4…
OG0000799: Montipora_capitata_HIv3___RNAseq.g26272.t1 Peff_00008672 Peff_00019319 Peff_00033711 Plob_00016771 Plob_00029263 Plob_00047989 Pocillopora_acuta_HIv2___RNAseq.g1304.t1 Pocillopora_acuta_HIv2___RNAseq.g18456.t1 Pocillopora_acuta_HIv2___RNAseq.g19901.t1 Pocillopora_acuta_HIv2___RNAseq.g19983.t1a Pocillopora_acuta_HIv2___RNAseq.g5702.t1 Pocillopora_acuta_HIv2___RNAseq.g737.t1 Pocillopora_…
OG0000800: Montipora_capitata_HIv3___RNAseq.g13970.t1 Montipora_capitata_HIv3___RNAseq.g16174.t1 Montipora_capitata_HIv3___RNAseq.g17320.t1 Montipora_capitata_HIv3___RNAseq.g26022.t1 Montipora_capitata_HIv3___TS.g11477.t1 Montipora_capitata_HIv3___TS.g12621.t1 Montipora_capitata_HIv3___TS.g31345.t1 Peff_00014925 Peff_00014926 Peff_00028035 Peff_00028041 Plob_00007951 Plob_00013323 Plob_00039924 P…
OG0000801: Peff_00004576 Peff_00011621 Peff_00011622 Peff_00015076 Peff_00024735 Peff_00030588 Peff_00030899 Plob_00002745 Plob_00002746 Plob_00003108 Plob_00011955 Plob_00021667 Plob_00021668 Plob_00024568 Plob_00027477 Plob_00040728 Pocillopora_acuta_HIv2___RNAseq.6235_t Pocillopora_acuta_HIv2___RNAseq.g14332.t1 Pocillopora_acuta_HIv2___RNAseq.g20786.t1 Pocillopora_acuta_HIv2___RNAseq.g23261.t1…
OG0000802: Montipora_capitata_HIv3___RNAseq.g15023.t1 Montipora_capitata_HIv3___RNAseq.g15024.t1 Montipora_capitata_HIv3___RNAseq.g17810.t1 Montipora_capitata_HIv3___RNAseq.g17812.t1 Montipora_capitata_HIv3___RNAseq.g17917.t1a Montipora_capitata_HIv3___RNAseq.g29863.t1 Montipora_capitata_HIv3___TS.g19884.t1 Peff_00028630 Peff_00031711 Peff_00031712 Pocillopora_acuta_HIv2___RNAseq.g14195.t1 Pocill…
OG0000803: Montipora_capitata_HIv3___RNAseq.g10039.t1 Montipora_capitata_HIv3___RNAseq.g10040.t1 Montipora_capitata_HIv3___RNAseq.g2195.t1 Montipora_capitata_HIv3___RNAseq.g36116.t1 Montipora_capitata_HIv3___RNAseq.g47736.t1 Montipora_capitata_HIv3___RNAseq.g49073.t1 Montipora_capitata_HIv3___TS.g10673.t1 Montipora_capitata_HIv3___TS.g16531.t1 Montipora_capitata_HIv3___TS.g24863.t1 Plob_00000045 …
OG0000804: Montipora_capitata_HIv3___RNAseq.g11983.t1a Montipora_capitata_HIv3___RNAseq.g11983.t1b Montipora_capitata_HIv3___RNAseq.g12195.t1 Montipora_capitata_HIv3___RNAseq.g12331.t1 Montipora_capitata_HIv3___RNAseq.g13480.t1 Montipora_capitata_HIv3___RNAseq.g14349.t1 Montipora_capitata_HIv3___RNAseq.g15394.t1 Montipora_capitata_HIv3___RNAseq.g20441.t1 Montipora_capitata_HIv3___RNAseq.g21310.t1…
OG0000805: Montipora_capitata_HIv3___RNAseq.g445.t1 Montipora_capitata_HIv3___TS.g29055.t1 Peff_00000683 Peff_00001731 Peff_00003457 Peff_00003458 Peff_00003463 Peff_00003464 Peff_00016815 Peff_00021404 Peff_00033224 Plob_00004531 Plob_00018717 Pocillopora_acuta_HIv2___RNAseq.g16703.t1 Pocillopora_acuta_HIv2___RNAseq.g18294.t1b QW917_023747-T1 XP_044168092.1 XP_044170675.1 XP_044171263.1 XP_04418…
OG0000806: Montipora_capitata_HIv3___RNAseq.g10511.t1 Montipora_capitata_HIv3___RNAseq.g11825.t1 Montipora_capitata_HIv3___RNAseq.g1315.t1 Montipora_capitata_HIv3___RNAseq.g13282.t1 Montipora_capitata_HIv3___RNAseq.g1505.t1 Montipora_capitata_HIv3___RNAseq.g16100.t1 Montipora_capitata_HIv3___RNAseq.g1982.t1 Montipora_capitata_HIv3___RNAseq.g21082.t1 Montipora_capitata_HIv3___RNAseq.g31903.t1 Mont…
OG0000807: Montipora_capitata_HIv3___RNAseq.g14068.t1 Montipora_capitata_HIv3___RNAseq.g25298.t1 Montipora_capitata_HIv3___RNAseq.g28155.t1 Montipora_capitata_HIv3___RNAseq.g31108.t1 Montipora_capitata_HIv3___RNAseq.g31184.t1 Montipora_capitata_HIv3___RNAseq.g46977.t1 Montipora_capitata_HIv3___RNAseq.g8394.t1 Montipora_capitata_HIv3___TS.g21864.t1 Peff_00010983 Peff_00020178 Plob_00000263 Plob_00…
OG0000808: Montipora_capitata_HIv3___RNAseq.g48227.t2 Montipora_capitata_HIv3___RNAseq.g48237.t1 Montipora_capitata_HIv3___RNAseq.g48239.t1 Montipora_capitata_HIv3___TS.g2514.t1 Montipora_capitata_HIv3___TS.g2515.t1a Peff_00029300 Peff_00029302 Peff_00029307 Peff_00029310 Plob_00004364 Plob_00004378 Plob_00036883 Plob_00036885 Pocillopora_acuta_HIv2___RNAseq.g4763.t1 Pocillopora_acuta_HIv2___RNAs…
OG0000809: Montipora_capitata_HIv3___RNAseq.g21707.t1 Montipora_capitata_HIv3___RNAseq.g26568.t1 Peff_00004946 Peff_00004948 Peff_00004956 Peff_00004959 Plob_00001032 Plob_00017468 Plob_00021377 Plob_00021380 Plob_00046528 Plob_00046533 Pocillopora_acuta_HIv2___RNAseq.23996_t Pocillopora_acuta_HIv2___RNAseq.g6534.t1 Pocillopora_acuta_HIv2___RNAseq.g6544.t1 Pocillopora_acuta_HIv2___TS.g23592.t1 Po…
OG0000810: Montipora_capitata_HIv3___RNAseq.g34645.t1 Montipora_capitata_HIv3___TS.g19183.t1 Peff_00005322 Peff_00005326 Peff_00005332 Peff_00005342 Peff_00008480 Peff_00008486 Peff_00008491 Peff_00008984 Peff_00008988 Peff_00008989 Peff_00017214 Peff_00023951 Peff_00034245 Plob_00009255 Plob_00032398 Plob_00032401 Pocillopora_acuta_HIv2___RNAseq.g11803.t1 Pocillopora_acuta_HIv2___RNAseq.g18425.t…
OG0000811: Montipora_capitata_HIv3___RNAseq.g10703.t1 Montipora_capitata_HIv3___RNAseq.g22240.t1 Montipora_capitata_HIv3___RNAseq.g28684.t1 Montipora_capitata_HIv3___RNAseq.g35855.t1 Montipora_capitata_HIv3___RNAseq.g38025.t1 Montipora_capitata_HIv3___RNAseq.g40290.t1 Montipora_capitata_HIv3___RNAseq.g49124.t1 Montipora_capitata_HIv3___RNAseq.g49230.t1 Montipora_capitata_HIv3___RNAseq.g5684.t1 Mo…
OG0000812: Montipora_capitata_HIv3___RNAseq.g24518.t1 Montipora_capitata_HIv3___RNAseq.g24520.t1 Montipora_capitata_HIv3___RNAseq.g4197.t1 Montipora_capitata_HIv3___RNAseq.g6310.t1 Montipora_capitata_HIv3___RNAseq.g6314.t1 Montipora_capitata_HIv3___RNAseq.g6319.t1 Montipora_capitata_HIv3___RNAseq.g6371.t1 Plob_00005967 Plob_00018443 Plob_00018444 Plob_00033252 Plob_00033253 Plob_00033254 Pocillop…
OG0000813: Montipora_capitata_HIv3___RNAseq.g41891.t1 Montipora_capitata_HIv3___TS.g48401.t1 Peff_00021349 Peff_00021476 Peff_00021480 Plob_00012002 Plob_00012009 Plob_00012016 Plob_00012018 Plob_00012027 Plob_00032550 Plob_00032551 Plob_00032555 Plob_00043355 Plob_00043382 Pocillopora_acuta_HIv2___RNAseq.g13248.t1 Pocillopora_acuta_HIv2___TS.g15865.t1 Pocillopora_meandrina_HIv1___RNAseq.g7333.t1…
OG0000814: Montipora_capitata_HIv3___RNAseq.g13912.t1 Montipora_capitata_HIv3___RNAseq.g16953.t1 Montipora_capitata_HIv3___RNAseq.g16994.t1 Montipora_capitata_HIv3___RNAseq.g2774.t1 Montipora_capitata_HIv3___RNAseq.g31420.t1 Montipora_capitata_HIv3___RNAseq.g31423.t1 Montipora_capitata_HIv3___RNAseq.g44022.t1 Montipora_capitata_HIv3___RNAseq.g50609.t1 Montipora_capitata_HIv3___RNAseq.g5470.t1 Mon…
OG0000815: Montipora_capitata_HIv3___RNAseq.g1122.t1 Montipora_capitata_HIv3___RNAseq.g11605.t1 Montipora_capitata_HIv3___RNAseq.g14117.t1 Montipora_capitata_HIv3___RNAseq.g1479.t1 Montipora_capitata_HIv3___RNAseq.g1687.t1 Montipora_capitata_HIv3___RNAseq.g1762.t1 Montipora_capitata_HIv3___RNAseq.g1763.t1 Montipora_capitata_HIv3___RNAseq.g19505.t1 Montipora_capitata_HIv3___RNAseq.g21321.t1 Montip…
OG0000816: Montipora_capitata_HIv3___RNAseq.g25438.t1 Montipora_capitata_HIv3___RNAseq.g28327.t1 Montipora_capitata_HIv3___RNAseq.g35942.t1 Montipora_capitata_HIv3___TS.g22386.t1 Montipora_capitata_HIv3___TS.g2573.t1 Montipora_capitata_HIv3___TS.g28024.t1 Montipora_capitata_HIv3___TS.g48334.t1 Peff_00010147 Peff_00020146 Peff_00020494 Peff_00021052 Peff_00024255 Peff_00024802 Plob_00003066 Plob_0…
OG0000817: Plob_00004257 Plob_00004261 Plob_00004265 Plob_00004267 Plob_00023107 Plob_00023108 Plob_00023109 Plob_00023112 Plob_00023113 Plob_00023119 Plob_00023122 Plob_00023132 Plob_00023135 Plob_00024050 Plob_00024056 Plob_00024059 Plob_00024061 Plob_00024063 Plob_00024065 Plob_00024072 Plob_00024076 Plob_00025861 Plob_00025862 Plob_00025863 Plob_00025866 Plob_00025871 Plob_00025873 Plob_00025…
OG0000818: Montipora_capitata_HIv3___RNAseq.g10861.t1 Montipora_capitata_HIv3___RNAseq.g12959.t1 Montipora_capitata_HIv3___RNAseq.g14485.t1 Montipora_capitata_HIv3___RNAseq.g21968.t1 Montipora_capitata_HIv3___RNAseq.g27256.t1 Montipora_capitata_HIv3___RNAseq.g33593.t1 Montipora_capitata_HIv3___RNAseq.g33694.t1 Montipora_capitata_HIv3___RNAseq.g37489.t1 Montipora_capitata_HIv3___RNAseq.g37790.t1 M…
OG0000819: Montipora_capitata_HIv3___RNAseq.g2646.t1 Montipora_capitata_HIv3___RNAseq.g2647.t1 Montipora_capitata_HIv3___RNAseq.g32286.t1 Montipora_capitata_HIv3___RNAseq.g32644.t1 Montipora_capitata_HIv3___RNAseq.g34036.t1 Montipora_capitata_HIv3___RNAseq.g56.t1 Montipora_capitata_HIv3___RNAseq.g6025.t1 Montipora_capitata_HIv3___TS.g2061.t1 Montipora_capitata_HIv3___TS.g25769.t1 Plob_00032248 Pl…
OG0000820: Montipora_capitata_HIv3___RNAseq.g13782.t1 Montipora_capitata_HIv3___RNAseq.g17075.t1 Montipora_capitata_HIv3___RNAseq.g19150.t1 Montipora_capitata_HIv3___RNAseq.g19151.t1 Montipora_capitata_HIv3___RNAseq.g19252.t1 Montipora_capitata_HIv3___RNAseq.g19758.t1 Montipora_capitata_HIv3___RNAseq.g20008.t1a Montipora_capitata_HIv3___RNAseq.g23500.t1 Montipora_capitata_HIv3___RNAseq.g31543.t1 …
OG0000821: Montipora_capitata_HIv3___RNAseq.g10509.t1 Montipora_capitata_HIv3___RNAseq.g11252.t1 Montipora_capitata_HIv3___RNAseq.g17239.t1b Montipora_capitata_HIv3___RNAseq.g19227.t1 Montipora_capitata_HIv3___RNAseq.g21228.t1 Montipora_capitata_HIv3___RNAseq.g23333.t1 Montipora_capitata_HIv3___RNAseq.g29793.t4 Montipora_capitata_HIv3___RNAseq.g41793.t1b Montipora_capitata_HIv3___RNAseq.g48309.t1…
OG0000822: Montipora_capitata_HIv3___RNAseq.g16420.t1 Montipora_capitata_HIv3___RNAseq.g22014.t1 Montipora_capitata_HIv3___RNAseq.g29935.t1 Montipora_capitata_HIv3___RNAseq.g47856.t1 Montipora_capitata_HIv3___TS.g33889.t1 Peff_00007830 Peff_00007837 Peff_00009837 Peff_00012393 Peff_00012929 Peff_00021668 Plob_00008438 Plob_00028682 Pocillopora_acuta_HIv2___RNAseq.g12974.t1 Pocillopora_acuta_HIv2_…
OG0000823: Montipora_capitata_HIv3___RNAseq.g34792.t1 Montipora_capitata_HIv3___RNAseq.g45746.t1 Montipora_capitata_HIv3___RNAseq.g8208.t1 Montipora_capitata_HIv3___RNAseq.g836.t1 Montipora_capitata_HIv3___RNAseq.g837.t1 Montipora_capitata_HIv3___RNAseq.g841.t1 Montipora_capitata_HIv3___RNAseq.g846.t1 Montipora_capitata_HIv3___RNAseq.g854.t1 Montipora_capitata_HIv3___TS.g38362.t1 Peff_00027670 Pe…
OG0000824: Montipora_capitata_HIv3___RNAseq.g10205.t2 Montipora_capitata_HIv3___RNAseq.g15702.t1 Montipora_capitata_HIv3___RNAseq.g16413.t1 Montipora_capitata_HIv3___RNAseq.g16451.t1 Montipora_capitata_HIv3___RNAseq.g20928.t1 Montipora_capitata_HIv3___RNAseq.g20937.t1 Montipora_capitata_HIv3___RNAseq.g20938.t1 Montipora_capitata_HIv3___RNAseq.g21047.t1 Montipora_capitata_HIv3___RNAseq.g24747.t1 M…
OG0000825: Montipora_capitata_HIv3___RNAseq.g23456.t1 Montipora_capitata_HIv3___RNAseq.g23457.t1 Montipora_capitata_HIv3___RNAseq.g2809.t1 Montipora_capitata_HIv3___RNAseq.g2810.t1 Montipora_capitata_HIv3___RNAseq.g45419.t1 Montipora_capitata_HIv3___RNAseq.g45421.t1 Peff_00015712 Peff_00018913 Peff_00018914 Peff_00023583 Plob_00019429 Plob_00022125 Plob_00031824 Pocillopora_acuta_HIv2___RNAseq.g2…
OG0000826: Montipora_capitata_HIv3___RNAseq.g10829.t1 Montipora_capitata_HIv3___RNAseq.g1547.t1 Montipora_capitata_HIv3___RNAseq.g16394.t1 Montipora_capitata_HIv3___RNAseq.g16397.t1 Montipora_capitata_HIv3___RNAseq.g17493.t1 Montipora_capitata_HIv3___RNAseq.g20448.t1 Montipora_capitata_HIv3___RNAseq.g2061.t1 Montipora_capitata_HIv3___RNAseq.g24684.t1 Montipora_capitata_HIv3___RNAseq.g25486.t2 Mon…
OG0000827: Montipora_capitata_HIv3___RNAseq.g21710.t1 Montipora_capitata_HIv3___RNAseq.g25475.t1 Montipora_capitata_HIv3___RNAseq.g25476.t1 Montipora_capitata_HIv3___RNAseq.g25477.t1 Montipora_capitata_HIv3___RNAseq.g25479.t1 Montipora_capitata_HIv3___RNAseq.g30958.t1 Montipora_capitata_HIv3___RNAseq.g32097.t1a Montipora_capitata_HIv3___RNAseq.g42055.t1 Montipora_capitata_HIv3___RNAseq.g42056.t1 …
OG0000828: Montipora_capitata_HIv3___RNAseq.g12973.t1 Montipora_capitata_HIv3___RNAseq.g12974.t1 Montipora_capitata_HIv3___RNAseq.g12984.t1 Montipora_capitata_HIv3___RNAseq.g12985.t1 Montipora_capitata_HIv3___RNAseq.g12987.t1 Montipora_capitata_HIv3___RNAseq.g12989.t1 Montipora_capitata_HIv3___TS.g21055.t1 Peff_00019468 Peff_00019469 Peff_00019475 Plob_00020583 Plob_00020584 Pocillopora_acuta_HIv…
OG0000829: Peff_00010068 Peff_00027612 Peff_00028153 Plob_00039706 Pocillopora_acuta_HIv2___RNAseq.g23760.t1 Pocillopora_acuta_HIv2___RNAseq.g25649.t1 Pocillopora_acuta_HIv2___RNAseq.g28345.t1a Pocillopora_acuta_HIv2___RNAseq.g30249.t1 Pocillopora_acuta_HIv2___RNAseq.g5697.t1 Pocillopora_acuta_HIv2___RNAseq.g5698.t1 Pocillopora_acuta_HIv2___RNAseq.g7296.t1 Pocillopora_meandrina_HIv1___RNAseq.g102…
OG0000830: Montipora_capitata_HIv3___RNAseq.20218_t Montipora_capitata_HIv3___RNAseq.g14649.t1 Montipora_capitata_HIv3___RNAseq.g14650.t1 Montipora_capitata_HIv3___RNAseq.g14655.t1 Montipora_capitata_HIv3___RNAseq.g15591.t1 Montipora_capitata_HIv3___RNAseq.g26166.t1 Montipora_capitata_HIv3___RNAseq.g26167.t1 Montipora_capitata_HIv3___RNAseq.g39413.t1 Montipora_capitata_HIv3___RNAseq.g40082.t1 Mon…
OG0000831: Montipora_capitata_HIv3___RNAseq.g112.t1 Montipora_capitata_HIv3___RNAseq.g44133.t1a Montipora_capitata_HIv3___RNAseq.g5604.t1 Montipora_capitata_HIv3___RNAseq.g8273.t1 Montipora_capitata_HIv3___TS.g3858.t1 Peff_00018816 Peff_00021083 Peff_00032805 Plob_00035036 Plob_00039017 Plob_00041079 Pocillopora_acuta_HIv2___RNAseq.g11222.t1 Pocillopora_acuta_HIv2___RNAseq.g1385.t1 Pocillopora_ac…
OG0000832: Montipora_capitata_HIv3___RNAseq.g30005.t1 Montipora_capitata_HIv3___RNAseq.g40893.t1 Peff_00016498 Plob_00016804 Plob_00016817 Plob_00016818 Plob_00016819 Pocillopora_acuta_HIv2___RNAseq.g19259.t1 Pocillopora_acuta_HIv2___RNAseq.g19270.t1 Pocillopora_acuta_HIv2___RNAseq.g19272.t1 Pocillopora_meandrina_HIv1___TS.g15883.t1 Porites_compressa_HIv1___RNAseq.g26758.t1 Porites_compressa_HIv1…
OG0000833: Montipora_capitata_HIv3___RNAseq.g22695.t1 Montipora_capitata_HIv3___RNAseq.g22698.t1 Montipora_capitata_HIv3___RNAseq.g22779.t1 Montipora_capitata_HIv3___RNAseq.g28405.t2 Montipora_capitata_HIv3___TS.g36327.t1 Montipora_capitata_HIv3___TS.g36329.t1 Montipora_capitata_HIv3___TS.g36402.t1 Peff_00019920 Peff_00019921 Peff_00019951 Plob_00030422 Plob_00030431 Plob_00030433 Plob_00030484 P…
OG0000834: Peff_00021483 Plob_00001402 Plob_00001403 Plob_00008055 Plob_00015509 Plob_00015510 Plob_00036368 Plob_00044873 Plob_00049937 Pocillopora_acuta_HIv2___RNAseq.g8504.t1 Pocillopora_meandrina_HIv1___RNAseq.g12989.t1 Pocillopora_meandrina_HIv1___RNAseq.g2429.t1 Pocillopora_meandrina_HIv1___RNAseq.g2430.t1 Pocillopora_meandrina_HIv1___RNAseq.g2434.t1 Pocillopora_meandrina_HIv1___RNAseq.g438…
OG0000835: Peff_00001849 XP_044169393.1 aten_0.1.m1.12873.m1 aten_0.1.m1.12895.m1 aten_0.1.m1.16161.m1 aten_0.1.m1.16685.m1 aten_0.1.m1.16872.m1 aten_0.1.m1.16940.m1 aten_0.1.m1.17047.m1 aten_0.1.m1.17456.m1 aten_0.1.m1.17996.m1 aten_0.1.m1.18350.m1 aten_0.1.m1.18667.m1 aten_0.1.m1.19314.m1 aten_0.1.m1.19617.m1 aten_0.1.m1.19619.m1 aten_0.1.m1.2188.m1 aten_0.1.m1.2226.m1 aten_0.1.m1.22652.m1 aten…
OG0000836: Montipora_capitata_HIv3___RNAseq.g25837.t1 Peff_00005515 Peff_00024127 Plob_00032429 Plob_00032435 Plob_00040781 Plob_00043653 Pocillopora_acuta_HIv2___RNAseq.g10143.t1 Pocillopora_acuta_HIv2___RNAseq.g1154.t1 Pocillopora_acuta_HIv2___RNAseq.g14456.t1 Pocillopora_acuta_HIv2___RNAseq.g15482.t1 Pocillopora_acuta_HIv2___RNAseq.g19685.t1 Pocillopora_acuta_HIv2___RNAseq.g20081.t1 Pocillopor…
OG0000837: Montipora_capitata_HIv3___RNAseq.g27975.t1 Montipora_capitata_HIv3___RNAseq.g7757.t5b Peff_00000273 Peff_00000281 Peff_00000285 Peff_00000288 Peff_00000299 Peff_00000304 Peff_00013821 Peff_00035773 Plob_00008691 Plob_00008692 Plob_00008693 Plob_00037611 Plob_00037615 Plob_00037616 Plob_00037624 Plob_00040697 Pocillopora_acuta_HIv2___RNAseq.g2953.t1 Pocillopora_acuta_HIv2___RNAseq.g2954…
OG0000838: Montipora_capitata_HIv3___RNAseq.g36484.t1 Pocillopora_acuta_HIv2___RNAseq.g18931.t1 Pocillopora_acuta_HIv2___RNAseq.g18939.t1 Pocillopora_acuta_HIv2___RNAseq.g27904.t1 Pocillopora_acuta_HIv2___RNAseq.g29751.t1 Pocillopora_acuta_HIv2___RNAseq.g30281.t1 Pocillopora_acuta_HIv2___RNAseq.g30282.t1 Pocillopora_acuta_HIv2___RNAseq.g30288.t1 Pocillopora_acuta_HIv2___TS.g14744.t1 Pocillopora_a…
OG0000839: Peff_00002312 Peff_00004490 Peff_00006208 Peff_00006209 Peff_00007100 Peff_00011779 Peff_00012960 Peff_00012963 Peff_00024768 Peff_00024775 Peff_00024809 Peff_00024813 Peff_00024818 Peff_00025768 Peff_00030096 Peff_00030131 Peff_00030204 Peff_00030211 Peff_00030214 Peff_00030532 Peff_00030536 Peff_00030545 Peff_00030550 Peff_00030556 Peff_00030571 Peff_00030573 Peff_00030579 Peff_00030…
OG0000840: Peff_00024804 Plob_00000562 Plob_00001797 Plob_00002015 Plob_00002981 Plob_00004370 Plob_00005705 Plob_00006035 Plob_00007425 Plob_00007716 Plob_00007786 Plob_00010879 Plob_00011562 Plob_00012094 Plob_00012761 Plob_00013991 Plob_00014195 Plob_00014782 Plob_00015053 Plob_00015685 Plob_00018538 Plob_00020823 Plob_00021959 Plob_00022543 Plob_00024675 Plob_00026957 Plob_00028277 Plob_00028…
OG0000841: Plob_00036903 Plob_00036915 Plob_00036919 Porites_compressa_HIv1___RNAseq.g2592.t1 Porites_compressa_HIv1___RNAseq.g2593.t1 Porites_compressa_HIv1___RNAseq.g2594.t1 Porites_compressa_HIv1___RNAseq.g2595.t1 Porites_compressa_HIv1___RNAseq.g30074.t1 Porites_compressa_HIv1___RNAseq.g30075.t1 Porites_compressa_HIv1___RNAseq.g30076.t1 Porites_compressa_HIv1___RNAseq.g30077.t1 Porites_compre…
OG0000842: Montipora_capitata_HIv3___RNAseq.g14183.t1 Montipora_capitata_HIv3___RNAseq.g21402.t1 Montipora_capitata_HIv3___RNAseq.g21403.t1 Montipora_capitata_HIv3___RNAseq.g2293.t1 Montipora_capitata_HIv3___RNAseq.g24366.t1 Montipora_capitata_HIv3___RNAseq.g37814.t1 Montipora_capitata_HIv3___RNAseq.g37815.t1 Montipora_capitata_HIv3___RNAseq.g38364.t1 Montipora_capitata_HIv3___RNAseq.g44689.t1 Mo…
OG0000843: Montipora_capitata_HIv3___RNAseq.g10944.t1 Montipora_capitata_HIv3___RNAseq.g22195.t1c Montipora_capitata_HIv3___RNAseq.g22198.t1c Montipora_capitata_HIv3___RNAseq.g28665.t1b Montipora_capitata_HIv3___RNAseq.g6289.t1c Montipora_capitata_HIv3___TS.g41324.t1c Peff_00005347 Peff_00007850 Peff_00008231 Peff_00014718 Peff_00027252 Pocillopora_acuta_HIv2___RNAseq.g10105.t1 Pocillopora_acuta_…
OG0000844: Montipora_capitata_HIv3___RNAseq.g14187.t1 Montipora_capitata_HIv3___RNAseq.g19100.t1 Montipora_capitata_HIv3___RNAseq.g19103.t1 Montipora_capitata_HIv3___RNAseq.g20141.t1 Montipora_capitata_HIv3___RNAseq.g20820.t1 Montipora_capitata_HIv3___RNAseq.g29753.t1 Montipora_capitata_HIv3___RNAseq.g31779.t1 Montipora_capitata_HIv3___RNAseq.g32397.t1 Montipora_capitata_HIv3___RNAseq.g32398.t1 M…
OG0000845: Montipora_capitata_HIv3___RNAseq.g27709.t1 Montipora_capitata_HIv3___RNAseq.g27710.t1b Peff_00030923 Peff_00030945 Peff_00030961 Peff_00030968 Peff_00031063 Peff_00031070 Plob_00032173 Plob_00032180 Plob_00034986 Plob_00045623 Plob_00045625 Plob_00045626 Plob_00047386 Pocillopora_acuta_HIv2___RNAseq.5841_t Pocillopora_acuta_HIv2___RNAseq.g13949.t1 Pocillopora_acuta_HIv2___TS.g12442.t1 …
OG0000846: Montipora_capitata_HIv3___RNAseq.g12737.t1 Montipora_capitata_HIv3___RNAseq.g29314.t1 Montipora_capitata_HIv3___RNAseq.g29315.t1 Montipora_capitata_HIv3___RNAseq.g6231.t1 Peff_00013026 Peff_00013555 Peff_00013558 Plob_00046334 Pocillopora_acuta_HIv2___RNAseq.g24790.t1 Pocillopora_acuta_HIv2___RNAseq.g24791.t1 Pocillopora_acuta_HIv2___RNAseq.g24795.t1 Pocillopora_acuta_HIv2___RNAseq.g24…
OG0000847: Montipora_capitata_HIv3___RNAseq.g43779.t1 Montipora_capitata_HIv3___TS.g41247.t1 Montipora_capitata_HIv3___TS.g48861.t1 Peff_00010879 Peff_00018363 Peff_00018364 Plob_00014984 Plob_00014994 Plob_00021204 Plob_00048458 Plob_00048459 Plob_00048460 Pocillopora_acuta_HIv2___RNAseq.g14626.t1 Pocillopora_acuta_HIv2___RNAseq.g14627.t1 Pocillopora_acuta_HIv2___TS.g19877.t1 Pocillopora_acuta_H…
OG0000848: Montipora_capitata_HIv3___RNAseq.g10043.t1 Montipora_capitata_HIv3___RNAseq.g16703.t1 Montipora_capitata_HIv3___RNAseq.g17261.t1 Montipora_capitata_HIv3___RNAseq.g23655.t1 Montipora_capitata_HIv3___RNAseq.g3739.t1 Montipora_capitata_HIv3___RNAseq.g43681.t1 Montipora_capitata_HIv3___RNAseq.g43682.t1 Montipora_capitata_HIv3___RNAseq.g5630.t1 Montipora_capitata_HIv3___RNAseq.g7779.t1 Mont…
OG0000849: Montipora_capitata_HIv3___RNAseq.g12278.t1 Montipora_capitata_HIv3___RNAseq.g14321.t1 Montipora_capitata_HIv3___RNAseq.g19656.t1 Montipora_capitata_HIv3___RNAseq.g20374.t1 Montipora_capitata_HIv3___RNAseq.g23896.t1 Montipora_capitata_HIv3___RNAseq.g35728.t1 Montipora_capitata_HIv3___RNAseq.g38387.t1 Montipora_capitata_HIv3___RNAseq.g42417.t1 Montipora_capitata_HIv3___RNAseq.g48323.t1 M…
OG0000850: Montipora_capitata_HIv3___RNAseq.g37387.t1a Montipora_capitata_HIv3___RNAseq.g37622.t1 Peff_00020907 Peff_00020919 Plob_00020254 Plob_00020276 Plob_00020278 Plob_00042575 Pocillopora_acuta_HIv2___RNAseq.g12487.t1 Pocillopora_acuta_HIv2___RNAseq.g24344.t1 Pocillopora_acuta_HIv2___RNAseq.g26922.t1 Pocillopora_acuta_HIv2___RNAseq.g26932.t1 Pocillopora_acuta_HIv2___RNAseq.g5962.t2 Pocillop…
OG0000851: Montipora_capitata_HIv3___RNAseq.g29213.t1 Montipora_capitata_HIv3___RNAseq.g29214.t2 Montipora_capitata_HIv3___RNAseq.g29220.t1 Montipora_capitata_HIv3___RNAseq.g29221.t1 Montipora_capitata_HIv3___RNAseq.g29222.t1 Montipora_capitata_HIv3___RNAseq.g29228.t1 Montipora_capitata_HIv3___RNAseq.g29230.t1 Montipora_capitata_HIv3___RNAseq.g29232.t1 Montipora_capitata_HIv3___RNAseq.g29234.t1 M…
OG0000852: Montipora_capitata_HIv3___RNAseq.g49928.t1 Montipora_capitata_HIv3___RNAseq.g49932.t1 Peff_00007198 Peff_00007210 Peff_00007218 Peff_00007232 Peff_00007236 Peff_00007239 Peff_00007242 Peff_00007243 Peff_00007248 Peff_00007251 Peff_00007252 Peff_00007256 Peff_00007259 Peff_00007262 Peff_00007263 Peff_00007268 Peff_00007271 Peff_00007274 Peff_00014808 Plob_00008218 Plob_00012558 Plob_000…
OG0000853: Montipora_capitata_HIv3___RNAseq.g1455.t1 Montipora_capitata_HIv3___RNAseq.g15650.t1a Montipora_capitata_HIv3___RNAseq.g16471.t1 Montipora_capitata_HIv3___RNAseq.g16593.t1 Montipora_capitata_HIv3___RNAseq.g17230.t1a Montipora_capitata_HIv3___RNAseq.g18219.t2 Montipora_capitata_HIv3___RNAseq.g19595.t1 Montipora_capitata_HIv3___RNAseq.g19698.t1 Montipora_capitata_HIv3___RNAseq.g31306.t1 …
OG0000854: Montipora_capitata_HIv3___RNAseq.g39293.t1 Montipora_capitata_HIv3___RNAseq.g39295.t2 Montipora_capitata_HIv3___TS.g31810.t1 Peff_00019829 Peff_00019831 Peff_00019833 Peff_00019836 Plob_00001278 Plob_00013032 Plob_00021303 Plob_00021593 Plob_00024927 Pocillopora_acuta_HIv2___RNAseq.g28999.t1 Pocillopora_acuta_HIv2___RNAseq.g29001.t1 Pocillopora_acuta_HIv2___RNAseq.g29002.t1 Pocillopora…
OG0000855: Montipora_capitata_HIv3___RNAseq.g31099.t1 Montipora_capitata_HIv3___RNAseq.g31100.t1 Montipora_capitata_HIv3___RNAseq.g31110.t1 Montipora_capitata_HIv3___RNAseq.g31112.t1 Montipora_capitata_HIv3___TS.g47359.t1 Peff_00016107 Peff_00016108 Peff_00016109 Peff_00016110 Peff_00016111 Peff_00016170 Peff_00016325 Peff_00016327 Peff_00017443 Plob_00002780 Plob_00026647 Plob_00026648 Plob_0002…
OG0000856: Montipora_capitata_HIv3___RNAseq.g10019.t1 Montipora_capitata_HIv3___RNAseq.g1478.t1 Montipora_capitata_HIv3___RNAseq.g16862.t1 Montipora_capitata_HIv3___RNAseq.g20653.t1 Montipora_capitata_HIv3___RNAseq.g20654.t1 Montipora_capitata_HIv3___RNAseq.g2879.t1 Montipora_capitata_HIv3___RNAseq.g45162.t1 Montipora_capitata_HIv3___TS.g3886.t1 Peff_00006080 Peff_00007674 Peff_00029514 Plob_0000…
OG0000857: Montipora_capitata_HIv3___RNAseq.7970_t Montipora_capitata_HIv3___RNAseq.g1354.t1 Montipora_capitata_HIv3___RNAseq.g1457.t1 Montipora_capitata_HIv3___RNAseq.g1458.t1 Montipora_capitata_HIv3___RNAseq.g16642.t1a Montipora_capitata_HIv3___RNAseq.g22301.t1 Montipora_capitata_HIv3___RNAseq.g31633.t1 Montipora_capitata_HIv3___RNAseq.g31894.t1 Montipora_capitata_HIv3___RNAseq.g38389.t1 Montip…
OG0000858: Montipora_capitata_HIv3___RNAseq.g21936.t1 Montipora_capitata_HIv3___RNAseq.g21972.t1 Montipora_capitata_HIv3___RNAseq.g25026.t1 Montipora_capitata_HIv3___RNAseq.g25027.t1 Montipora_capitata_HIv3___RNAseq.g25877.t1 Montipora_capitata_HIv3___RNAseq.g30781.t1 Montipora_capitata_HIv3___RNAseq.g30782.t1 Montipora_capitata_HIv3___RNAseq.g33927.t1 Montipora_capitata_HIv3___RNAseq.g40074.t1 M…
OG0000859: Montipora_capitata_HIv3___RNAseq.g33298.t1 Peff_00017313 Peff_00017318 Peff_00017319 Peff_00017325 Peff_00017327 Peff_00017330 Peff_00017333 Peff_00017340 Peff_00017341 Peff_00017352 Plob_00011828 Plob_00011862 Pocillopora_acuta_HIv2___RNAseq.g18336.t1 Pocillopora_acuta_HIv2___RNAseq.g18338.t1 Pocillopora_acuta_HIv2___RNAseq.g18339.t1 Pocillopora_acuta_HIv2___RNAseq.g18341.t1 Pocillopo…
OG0000860: Montipora_capitata_HIv3___RNAseq.g27978.t1 Montipora_capitata_HIv3___TS.g24421.t2 Montipora_capitata_HIv3___TS.g24425.t1 Peff_00013816 Peff_00013818 Peff_00013820 Peff_00035768 Peff_00035769 Peff_00035771 Peff_00035772 Plob_00007737 Plob_00037608 Plob_00037609 Plob_00037610 Plob_00037625 Plob_00040696 Plob_00049392 Pocillopora_acuta_HIv2___RNAseq.g9250.t1 Pocillopora_acuta_HIv2___RNAse…
OG0000861: Montipora_capitata_HIv3___RNAseq.g11504.t1 Montipora_capitata_HIv3___RNAseq.g2258.t1 Montipora_capitata_HIv3___RNAseq.g41088.t1 Montipora_capitata_HIv3___RNAseq.g41089.t1 Montipora_capitata_HIv3___RNAseq.g46541.t1 Montipora_capitata_HIv3___RNAseq.g5598.t1 Montipora_capitata_HIv3___RNAseq.g8948.t1 Montipora_capitata_HIv3___RNAseq.g8949.t1 Montipora_capitata_HIv3___RNAseq.g8950.t1 Montip…
OG0000862: Montipora_capitata_HIv3___RNAseq.g14242.t1 Montipora_capitata_HIv3___RNAseq.g14288.t1 Montipora_capitata_HIv3___RNAseq.g16854.t1 Montipora_capitata_HIv3___RNAseq.g16858.t1 Montipora_capitata_HIv3___RNAseq.g43253.t1b Montipora_capitata_HIv3___RNAseq.g47687.t1 Plob_00005881 Plob_00028480 Plob_00036377 Pocillopora_acuta_HIv2___TS.g15062.t1 Pocillopora_acuta_HIv2___TS.g21911.t1 Pocillopora…
OG0000863: Montipora_capitata_HIv3___RNAseq.g10855.t1b Montipora_capitata_HIv3___RNAseq.g22361.t1 Montipora_capitata_HIv3___RNAseq.g8364.t1 Montipora_capitata_HIv3___TS.g35990.t1 Montipora_capitata_HIv3___TS.g8204.t1 Peff_00000636 Peff_00002549 Peff_00003059 Peff_00005388 Peff_00005787 Peff_00011609 Peff_00014497 Peff_00026644 Peff_00030078 Peff_00034642 Plob_00003630 Plob_00017930 Pocillopora_ac…
OG0000864: Montipora_capitata_HIv3___RNAseq.g1013.t1 Montipora_capitata_HIv3___RNAseq.g13750.t1 Montipora_capitata_HIv3___RNAseq.g17831.t1 Montipora_capitata_HIv3___RNAseq.g18543.t1 Montipora_capitata_HIv3___RNAseq.g18556.t1 Montipora_capitata_HIv3___RNAseq.g20718.t1 Montipora_capitata_HIv3___RNAseq.g25003.t1b Montipora_capitata_HIv3___RNAseq.g30566.t1 Montipora_capitata_HIv3___RNAseq.g31499.t2 M…
OG0000865: Montipora_capitata_HIv3___RNAseq.g25934.t1 Montipora_capitata_HIv3___RNAseq.g26945.t1 Montipora_capitata_HIv3___RNAseq.g8403.t1 Montipora_capitata_HIv3___RNAseq.g8496.t1 Montipora_capitata_HIv3___TS.g22119.t1 Montipora_capitata_HIv3___TS.g41122.t1 Montipora_capitata_HIv3___TS.g45418.t1 Peff_00000413 Peff_00004420 Peff_00029875 Plob_00002406 Plob_00011578 Pocillopora_acuta_HIv2___RNAseq…
OG0000866: Montipora_capitata_HIv3___RNAseq.g10946.t1 Montipora_capitata_HIv3___RNAseq.g13814.t1 Montipora_capitata_HIv3___RNAseq.g21243.t1 Montipora_capitata_HIv3___RNAseq.g31875.t1 Montipora_capitata_HIv3___RNAseq.g31876.t1 Montipora_capitata_HIv3___RNAseq.g42480.t1 Montipora_capitata_HIv3___RNAseq.g42481.t1 Montipora_capitata_HIv3___RNAseq.g42482.t1 Montipora_capitata_HIv3___RNAseq.g9989.t1 Mo…
OG0000867: Montipora_capitata_HIv3___RNAseq.g27939.t2c Peff_00004503 Peff_00004516 Peff_00020317 Plob_00020287 Pocillopora_acuta_HIv2___RNAseq.g13045.t1a Pocillopora_acuta_HIv2___RNAseq.g13045.t1b Pocillopora_acuta_HIv2___TS.g15668.t1 Pocillopora_meandrina_HIv1___RNAseq.g7526.t1 Pocillopora_meandrina_HIv1___RNAseq.g7920.t1 Pocillopora_meandrina_HIv1___TS.g1291.t1 Porites_compressa_HIv1___RNAseq.g…
OG0000868: Montipora_capitata_HIv3___RNAseq.g20348.t1 Montipora_capitata_HIv3___RNAseq.g2543.t1 Montipora_capitata_HIv3___RNAseq.g31870.t1 Montipora_capitata_HIv3___RNAseq.g36480.t1 Montipora_capitata_HIv3___RNAseq.g36599.t1 Montipora_capitata_HIv3___RNAseq.g49794.t1 Montipora_capitata_HIv3___RNAseq.g5263.t1a Montipora_capitata_HIv3___TS.g33481.t1a Montipora_capitata_HIv3___TS.g3484.t1b Peff_0001…
OG0000869: Montipora_capitata_HIv3___RNAseq.g21332.t1 Montipora_capitata_HIv3___RNAseq.g22412.t1 Montipora_capitata_HIv3___RNAseq.g22413.t1 Montipora_capitata_HIv3___RNAseq.g29321.t1 Montipora_capitata_HIv3___RNAseq.g31705.t1 Montipora_capitata_HIv3___RNAseq.g31940.t1c Montipora_capitata_HIv3___RNAseq.g32779.t1 Montipora_capitata_HIv3___RNAseq.g32780.t1 Montipora_capitata_HIv3___RNAseq.g35727.t1 …
OG0000870: Montipora_capitata_HIv3___RNAseq.g16208.t1 Montipora_capitata_HIv3___RNAseq.g7694.t1 Montipora_capitata_HIv3___TS.g11505.t1 Montipora_capitata_HIv3___TS.g11508.t1 Peff_00004537 Peff_00004558 Peff_00004596 Peff_00005195 Pocillopora_acuta_HIv2___RNAseq.g6438.t1b Pocillopora_acuta_HIv2___RNAseq.g6439.t1 Pocillopora_acuta_HIv2___RNAseq.g6442.t1 Pocillopora_acuta_HIv2___TS.g23495.t1 Pocillo…
OG0000871: Montipora_capitata_HIv3___RNAseq.g16003.t1 Montipora_capitata_HIv3___RNAseq.g40234.t1 Peff_00027814 Peff_00027820 Peff_00027824 Plob_00006902 Pocillopora_acuta_HIv2___RNAseq.g12478.t1 Pocillopora_acuta_HIv2___RNAseq.g12498.t1 Pocillopora_acuta_HIv2___RNAseq.g23911.t1 Pocillopora_acuta_HIv2___RNAseq.g23916.t1 Pocillopora_acuta_HIv2___RNAseq.g23920.t2 Pocillopora_acuta_HIv2___RNAseq.g256…
OG0000872: Montipora_capitata_HIv3___RNAseq.g16510.t1 Montipora_capitata_HIv3___RNAseq.g18846.t1 Montipora_capitata_HIv3___RNAseq.g19124.t1 Montipora_capitata_HIv3___RNAseq.g2068.t1 Montipora_capitata_HIv3___RNAseq.g21453.t1 Montipora_capitata_HIv3___RNAseq.g25830.t1 Montipora_capitata_HIv3___RNAseq.g31425.t1 Montipora_capitata_HIv3___RNAseq.g33179.t1 Montipora_capitata_HIv3___RNAseq.g34350.t1 Mo…
OG0000873: Montipora_capitata_HIv3___RNAseq.g17137.t1 Montipora_capitata_HIv3___RNAseq.g17640.t1 Montipora_capitata_HIv3___RNAseq.g21777.t1 Montipora_capitata_HIv3___RNAseq.g5696.t1 Montipora_capitata_HIv3___TS.g6052.t1 Montipora_capitata_HIv3___TS.g6162.t1 Peff_00005016 Peff_00016002 Pocillopora_acuta_HIv2___RNAseq.g1369.t1 Pocillopora_acuta_HIv2___RNAseq.g14547.t1 Pocillopora_acuta_HIv2___RNAse…
OG0000874: Montipora_capitata_HIv3___RNAseq.g20599.t1 Montipora_capitata_HIv3___RNAseq.g25233.t1 Montipora_capitata_HIv3___RNAseq.g36609.t1 Montipora_capitata_HIv3___TS.g26688.t1c Montipora_capitata_HIv3___TS.g40058.t1 Montipora_capitata_HIv3___TS.g40059.t1 Plob_00007488 Plob_00007910 Plob_00008868 Plob_00017053 Plob_00028890 Plob_00030973 Plob_00049888 Porites_compressa_HIv1___RNAseq.g10042.t1 P…
OG0000875: Montipora_capitata_HIv3___RNAseq.g24496.t1 Montipora_capitata_HIv3___RNAseq.g24517.t1 Montipora_capitata_HIv3___RNAseq.g24519.t1 Montipora_capitata_HIv3___RNAseq.g24522.t1 Peff_00008445 Peff_00008446 Peff_00033061 Peff_00033064 Peff_00033068 Peff_00033070 Peff_00033071 Plob_00030386 Plob_00032907 Pocillopora_acuta_HIv2___RNAseq.g22428.t1 Pocillopora_acuta_HIv2___RNAseq.g22429.t1 Pocill…
OG0000876: Peff_00029986 Peff_00029987 Peff_00029990 Peff_00029991 Peff_00030387 Peff_00030388 Peff_00030389 Peff_00030523 Pocillopora_acuta_HIv2___RNAseq.27817_t Pocillopora_acuta_HIv2___RNAseq.27820_t Pocillopora_acuta_HIv2___RNAseq.g11381.t1 Pocillopora_acuta_HIv2___RNAseq.g11383.t1 Pocillopora_acuta_HIv2___RNAseq.g5908.t1 Pocillopora_acuta_HIv2___RNAseq.g5909.t1 Pocillopora_acuta_HIv2___RNAse…
OG0000877: Plob_00002914 aten_0.1.m1.11651.m1 aten_0.1.m1.13321.m1 aten_0.1.m1.15837.m1 aten_0.1.m1.15868.m1 aten_0.1.m1.15921.m1 aten_0.1.m1.16927.m1 aten_0.1.m1.18203.m1 aten_0.1.m1.19110.m1 aten_0.1.m1.20922.m1 aten_0.1.m1.21302.m1 aten_0.1.m1.227.m1 aten_0.1.m1.27183.m1 aten_0.1.m1.27229.m1 aten_0.1.m1.2783.m1 aten_0.1.m1.28403.m1 aten_0.1.m1.28463.m1 aten_0.1.m1.28492.m1 aten_0.1.m1.29452.m1…
OG0000878: Plob_00012773 Plob_00019063 Plob_00027563 Plob_00028959 Plob_00033279 Plob_00037733 Plob_00047206 Plob_00047804 aten_0.1.m1.10619.m1 aten_0.1.m1.10689.m1 aten_0.1.m1.11516.m1 aten_0.1.m1.12924.m1 aten_0.1.m1.14164.m1 aten_0.1.m1.14273.m1 aten_0.1.m1.14763.m1 aten_0.1.m1.15880.m1 aten_0.1.m1.16029.m1 aten_0.1.m1.16594.m1 aten_0.1.m1.16690.m1 aten_0.1.m1.18782.m1 aten_0.1.m1.20386.m1 ate…
OG0000879: Montipora_capitata_HIv3___RNAseq.g39296.t1 Montipora_capitata_HIv3___RNAseq.g45399.t1 Montipora_capitata_HIv3___RNAseq.g6388.t1b Peff_00002124 Peff_00002128 Plob_00001283 Plob_00001288 Plob_00001298 Plob_00001300 Plob_00001301 Plob_00001302 Plob_00001305 Plob_00001308 Plob_00001319 Plob_00015427 Plob_00033720 Pocillopora_acuta_HIv2___RNAseq.g2023.t1 Pocillopora_acuta_HIv2___RNAseq.g202…
OG0000880: Montipora_capitata_HIv3___RNAseq.g17541.t1 Montipora_capitata_HIv3___RNAseq.g29897.t1 Montipora_capitata_HIv3___RNAseq.g36170.t1 Montipora_capitata_HIv3___RNAseq.g43317.t1 Montipora_capitata_HIv3___TS.g39922.t1 Peff_00013230 Peff_00015118 Plob_00002477 Plob_00013589 Plob_00019342 Plob_00036397 Plob_00047146 Pocillopora_acuta_HIv2___RNAseq.g2341.t1 Pocillopora_acuta_HIv2___RNAseq.g23481…
OG0000881: Montipora_capitata_HIv3___RNAseq.g14020.t1 Montipora_capitata_HIv3___RNAseq.g20058.t1b Montipora_capitata_HIv3___RNAseq.g21442.t1 Montipora_capitata_HIv3___RNAseq.g24036.t1 Montipora_capitata_HIv3___RNAseq.g24037.t1 Montipora_capitata_HIv3___RNAseq.g25226.t1 Montipora_capitata_HIv3___RNAseq.g3735.t1 Montipora_capitata_HIv3___RNAseq.g42539.t1 Montipora_capitata_HIv3___RNAseq.g45881.t1 M…
OG0000882: Montipora_capitata_HIv3___RNAseq.g40838.t1 Montipora_capitata_HIv3___RNAseq.g40839.t1 Montipora_capitata_HIv3___RNAseq.g40840.t1 Montipora_capitata_HIv3___RNAseq.g40842.t1 Peff_00022238 Peff_00022239 Peff_00022241 Plob_00010750 Plob_00012044 Pocillopora_acuta_HIv2___RNAseq.20930_t Pocillopora_acuta_HIv2___RNAseq.g8976.t1 Pocillopora_acuta_HIv2___RNAseq.g8977.t1 Pocillopora_acuta_HIv2__…
OG0000883: Montipora_capitata_HIv3___RNAseq.g11989.t1 Montipora_capitata_HIv3___RNAseq.g11995.t1 Montipora_capitata_HIv3___RNAseq.g23764.t1 Montipora_capitata_HIv3___RNAseq.g23770.t1 Montipora_capitata_HIv3___RNAseq.g35682.t1 Montipora_capitata_HIv3___RNAseq.g8204.t1 Montipora_capitata_HIv3___TS.g44838.t1 Montipora_capitata_HIv3___TS.g44843.t1 Montipora_capitata_HIv3___TS.g44845.t1 Peff_00027304 …
OG0000884: Montipora_capitata_HIv3___RNAseq.g49664.t1b Montipora_capitata_HIv3___RNAseq.g49665.t1 Montipora_capitata_HIv3___RNAseq.g49666.t1 Montipora_capitata_HIv3___TS.g4030.t2b Peff_00007631 Peff_00007633 Peff_00007634 Peff_00007635 Plob_00038336 Plob_00038337 Plob_00038338 Plob_00038345 Plob_00038346 Pocillopora_acuta_HIv2___RNAseq.g25828.t1 Pocillopora_acuta_HIv2___RNAseq.g25830.t1 Pocillopo…
OG0000885: Montipora_capitata_HIv3___RNAseq.g27865.t1 Montipora_capitata_HIv3___TS.g7430.t1 Montipora_capitata_HIv3___TS.g7435.t1 Peff_00006717 Peff_00007488 Peff_00008906 Peff_00008907 Plob_00000208 Plob_00000213 Plob_00036470 Plob_00036471 Plob_00036472 Plob_00036473 Plob_00036477 Plob_00048977 Plob_00049362 Plob_00049363 Plob_00049364 Plob_00049365 Plob_00049366 Plob_00049369 Plob_00049372 Plo…
OG0000886: Montipora_capitata_HIv3___RNAseq.g28201.t1 Montipora_capitata_HIv3___RNAseq.g31762.t1 Montipora_capitata_HIv3___RNAseq.g3233.t1c Peff_00023329 Peff_00023331 Peff_00023333 Peff_00023336 Peff_00023337 Peff_00023349 Peff_00023368 Plob_00015284 Plob_00015285 Plob_00015290 Plob_00015291 Plob_00015293 Plob_00015294 Plob_00015298 Plob_00015299 Plob_00015300 Plob_00015308 Plob_00015311 Plob_00…
OG0000887: Montipora_capitata_HIv3___RNAseq.g24443.t1 Montipora_capitata_HIv3___RNAseq.g28329.t1 Montipora_capitata_HIv3___RNAseq.g28338.t1 Montipora_capitata_HIv3___RNAseq.g28345.t1 Montipora_capitata_HIv3___RNAseq.g28351.t1 Montipora_capitata_HIv3___RNAseq.g28390.t1 Montipora_capitata_HIv3___RNAseq.g45789.t1 Peff_00006280 Peff_00006285 Peff_00015682 Peff_00015683 Peff_00016734 Peff_00016735 Pef…
OG0000888: Peff_00028835 Pocillopora_acuta_HIv2___RNAseq.g5027.t1 Pocillopora_meandrina_HIv1___RNAseq.g27766.t1 QW917_035019-T1 XP_029200534.2 XP_044174556.1 XP_044175251.1 XP_044175252.1 XP_044175253.1 XP_044175254.1 XP_044175272.1 XP_044175277.1 XP_044175544.1 XP_044175545.1 XP_044175571.1 XP_044175588.1 XP_044175599.1 XP_044175600.1 XP_044175602.1 XP_044175603.1 aten_0.1.m1.12648.m1 aten_0.1.m…
OG0000889: Montipora_capitata_HIv3___RNAseq.g19629.t1 Peff_00000810 Peff_00000811 Peff_00000815 Peff_00000824 Peff_00010860 Peff_00021227 Peff_00023644 Plob_00019991 Plob_00024171 Plob_00024175 Plob_00024177 Plob_00024221 Plob_00024327 Pocillopora_acuta_HIv2___RNAseq.g11162.t1 Pocillopora_acuta_HIv2___RNAseq.g11163.t1 Pocillopora_acuta_HIv2___RNAseq.g11268.t1 Pocillopora_acuta_HIv2___RNAseq.g5466…
OG0000890: Montipora_capitata_HIv3___RNAseq.g17929.t1 Montipora_capitata_HIv3___RNAseq.g24761.t1 Montipora_capitata_HIv3___RNAseq.g24762.t1 Montipora_capitata_HIv3___TS.g29375.t1 Peff_00026103 Plob_00022522 Pocillopora_acuta_HIv2___RNAseq.g10147.t1 Pocillopora_acuta_HIv2___RNAseq.g16305.t1 Pocillopora_acuta_HIv2___RNAseq.g19065.t1 Pocillopora_acuta_HIv2___RNAseq.g19820.t1 Pocillopora_acuta_HIv2__…
OG0000891: Montipora_capitata_HIv3___RNAseq.g21311.t1 Montipora_capitata_HIv3___RNAseq.g21312.t1 Montipora_capitata_HIv3___RNAseq.g23049.t1 Montipora_capitata_HIv3___RNAseq.g23050.t1 Montipora_capitata_HIv3___RNAseq.g26894.t1 Montipora_capitata_HIv3___RNAseq.g26930.t1 Montipora_capitata_HIv3___RNAseq.g26941.t1 Montipora_capitata_HIv3___RNAseq.g3893.t1 Montipora_capitata_HIv3___RNAseq.g49565.t1 Mo…
OG0000892: Montipora_capitata_HIv3___RNAseq.g16232.t1 Montipora_capitata_HIv3___RNAseq.g22490.t1 Montipora_capitata_HIv3___RNAseq.g22491.t1 Montipora_capitata_HIv3___RNAseq.g22494.t1 Montipora_capitata_HIv3___RNAseq.g22495.t1 Montipora_capitata_HIv3___TS.g36120.t1 Plob_00006894 Plob_00006895 Plob_00017704 Plob_00017720 Plob_00017721 Plob_00017729 Plob_00017778 Porites_compressa_HIv1___RNAseq.2280…
OG0000893: Montipora_capitata_HIv3___RNAseq.g1071.t1 Montipora_capitata_HIv3___RNAseq.g1143.t1 Montipora_capitata_HIv3___RNAseq.g46662.t1 Peff_00018273 Peff_00018283 Peff_00018285 Peff_00018291 Peff_00020353 Peff_00026342 Plob_00005420 Plob_00005423 Plob_00005427 Plob_00007274 Plob_00019963 Plob_00019969 Plob_00019980 Plob_00019982 Plob_00045368 Pocillopora_meandrina_HIv1___RNAseq.28065_t Pocillo…
OG0000894: Montipora_capitata_HIv3___RNAseq.g10998.t1 Montipora_capitata_HIv3___RNAseq.g11000.t1 Montipora_capitata_HIv3___RNAseq.g11001.t1 Montipora_capitata_HIv3___RNAseq.g11288.t1 Montipora_capitata_HIv3___RNAseq.g17599.t1 Montipora_capitata_HIv3___RNAseq.g22378.t1 Montipora_capitata_HIv3___RNAseq.g29879.t1a Montipora_capitata_HIv3___RNAseq.g32499.t1 Montipora_capitata_HIv3___RNAseq.g37787.t1 …
OG0000895: Montipora_capitata_HIv3___RNAseq.g11964.t1 Montipora_capitata_HIv3___RNAseq.g14745.t1 Montipora_capitata_HIv3___RNAseq.g7603.t1 Peff_00003358 Peff_00025850 Plob_00002562 Plob_00004756 Plob_00005433 Plob_00014857 Plob_00048908 Pocillopora_acuta_HIv2___RNAseq.g21978.t1 Pocillopora_acuta_HIv2___RNAseq.g21983.t1 Pocillopora_acuta_HIv2___RNAseq.g21988.t1 Pocillopora_acuta_HIv2___RNAseq.g219…
OG0000896: Peff_00002384 Peff_00019093 Plob_00037748 Pocillopora_acuta_HIv2___RNAseq.g24312.t1 Pocillopora_acuta_HIv2___RNAseq.g25154.t1 Pocillopora_acuta_HIv2___RNAseq.g28722.t1 Pocillopora_acuta_HIv2___RNAseq.g30160.t1 Pocillopora_acuta_HIv2___RNAseq.g6637.t1 Pocillopora_acuta_HIv2___RNAseq.g7452.t1 Porites_compressa_HIv1___RNAseq.g12347.t1 Porites_compressa_HIv1___RNAseq.g16235.t1 Porites_comp…
OG0000897: Montipora_capitata_HIv3___RNAseq.g16817.t1 Montipora_capitata_HIv3___RNAseq.g192.t1 Montipora_capitata_HIv3___RNAseq.g23222.t1 Montipora_capitata_HIv3___RNAseq.g24064.t1 Montipora_capitata_HIv3___RNAseq.g2969.t1 Montipora_capitata_HIv3___RNAseq.g40528.t1 Montipora_capitata_HIv3___RNAseq.g42563.t1a Montipora_capitata_HIv3___TS.g12.t1 Montipora_capitata_HIv3___TS.g2868.t1 Montipora_capit…
OG0000898: Montipora_capitata_HIv3___RNAseq.g18422.t1 Montipora_capitata_HIv3___RNAseq.g18423.t1 Montipora_capitata_HIv3___RNAseq.g18433.t1 Peff_00001105 Peff_00005102 Peff_00005105 Peff_00005110 Peff_00016151 Plob_00011716 Plob_00023778 Plob_00023779 Pocillopora_acuta_HIv2___RNAseq.g2888.t1 Pocillopora_acuta_HIv2___RNAseq.g30916.t1 Pocillopora_acuta_HIv2___RNAseq.g6661.t1 Pocillopora_acuta_HIv2_…
OG0000899: Montipora_capitata_HIv3___RNAseq.g10996.t1 Montipora_capitata_HIv3___RNAseq.g12531.t1 Montipora_capitata_HIv3___RNAseq.g17956.t1 Montipora_capitata_HIv3___RNAseq.g23693.t1 Montipora_capitata_HIv3___RNAseq.g25222.t1 Montipora_capitata_HIv3___RNAseq.g28387.t1b Montipora_capitata_HIv3___RNAseq.g28912.t1 Montipora_capitata_HIv3___RNAseq.g32565.t1 Montipora_capitata_HIv3___RNAseq.g3283.t1 M…
OG0000900: Montipora_capitata_HIv3___RNAseq.g25257.t1 Montipora_capitata_HIv3___RNAseq.g37526.t1 Montipora_capitata_HIv3___RNAseq.g37543.t1 Montipora_capitata_HIv3___RNAseq.g37545.t1 Montipora_capitata_HIv3___RNAseq.g37548.t1 Montipora_capitata_HIv3___RNAseq.g37550.t1 Montipora_capitata_HIv3___RNAseq.g8094.t1 Montipora_capitata_HIv3___TS.g26343.t1 Peff_00007025 Peff_00016273 Peff_00020806 Peff_00…
OG0000901: Montipora_capitata_HIv3___RNAseq.g13054.t1 Peff_00019300 Peff_00019314 Peff_00019338 Peff_00019339 Peff_00019350 Peff_00019372 Peff_00019406 Peff_00019416 Peff_00019438 Peff_00019465 Plob_00007484 Plob_00007486 Plob_00015744 Plob_00015745 Plob_00015750 Plob_00029398 Pocillopora_acuta_HIv2___RNAseq.g25277.t1 Pocillopora_acuta_HIv2___RNAseq.g25279.t1 Pocillopora_acuta_HIv2___RNAseq.g2528…
OG0000902: Peff_00017121 Peff_00017201 Peff_00028174 Peff_00028176 Peff_00028178 Peff_00028179 Peff_00028182 Peff_00028183 Peff_00028188 Peff_00028193 Peff_00028216 Peff_00028299 Peff_00028324 Peff_00028326 Pocillopora_acuta_HIv2___RNAseq.g15697.t1 Pocillopora_acuta_HIv2___RNAseq.g16340.t1 Pocillopora_acuta_HIv2___RNAseq.g16343.t1 Pocillopora_acuta_HIv2___RNAseq.g17873.t1 Pocillopora_acuta_HIv2__…
OG0000903: aten_0.1.m1.11230.m1 aten_0.1.m1.15747.m1 aten_0.1.m1.16852.m1 aten_0.1.m1.18257.m1 aten_0.1.m1.19041.m1 aten_0.1.m1.19495.m1 aten_0.1.m1.22313.m1 aten_0.1.m1.23860.m1 aten_0.1.m1.25470.m1 aten_0.1.m1.26671.m1 aten_0.1.m1.26853.m1 aten_0.1.m1.26860.m1 aten_0.1.m1.26893.m1 aten_0.1.m1.27622.m1 aten_0.1.m1.27974.m1 aten_0.1.m1.28212.m1 aten_0.1.m1.28351.m1 aten_0.1.m1.28502.m1 aten_0.1.m…
OG0000904: Montipora_capitata_HIv3___RNAseq.g1444.t1a Montipora_capitata_HIv3___RNAseq.g16661.t1 Montipora_capitata_HIv3___RNAseq.g21079.t1 Montipora_capitata_HIv3___RNAseq.g22163.t1 Montipora_capitata_HIv3___RNAseq.g44645.t1 Montipora_capitata_HIv3___RNAseq.g48389.t1 Montipora_capitata_HIv3___TS.g30414.t1a Montipora_capitata_HIv3___TS.g34652.t1 Montipora_capitata_HIv3___TS.g35787.t1a Montipora_c…
OG0000905: Montipora_capitata_HIv3___RNAseq.g16807.t1 Montipora_capitata_HIv3___RNAseq.g17848.t1a Montipora_capitata_HIv3___RNAseq.g22241.t1 Montipora_capitata_HIv3___RNAseq.g22242.t1 Montipora_capitata_HIv3___RNAseq.g2372.t1 Montipora_capitata_HIv3___RNAseq.g2373.t1 Montipora_capitata_HIv3___RNAseq.g24562.t1 Montipora_capitata_HIv3___RNAseq.g28687.t1 Montipora_capitata_HIv3___RNAseq.g49122.t1 Mo…
OG0000906: Montipora_capitata_HIv3___RNAseq.g11304.t1a Montipora_capitata_HIv3___RNAseq.g1438.t1 Montipora_capitata_HIv3___RNAseq.g1616.t1b Montipora_capitata_HIv3___RNAseq.g16959.t1 Montipora_capitata_HIv3___RNAseq.g17673.t1 Montipora_capitata_HIv3___RNAseq.g1856.t1 Montipora_capitata_HIv3___RNAseq.g22380.t1 Montipora_capitata_HIv3___RNAseq.g45909.t1 Montipora_capitata_HIv3___RNAseq.g48352.t1 Mo…
OG0000907: Montipora_capitata_HIv3___RNAseq.g1191.t1 Montipora_capitata_HIv3___RNAseq.g17014.t1a Montipora_capitata_HIv3___RNAseq.g22629.t1 Montipora_capitata_HIv3___TS.g30089.t1 Plob_00000173 Plob_00000841 Plob_00005088 Plob_00009437 Plob_00009439 Plob_00023453 Plob_00040515 Plob_00040620 Plob_00040773 Plob_00047955 QW917_007250-T1 QW917_012345-T1 XP_029183687.2 XP_044167189.1 aten_0.1.m1.11717.…
OG0000908: Montipora_capitata_HIv3___RNAseq.g44582.t1 Peff_00015955 Peff_00015957 Peff_00015958 Peff_00016997 Plob_00047999 Plob_00048009 Plob_00048012 Plob_00048024 Plob_00048027 Pocillopora_acuta_HIv2___RNAseq.g30335.t1 Pocillopora_acuta_HIv2___RNAseq.g30339.t1 Pocillopora_acuta_HIv2___RNAseq.g8695.t1 Pocillopora_acuta_HIv2___RNAseq.g8696.t1 Pocillopora_meandrina_HIv1___RNAseq.g13127.t1 Pocillo…
OG0000909: Montipora_capitata_HIv3___RNAseq.g18880.t1 Montipora_capitata_HIv3___RNAseq.g18885.t1 Montipora_capitata_HIv3___RNAseq.g47327.t1 Montipora_capitata_HIv3___RNAseq.g47328.t1 Montipora_capitata_HIv3___RNAseq.g47329.t1 Montipora_capitata_HIv3___RNAseq.g47348.t1 Montipora_capitata_HIv3___RNAseq.g47350.t1 Montipora_capitata_HIv3___RNAseq.g47353.t1 Montipora_capitata_HIv3___TS.g1602.t1 Montip…
OG0000910: Montipora_capitata_HIv3___RNAseq.g26596.t1 Montipora_capitata_HIv3___RNAseq.g26597.t1 Peff_00005902 Peff_00005912 Plob_00007673 Plob_00008773 Plob_00008775 Plob_00031703 Plob_00031704 Plob_00042739 Plob_00049804 Plob_00049805 Plob_00049808 Pocillopora_acuta_HIv2___RNAseq.g27504.t1 Pocillopora_acuta_HIv2___RNAseq.g27522.t1 Pocillopora_meandrina_HIv1___RNAseq.g19089.t1 Pocillopora_meandr…
OG0000911: Montipora_capitata_HIv3___TS.g26551.t1 Peff_00001308 Peff_00007294 Peff_00007295 Peff_00007296 Peff_00029228 Plob_00017610 Plob_00017611 Plob_00017612 Plob_00017614 Plob_00017616 Plob_00044267 Plob_00044269 Pocillopora_acuta_HIv2___RNAseq.g25995.t1 Pocillopora_acuta_HIv2___RNAseq.g25996.t1 Pocillopora_acuta_HIv2___RNAseq.g25997.t1 Pocillopora_acuta_HIv2___RNAseq.g2686.t1 Pocillopora_ac…
OG0000912: Montipora_capitata_HIv3___RNAseq.g16311.t1 Montipora_capitata_HIv3___RNAseq.g16312.t1 Montipora_capitata_HIv3___RNAseq.g16313.t1 Montipora_capitata_HIv3___RNAseq.g16314.t1 Montipora_capitata_HIv3___RNAseq.g16315.t1 Montipora_capitata_HIv3___RNAseq.g16316.t1 Peff_00017503 Peff_00017657 Peff_00035545 Plob_00001762 Plob_00001763 Plob_00001764 Plob_00001767 Plob_00011549 Pocillopora_acuta_…
OG0000913: Montipora_capitata_HIv3___TS.g47542.t1 Montipora_capitata_HIv3___TS.g47543.t1 Peff_00010426 Peff_00010427 Peff_00010429 Plob_00000703 Plob_00000706 Plob_00000709 Plob_00000710 Plob_00018860 Plob_00042569 Pocillopora_acuta_HIv2___RNAseq.g9719.t1 Pocillopora_acuta_HIv2___RNAseq.g9720.t1 Pocillopora_acuta_HIv2___TS.g31251.t1 Pocillopora_acuta_HIv2___TS.g31255.t1 Pocillopora_meandrina_HIv1…
OG0000914: Montipora_capitata_HIv3___RNAseq.g13055.t1 Montipora_capitata_HIv3___RNAseq.g13056.t1 Montipora_capitata_HIv3___RNAseq.g13057.t1 Montipora_capitata_HIv3___RNAseq.g13058.t1 Montipora_capitata_HIv3___RNAseq.g13059.t1 Montipora_capitata_HIv3___RNAseq.g13060.t1 Peff_00002823 Peff_00019190 Peff_00033730 Peff_00033731 Plob_00015768 Plob_00015769 Plob_00015771 Plob_00015773 Pocillopora_acuta_…
OG0000915: Montipora_capitata_HIv3___RNAseq.g15835.t1 Montipora_capitata_HIv3___RNAseq.g15836.t1 Montipora_capitata_HIv3___RNAseq.g15837.t1 Peff_00027314 Plob_00041980 Pocillopora_acuta_HIv2___RNAseq.g15726.t1 Pocillopora_meandrina_HIv1___TS.g15626.t1b Porites_compressa_HIv1___RNAseq.g22983.t1 Porites_compressa_HIv1___RNAseq.g22985.t1 QW917_011136-T1 QW917_031255-T1 QW917_034585-T1 XP_029204834.2…
OG0000916: Peff_00002143 Peff_00002145 Peff_00002148 Peff_00002150 Peff_00002151 Peff_00002153 Peff_00002154 Peff_00002156 Plob_00005175 Plob_00005177 Plob_00005178 Plob_00005180 Plob_00037773 Pocillopora_acuta_HIv2___RNAseq.g1996.t1 Pocillopora_acuta_HIv2___RNAseq.g1997.t1 Pocillopora_acuta_HIv2___RNAseq.g1998.t1 Pocillopora_acuta_HIv2___RNAseq.g1999.t1 Pocillopora_acuta_HIv2___RNAseq.g2001.t1 P…
OG0000917: Montipora_capitata_HIv3___RNAseq.g29487.t1 Montipora_capitata_HIv3___RNAseq.g29488.t1 Montipora_capitata_HIv3___RNAseq.g29489.t1 Montipora_capitata_HIv3___RNAseq.g29498.t1 Montipora_capitata_HIv3___RNAseq.g4496.t1 Montipora_capitata_HIv3___TS.g25960.t1 Peff_00015189 Peff_00032007 Plob_00019101 Plob_00034743 Plob_00034744 Plob_00034745 Plob_00034746 Pocillopora_acuta_HIv2___RNAseq.g725.…
OG0000918: Montipora_capitata_HIv3___RNAseq.g12807.t1 Plob_00046331 Pocillopora_acuta_HIv2___RNAseq.g24719.t1 Pocillopora_meandrina_HIv1___TS.g23872.t1 Porites_compressa_HIv1___RNAseq.g23605.t1 QW917_005805-T1 XP_044162712.1 XP_044162713.1 XP_044162957.1 XP_044162958.1 XP_044162962.1 XP_044162975.1 XP_044162984.1 XP_044162994.1 XP_044163287.1 XP_044163288.1 XP_044163496.1 XP_044163507.1 XP_044163…
OG0000919: Montipora_capitata_HIv3___RNAseq.g20307.t1 Montipora_capitata_HIv3___RNAseq.g20960.t1 Montipora_capitata_HIv3___RNAseq.g25403.t1 Montipora_capitata_HIv3___RNAseq.g30803.t1 Montipora_capitata_HIv3___RNAseq.g3115.t1 Montipora_capitata_HIv3___RNAseq.g31213.t1 Montipora_capitata_HIv3___RNAseq.g32627.t1 Montipora_capitata_HIv3___RNAseq.g3476.t1 Montipora_capitata_HIv3___RNAseq.g35153.t1 Mon…
OG0000920: Montipora_capitata_HIv3___RNAseq.51887_t Montipora_capitata_HIv3___RNAseq.g14234.t1 Montipora_capitata_HIv3___RNAseq.g27940.t1 Montipora_capitata_HIv3___RNAseq.g46425.t1 Montipora_capitata_HIv3___TS.g24391.t1a Montipora_capitata_HIv3___TS.g45304.t1 Montipora_capitata_HIv3___TS.g711.t1 Plob_00005792 Plob_00011813 Plob_00011814 Porites_compressa_HIv1___RNAseq.g17352.t1 Porites_compressa_…
OG0000921: Montipora_capitata_HIv3___RNAseq.g27939.t2b Peff_00004527 Peff_00004542 Peff_00005188 Peff_00006393 Peff_00006427 Peff_00006467 Peff_00013979 Peff_00028272 Peff_00028276 Plob_00022151 Plob_00036948 Plob_00037635 Plob_00037687 Plob_00044022 Plob_00044023 Pocillopora_acuta_HIv2___RNAseq.g19768.t1 Pocillopora_acuta_HIv2___RNAseq.g30607.t1b Pocillopora_acuta_HIv2___TS.g2549.t1a Pocillopora…
OG0000922: Montipora_capitata_HIv3___RNAseq.g22222.t1 Montipora_capitata_HIv3___RNAseq.g33819.t1 Montipora_capitata_HIv3___RNAseq.g36597.t1 Montipora_capitata_HIv3___RNAseq.g42138.t1 Montipora_capitata_HIv3___RNAseq.g45039.t1 Montipora_capitata_HIv3___RNAseq.g45040.t1 Peff_00010246 Plob_00005586 Plob_00026783 Plob_00029527 Pocillopora_acuta_HIv2___RNAseq.g23981.t1 Pocillopora_acuta_HIv2___RNAseq.…
OG0000923: Montipora_capitata_HIv3___RNAseq.g10590.t1 Montipora_capitata_HIv3___RNAseq.g18740.t1 Montipora_capitata_HIv3___RNAseq.g19097.t1 Montipora_capitata_HIv3___RNAseq.g20351.t1 Montipora_capitata_HIv3___RNAseq.g20995.t1 Montipora_capitata_HIv3___RNAseq.g21988.t1 Montipora_capitata_HIv3___RNAseq.g21990.t1 Montipora_capitata_HIv3___RNAseq.g23039.t1 Montipora_capitata_HIv3___RNAseq.g23528.t1 M…
OG0000924: Montipora_capitata_HIv3___RNAseq.g14442.t1b Montipora_capitata_HIv3___RNAseq.g2362.t1 Montipora_capitata_HIv3___RNAseq.g31286.t1 Montipora_capitata_HIv3___TS.g16819.t1 Montipora_capitata_HIv3___TS.g38339.t1 Peff_00011581 Plob_00005264 Plob_00005266 Plob_00008153 Plob_00013124 Plob_00016197 Plob_00020337 Plob_00022760 Plob_00022761 Plob_00042247 Plob_00044852 Pocillopora_acuta_HIv2___RN…
OG0000925: Montipora_capitata_HIv3___RNAseq.g6414.t1 Porites_compressa_HIv1___RNAseq.g35544.t1 Porites_compressa_HIv1___RNAseq.g5543.t1 Porites_compressa_HIv1___TS.g36281.t1 QW917_011750-T1 XP_044168181.1 XP_044171118.1 XP_044171119.1 aten_0.1.m1.10939.m1 aten_0.1.m1.12150.m1 aten_0.1.m1.12419.m1 aten_0.1.m1.14678.m1 aten_0.1.m1.15241.m1 aten_0.1.m1.15384.m1 aten_0.1.m1.165.m1 aten_0.1.m1.17495.m…
OG0000926: Montipora_capitata_HIv3___RNAseq.g10062.t1 Montipora_capitata_HIv3___RNAseq.g12402.t1 Montipora_capitata_HIv3___RNAseq.g194.t1 Montipora_capitata_HIv3___RNAseq.g21123.t1 Montipora_capitata_HIv3___TS.g12185.t1 Montipora_capitata_HIv3___TS.g19770.t1 Peff_00000720 Plob_00020993 Plob_00033244 Plob_00034203 Plob_00045437 Plob_00048985 Pocillopora_acuta_HIv2___RNAseq.g23963.t1 Porites_compre…
OG0000927: Montipora_capitata_HIv3___RNAseq.g12839.t1 Montipora_capitata_HIv3___RNAseq.g13191.t1 Montipora_capitata_HIv3___RNAseq.g14246.t1 Montipora_capitata_HIv3___RNAseq.g15066.t1 Montipora_capitata_HIv3___RNAseq.g16679.t1 Montipora_capitata_HIv3___RNAseq.g16907.t1 Montipora_capitata_HIv3___RNAseq.g18038.t1 Montipora_capitata_HIv3___RNAseq.g1946.t1 Montipora_capitata_HIv3___RNAseq.g23839.t1 Mo…
OG0000928: Montipora_capitata_HIv3___RNAseq.g107.t1 Montipora_capitata_HIv3___RNAseq.g19331.t1 Montipora_capitata_HIv3___RNAseq.g21692.t1 Montipora_capitata_HIv3___RNAseq.g24596.t1a Montipora_capitata_HIv3___RNAseq.g32196.t1 Montipora_capitata_HIv3___RNAseq.g33791.t1 Montipora_capitata_HIv3___RNAseq.g41543.t1 Montipora_capitata_HIv3___RNAseq.g42291.t1 Montipora_capitata_HIv3___RNAseq.g49735.t1 Mo…
OG0000929: Montipora_capitata_HIv3___RNAseq.g11336.t1 Montipora_capitata_HIv3___RNAseq.g158.t1 Montipora_capitata_HIv3___RNAseq.g16146.t1 Montipora_capitata_HIv3___RNAseq.g16527.t1 Montipora_capitata_HIv3___RNAseq.g21313.t1 Montipora_capitata_HIv3___RNAseq.g28795.t1 Montipora_capitata_HIv3___RNAseq.g33604.t1 Montipora_capitata_HIv3___RNAseq.g33605.t1 Montipora_capitata_HIv3___RNAseq.g33607.t1 Mon…
OG0000930: Montipora_capitata_HIv3___RNAseq.g1175.t1 Montipora_capitata_HIv3___RNAseq.g1180.t1 Montipora_capitata_HIv3___RNAseq.g24659.t1 Montipora_capitata_HIv3___RNAseq.g29248.t1 Montipora_capitata_HIv3___RNAseq.g29249.t1 Montipora_capitata_HIv3___RNAseq.g32180.t1 Montipora_capitata_HIv3___RNAseq.g33589.t1 Montipora_capitata_HIv3___RNAseq.g37312.t1 Montipora_capitata_HIv3___RNAseq.g42229.t1 Mon…
OG0000931: Montipora_capitata_HIv3___RNAseq.g10508.t1 Montipora_capitata_HIv3___RNAseq.g10617.t1 Montipora_capitata_HIv3___RNAseq.g13652.t1 Montipora_capitata_HIv3___RNAseq.g17450.t1 Montipora_capitata_HIv3___RNAseq.g21679.t1 Montipora_capitata_HIv3___RNAseq.g2297.t1 Montipora_capitata_HIv3___RNAseq.g2862.t1 Montipora_capitata_HIv3___RNAseq.g31027.t1 Montipora_capitata_HIv3___RNAseq.g46704.t1 Mon…
OG0000932: Montipora_capitata_HIv3___RNAseq.g8065.t1 Montipora_capitata_HIv3___TS.g36734.t1 Peff_00027034 Peff_00027039 Peff_00031891 Plob_00000276 Plob_00000279 Plob_00000606 Plob_00011841 Plob_00011849 Plob_00011859 Plob_00038856 Plob_00047763 Pocillopora_acuta_HIv2___RNAseq.g21759.t1 Pocillopora_acuta_HIv2___RNAseq.g24224.t1 Pocillopora_acuta_HIv2___RNAseq.g24235.t1 Pocillopora_acuta_HIv2___TS…
OG0000933: Montipora_capitata_HIv3___RNAseq.g22701.t1 Montipora_capitata_HIv3___RNAseq.g24.t1 Montipora_capitata_HIv3___RNAseq.g33485.t1 Montipora_capitata_HIv3___RNAseq.g7983.t1 Montipora_capitata_HIv3___TS.g14152.t1a Montipora_capitata_HIv3___TS.g31451.t1 Peff_00000887 Peff_00015321 Plob_00012026 Plob_00014061 Plob_00021099 Plob_00022000 Plob_00049202 Pocillopora_acuta_HIv2___RNAseq.g21086.t1 P…
OG0000934: Montipora_capitata_HIv3___TS.g28384.t1c Montipora_capitata_HIv3___TS.g37416.t1 Peff_00027246 Peff_00027247 Peff_00027796 Plob_00001750 Plob_00001822 Plob_00001847 Plob_00006210 Plob_00006211 Plob_00009771 Plob_00010099 Plob_00025998 Plob_00026091 Pocillopora_acuta_HIv2___RNAseq.g10103.t1 Pocillopora_acuta_HIv2___RNAseq.g10104.t1 Pocillopora_acuta_HIv2___RNAseq.g10111.t1 Pocillopora_acu…
OG0000935: Montipora_capitata_HIv3___RNAseq.g37821.t2 Peff_00000035 Peff_00000045 Peff_00002336 Peff_00003357 Peff_00003360 Peff_00003361 Peff_00003366 Peff_00004313 Peff_00005344 Peff_00005357 Peff_00005376 Peff_00006223 Peff_00010019 Peff_00018776 Peff_00018778 Peff_00018789 Peff_00018866 Peff_00018969 Peff_00019077 Peff_00020885 Peff_00026529 Peff_00027068 Peff_00027081 Peff_00027127 Peff_0002…
OG0000936: Montipora_capitata_HIv3___TS.g37203.t1b Peff_00019086 Peff_00019087 Peff_00019088 Peff_00019089 Peff_00019090 Plob_00011432 Plob_00011433 Plob_00011435 Plob_00011436 Plob_00011437 Plob_00011438 Plob_00020847 Pocillopora_acuta_HIv2___RNAseq.g21880.t1 Pocillopora_acuta_HIv2___RNAseq.g21881.t1 Pocillopora_acuta_HIv2___RNAseq.g21882.t1 Pocillopora_acuta_HIv2___RNAseq.g21883.t1 Pocillopora_…
OG0000937: Plob_00000146 Plob_00007286 Plob_00007352 Plob_00008132 Plob_00008709 Plob_00009304 Plob_00009359 Plob_00009644 Plob_00015990 Plob_00018332 Plob_00018380 Plob_00020307 Plob_00021598 Plob_00022684 Plob_00022952 Plob_00028020 Plob_00028325 Plob_00029888 Plob_00029966 Plob_00030156 Plob_00030182 Plob_00032244 Plob_00032339 Plob_00033457 Plob_00033768 Plob_00035675 Plob_00035815 Plob_00036…
OG0000938: Plob_00000837 Plob_00000838 Plob_00000839 Plob_00000843 Plob_00005965 Plob_00005966 Plob_00006092 Plob_00006235 Plob_00006236 Plob_00007235 Plob_00007243 Plob_00009350 Plob_00009354 Plob_00009363 Plob_00012734 Plob_00018546 Plob_00018563 Plob_00021053 Plob_00023484 Plob_00023485 Plob_00025079 Plob_00027540 Plob_00028271 Plob_00032501 Plob_00032751 Plob_00032752 Plob_00032755 Plob_00034…
OG0000939: Montipora_capitata_HIv3___RNAseq.g19480.t1 Montipora_capitata_HIv3___RNAseq.g28148.t1 Montipora_capitata_HIv3___RNAseq.g33540.t1 Peff_00000518 Peff_00000530 Peff_00000660 Peff_00012407 Peff_00025980 Plob_00008588 Plob_00008590 Plob_00008591 Plob_00008592 Plob_00008597 Plob_00008598 Plob_00008605 Plob_00008606 Plob_00008607 Plob_00008610 Plob_00008612 Pocillopora_acuta_HIv2___RNAseq.g14…
OG0000940: Montipora_capitata_HIv3___RNAseq.g16333.t1 Montipora_capitata_HIv3___RNAseq.g16335.t1 Montipora_capitata_HIv3___RNAseq.g16336.t1 Montipora_capitata_HIv3___RNAseq.g44055.t2 Peff_00004922 Plob_00010094 Pocillopora_acuta_HIv2___RNAseq.g27243.t1 Pocillopora_acuta_HIv2___RNAseq.g27246.t1 Pocillopora_acuta_HIv2___RNAseq.g27254.t1 Pocillopora_acuta_HIv2___RNAseq.g27256.t1 Pocillopora_acuta_HI…
OG0000941: Montipora_capitata_HIv3___RNAseq.g18375.t1 Montipora_capitata_HIv3___RNAseq.g37366.t1 Peff_00008160 Peff_00017466 Peff_00017472 Peff_00020663 Peff_00020664 Peff_00035540 Peff_00035543 Plob_00002514 Plob_00007550 Plob_00007559 Plob_00007575 Plob_00007579 Plob_00007581 Plob_00007582 Plob_00007592 Plob_00007601 Plob_00007611 Plob_00007614 Pocillopora_acuta_HIv2___RNAseq.g20542.t1 Pocillop…
OG0000942: Montipora_capitata_HIv3___RNAseq.g43973.t1 Montipora_capitata_HIv3___RNAseq.g43974.t1 Montipora_capitata_HIv3___RNAseq.g43977.t1 Montipora_capitata_HIv3___RNAseq.g43980.t1 Montipora_capitata_HIv3___RNAseq.g44007.t1 Montipora_capitata_HIv3___RNAseq.g44008.t1 Montipora_capitata_HIv3___TS.g50538.t1 Peff_00000969 Peff_00000970 Peff_00000975 Plob_00008820 Plob_00009331 Plob_00009428 Plob_00…
OG0000943: Montipora_capitata_HIv3___RNAseq.g34335.t1 Montipora_capitata_HIv3___RNAseq.g3855.t1 Montipora_capitata_HIv3___TS.g19613.t1 Montipora_capitata_HIv3___TS.g40638.t1 Montipora_capitata_HIv3___TS.g40647.t1 Peff_00008985 Peff_00026679 Peff_00026683 Peff_00026684 Peff_00026688 Peff_00026764 Plob_00000377 Plob_00001130 Pocillopora_acuta_HIv2___RNAseq.g3079.t1 Pocillopora_meandrina_HIv1___RNAs…
OG0000944: Montipora_capitata_HIv3___RNAseq.g46729.t1 Montipora_capitata_HIv3___RNAseq.g46730.t1 Montipora_capitata_HIv3___RNAseq.g46731.t1 Peff_00001176 Peff_00001177 Peff_00010776 Peff_00013615 Peff_00014052 Plob_00025560 Plob_00041063 Plob_00044318 Pocillopora_acuta_HIv2___RNAseq.g19841.t1 Pocillopora_acuta_HIv2___RNAseq.g19849.t1 Pocillopora_acuta_HIv2___RNAseq.g7065.t1c Pocillopora_acuta_HIv…
OG0000945: Montipora_capitata_HIv3___RNAseq.g45980.t1 Montipora_capitata_HIv3___RNAseq.g45981.t1 Peff_00012192 Peff_00012197 Peff_00012200 Peff_00021046 Plob_00043295 Pocillopora_acuta_HIv2___RNAseq.g29991.t1 Pocillopora_acuta_HIv2___RNAseq.g29993.t1 Pocillopora_acuta_HIv2___RNAseq.g4303.t1 Pocillopora_acuta_HIv2___TS.g11738.t1 Pocillopora_meandrina_HIv1___RNAseq.g18740.t1 Pocillopora_meandrina_H…
OG0000946: Montipora_capitata_HIv3___RNAseq.g24715.t1 Montipora_capitata_HIv3___RNAseq.g24720.t1 Montipora_capitata_HIv3___RNAseq.g24723.t1 Peff_00033296 Peff_00033349 Peff_00033350 Peff_00033352 Plob_00017732 Plob_00017756 Plob_00030885 Plob_00030893 Pocillopora_acuta_HIv2___RNAseq.g28201.t1 Pocillopora_acuta_HIv2___RNAseq.g28202.t1 Pocillopora_acuta_HIv2___RNAseq.g28894.t1 Pocillopora_acuta_HIv…
OG0000947: Montipora_capitata_HIv3___RNAseq.g13135.t1 Montipora_capitata_HIv3___RNAseq.g29883.t1 Montipora_capitata_HIv3___RNAseq.g40603.t1 Peff_00013114 Peff_00022257 Peff_00022259 Plob_00001018 Plob_00001019 Plob_00001022 Plob_00001024 Plob_00015541 Plob_00015542 Plob_00041288 Pocillopora_acuta_HIv2___RNAseq.g25075.t1 Pocillopora_acuta_HIv2___RNAseq.g5792.t1 Pocillopora_acuta_HIv2___TS.g14057.t…
OG0000948: Montipora_capitata_HIv3___RNAseq.g39652.t1 Montipora_capitata_HIv3___RNAseq.g39660.t1 Montipora_capitata_HIv3___RNAseq.g39661.t2 Montipora_capitata_HIv3___RNAseq.g39663.t1 Montipora_capitata_HIv3___RNAseq.g39666.t1 Montipora_capitata_HIv3___RNAseq.g39668.t1 Montipora_capitata_HIv3___TS.g32179.t1 Montipora_capitata_HIv3___TS.g32188.t1 Peff_00031965 Plob_00010629 Plob_00010634 Plob_00010…
OG0000949: Montipora_capitata_HIv3___RNAseq.g43930.t1 Montipora_capitata_HIv3___RNAseq.g43931.t1 Montipora_capitata_HIv3___RNAseq.g43935.t1 Peff_00010744 Plob_00044363 Plob_00044364 Pocillopora_acuta_HIv2___RNAseq.g7046.t1 Pocillopora_acuta_HIv2___RNAseq.g7047.t1 Pocillopora_acuta_HIv2___TS.g16950.t1 Pocillopora_meandrina_HIv1___RNAseq.g8616.t1 Pocillopora_meandrina_HIv1___RNAseq.g8617.t1 Pocillo…
OG0000950: Montipora_capitata_HIv3___RNAseq.g10960.t1 Montipora_capitata_HIv3___RNAseq.g11273.t2 Montipora_capitata_HIv3___RNAseq.g17453.t1 Montipora_capitata_HIv3___RNAseq.g17454.t1 Montipora_capitata_HIv3___RNAseq.g18655.t1 Montipora_capitata_HIv3___RNAseq.g2296.t1 Montipora_capitata_HIv3___RNAseq.g23301.t1 Montipora_capitata_HIv3___RNAseq.g25099.t1 Montipora_capitata_HIv3___RNAseq.g25100.t1 Mo…
OG0000951: Montipora_capitata_HIv3___RNAseq.g27711.t1 Montipora_capitata_HIv3___RNAseq.g27714.t1 Montipora_capitata_HIv3___TS.g45315.t1 Peff_00006345 Peff_00006356 Peff_00006942 Peff_00006946 Peff_00006968 Peff_00006971 Peff_00006975 Peff_00006980 Peff_00006985 Peff_00010011 Peff_00010014 Peff_00010016 Peff_00010918 Peff_00011029 Plob_00032570 Plob_00032574 Plob_00038480 Plob_00046362 Pocillopora…
OG0000952: Montipora_capitata_HIv3___TS.g42324.t1 Porites_compressa_HIv1___RNAseq.g10537.t1 Porites_compressa_HIv1___RNAseq.g18677.t1 Porites_compressa_HIv1___RNAseq.g20047.t1 Porites_compressa_HIv1___RNAseq.g20700.t1 Porites_compressa_HIv1___RNAseq.g20999.t1 Porites_compressa_HIv1___RNAseq.g22424.t2 Porites_compressa_HIv1___RNAseq.g23416.t1 Porites_compressa_HIv1___RNAseq.g25883.t1 Porites_compr…
OG0000953: Montipora_capitata_HIv3___RNAseq.g17053.t1 Montipora_capitata_HIv3___RNAseq.g25162.t1 Montipora_capitata_HIv3___RNAseq.g42969.t1 Montipora_capitata_HIv3___RNAseq.g47289.t1 Montipora_capitata_HIv3___TS.g1563.t1 Montipora_capitata_HIv3___TS.g34509.t1 Plob_00011652 Plob_00015691 Plob_00031745 QW917_004057-T1 QW917_004058-T1 QW917_010019-T1 QW917_014210-T1 QW917_014211-T1 QW917_015763-T1 Q…
OG0000954: Montipora_capitata_HIv3___RNAseq.g11111.t1 Montipora_capitata_HIv3___RNAseq.g14511.t1 Montipora_capitata_HIv3___RNAseq.g16096.t1 Montipora_capitata_HIv3___RNAseq.g16097.t1 Montipora_capitata_HIv3___RNAseq.g20975.t1 Montipora_capitata_HIv3___RNAseq.g27238.t1 Montipora_capitata_HIv3___RNAseq.g35861.t1 Montipora_capitata_HIv3___RNAseq.g36284.t1 Montipora_capitata_HIv3___RNAseq.g3755.t1 Mo…
OG0000955: Montipora_capitata_HIv3___RNAseq.g16903.t1 Montipora_capitata_HIv3___RNAseq.g16904.t1 Montipora_capitata_HIv3___RNAseq.g20674.t2 Montipora_capitata_HIv3___RNAseq.g32974.t1 Montipora_capitata_HIv3___RNAseq.g33603.t1 Montipora_capitata_HIv3___RNAseq.g4280.t1 Montipora_capitata_HIv3___RNAseq.g48243.t1 Montipora_capitata_HIv3___TS.g35869.t1 Montipora_capitata_HIv3___TS.g41146.t1 Peff_00015…
OG0000956: Montipora_capitata_HIv3___RNAseq.g16792.t1 Montipora_capitata_HIv3___RNAseq.g33023.t1 Montipora_capitata_HIv3___RNAseq.g33024.t1 Montipora_capitata_HIv3___RNAseq.g3698.t1 Montipora_capitata_HIv3___RNAseq.g4036.t1 Montipora_capitata_HIv3___RNAseq.g5784.t1 Montipora_capitata_HIv3___RNAseq.g6346.t1 Montipora_capitata_HIv3___TS.g12100.t1 Montipora_capitata_HIv3___TS.g17517.t1 Montipora_cap…
OG0000957: Montipora_capitata_HIv3___RNAseq.g20342.t1 Montipora_capitata_HIv3___RNAseq.g47524.t1 Peff_00001329 Peff_00002440 Peff_00024201 Plob_00007440 Plob_00007903 Plob_00014272 Plob_00018031 Plob_00018169 Plob_00020608 Plob_00022709 Plob_00038998 Plob_00044750 Plob_00049801 Pocillopora_acuta_HIv2___RNAseq.g27162.t1a Pocillopora_acuta_HIv2___RNAseq.g9517.t1 Pocillopora_acuta_HIv2___TS.g20369.t…
[truncated: 50,253 more rows]

## Sheet: singlecopy_orthologues
OG0011200
OG0011201
OG0011202
OG0011203
OG0011204
OG0011205
OG0011206
OG0011207
OG0011208
OG0011209
OG0011210
OG0011211
OG0011212
OG0011213
OG0011214
OG0011215
OG0011216
OG0011217
OG0011218
OG0011219
OG0011220
[truncated: 3,654 more rows]

## Sheet: unassigned_genes
Orthogroup	GCF_013753865.1_Amil_v2.1_protein	Montipora_capitata_HIv3.genes.pep	Orbicella_faveolata_gen_17.proteins	Pocillopora_acuta_HIv2.genes.pep	Pocillopora_effusa_v3.annot.pep	Pocillopora_meandrina_HIv1.genes.pep	Porites_compressa_HIv1.genes.pep	Porites_lobata_v3.annot.pep	aten_0.11.maker_post_001.proteins
[truncated: 18,542 more rows]

[truncated: 1 more sheets: gene_count]
